# Supplementary material for: Pyruvate: Ferredoxin oxidoreductase is involved in IgA-related microbiota dysbiosis and intestinal inflammation
Source: Front Immunol. 2022 Dec 7;13:1040774. doi: 10.3389/fimmu.2022.1040774 (PMC9782971; doi:10.3389/fimmu.2022.1040774)
Supplement: Supplementary file 1 [file DataSheet_1.xlsx]

## Sheet: Supplementary Data 1 The genus 
genus	UC_median	healthy_median	wilcoxon_W	p_value	p_adjust
Bacteroides	1.735	1.525	451.5	0.48154	0.540433
Prevotella	0.1475	0.05	566	0.403144	0.476443
Blautia	2.745	7.745	260	0.000982699	0.00225443
Streptococcus	2.475	0.225	769.5	0.000334739	0.0010879
Veillonella	0.2375	0.015	800	5.90207e-05	0.000279007
Ruminococcus	0.0375	2.22	172	6.83317e-06	5.72197e-05
Phocaeicola	0.1775	0.915	389	0.120889	0.165426
Bifidobacterium	8.17	0.9425	782.5	0.000168329	0.000625221
Faecalibacterium	1.315	9.47	229.5	0.000208626	0.000723235
Alistipes	0.0325	0.25	254	0.00069442	0.00174725
Enterococcus	1.065	0.005	843	3.99719e-06	4.15708e-05
Dialister	0.0125	0.005	541.5	0.612298	0.658748
Megamonas	0.005	0	558.5	0.43953	0.507901
Lactobacillus	0.23	0.005	875.5	4.312e-07	1.34535e-05
Clostridium_sensu_stricto	0.27	0.4575	489.5	0.849704	0.872064
Ligilactobacillus	0.2475	0.005	758	0.000544541	0.0014398
Megasphaera	0.0175	0	695.5	0.00570563	0.0105962
Haemophilus	0.035	0.0125	630	0.0843854	0.12189
Schaalia	0.1475	0.0175	863	1.17296e-06	2.34866e-05
Streptophyta	0.0425	0	820.5	1.16222e-05	7.38687e-05
Coprococcus	0.015	0.91	210.5	7.04316e-05	0.000300246
Paraprevotella	0	0.03	273.5	0.000463586	0.00126876
Roseburia	0.055	1.69	64	2.67813e-09	4.17788e-07
Anaerobutyricum	0.0275	2.275	122	2.35733e-07	1.22581e-05
Gemella	0.0175	0.005	602	0.180315	0.234114
Eubacterium	0.015	0.1625	353	0.040781	0.0636183
Mediterraneibacter	0.04	0.5425	172	6.96906e-06	5.72197e-05
Barnesiella	0	0.0175	238.5	9.88156e-05	0.000395262
Anaerostipes	0.1625	0.85	354.5	0.0436529	0.0667632
Holdemanella	0	0	545.5	0.51237	0.562886
Lachnospira	0.0075	0.035	438	0.36981	0.440385
Dorea	0.0725	1.98	240	0.000354822	0.00110272
Parabacteroides	0.02	0.235	176	8.90715e-06	6.31598e-05
Phascolarctobacterium	0.0425	0.2275	366.5	0.0625626	0.0938439
Parasutterella	0.0125	0.0425	411	0.205223	0.258183
Limosilactobacillus	0.105	0	826.5	8.56319e-06	6.31598e-05
Adlercreutzia	0	0.12	184.5	7.76932e-06	6.06007e-05
Lachnospiracea_incertae_sedis	0.16	0.4125	367	0.06464	0.0960366
Rothia	0.04	0	831.5	6.10313e-06	5.60052e-05
Eggerthella	0.01	0.0125	554	0.493503	0.546003
Peptostreptococcus	0.015	0	769	0.000127404	0.000496878
Collinsella	0.055	0.43	404	0.175754	0.2304
Gemmiger	0.055	1.79	163	3.98109e-06	4.15708e-05
Clostridium_IV	0	0.015	279.5	0.00117884	0.00266521
Lactococcus	0.02	0	696	0.00790113	0.0145009
Turicibacter	0.04	0.025	528.5	0.744277	0.779243
Faecalibacillus	0.0275	0.59	257.5	0.000827408	0.00204882
Solobacterium	0.0125	0	663.5	0.0229478	0.0369058
Saccharibacteria_genera_incertae_sedis	0.1275	0.0175	792	9.64301e-05	0.000395262
Romboutsia	0.2875	0.82	386.5	0.113294	0.157802
Flavonifractor	0.01	0.005	559	0.450309	0.509045
GpIIa	0.015	0	821	3.303e-06	4.15708e-05
Odoribacter	0	0.01	376	0.0697953	0.102068
Fusobacterium	0.01	0	734.5	0.000927418	0.00215936
Lancefieldella	0.0075	0	753	0.00038127	0.00112223
Lactiplantibacillus	0.03	0	839.5	2.64252e-06	3.74758e-05
Slackia	0	0	432	0.0211022	0.034291
Pediococcus	0.01	0	837	8.44272e-07	2.19511e-05
Anaerotignum	0.0025	0.02	321	0.0109251	0.0189369
Bacillus	0.015	0	807	1.18379e-05	7.38687e-05
Ruthenibacterium	0	0.015	315	0.00841824	0.0152703
Psychrobacter	0.005	0	725.5	0.00041183	0.00118973
Enterocloster	0.015	0.01	589	0.23958	0.296622
Sutterella	0	0	529	0.429369	0.499863
Agathobaculum	0.0025	0.075	212	6.56144e-05	0.000296492
Parvimonas	0.0025	0	683	0.00429509	0.00837543
Sellimonas	0	0	514	0.83877	0.866543
Desulfovibrio	0	0	514	0.877415	0.88881
Proteus	0.005	0	732.5	0.000654821	0.00167881
Duncaniella	0.0125	0	829	1.52951e-06	2.38603e-05
Neisseria	0.005	0	758.5	2.81611e-05	0.000162709
Helicobacter	0.0075	0	794	1.03571e-05	7.0248e-05
Akkermansia	0.0175	0	675.5	0.0155878	0.0264315
Fructilactobacillus	0	0	550.5	0.324478	0.389374
Pseudomonas	0.0175	0	813	5.89911e-06	5.60052e-05
Leptotrichia	0.005	0	798	3.67286e-06	4.15708e-05
Bacillariophyta	0.005	0	755	0.000154787	0.000588946
Clostridioides	0.0025	0	732	0.000175065	0.000635119
Bilophila	0	0.0225	238	0.000184808	0.000655227
Morganella	0	0	710	0.000344834	0.00109784
Agathobacter	0.025	5.46	130	4.22673e-07	1.34535e-05
Anaeromassilibacillus	0	0	524.5	0.668349	0.704476
Ruminococcus2	0	0.01	301.5	0.00341659	0.00674669
Weissella	0.0125	0.0075	600.5	0.181588	0.234114
Escherichia/Shigella	0.7325	0.76	536.5	0.664913	0.704476
Erysipelatoclostridium	0.0075	0	693.5	0.00513461	0.0096506
Fusicatenibacter	0.0125	1.345	79	7.89717e-09	6.15979e-07
Finegoldia	0	0	614.5	0.0184255	0.0302768
Faecalimonas	0.0225	0.005	608.5	0.146174	0.194899
Terrisporobacter	0	0	672	0.000868213	0.00206627
Clostridium_XlVb	0	0.01	333	0.0101596	0.0178079
Intestinibacter	0.0525	0.12	462	0.573589	0.625734
Dysosmobacter	0.0025	0.005	397	0.133282	0.179241
Peptoniphilus	0	0	582	0.123407	0.167404
Flintibacter	0.01	0	709.5	0.00316653	0.00633306
Cetobacterium	0.0025	0	741.5	7.12123e-05	0.000300246
Gardnerella	0.005	0	816	1.20444e-06	2.34866e-05
Clostridium_XlVa	0	0	510.5	0.925501	0.925501
Pyramidobacter	0	0	445	0.088838	0.127144
Monoglobus	0	0	599.5	0.0332327	0.0523666
Sulfuricurvum	0	0	698	0.00169833	0.00358027
Faecalibaculum	0.005	0	820	1.48518e-06	2.38603e-05
Hungatella	0	0	554	0.428383	0.499863
Coprobacter	0.0025	0	612	0.101406	0.143812
Lacticaseibacillus	0	0	742	3.47315e-05	0.000183657
Neglecta	0	0.015	302	0.00191967	0.0039929
Mogibacterium	0	0	553	0.443475	0.508126
Bradyrhizobium	0.005	0	758.5	4.86435e-05	0.000244787
Latilactobacillus	0.005	0	730.5	0.000303287	0.00100666
Parolsenella	0	0	486	0.270289	0.326862
Howardella	0	0	462.5	0.186032	0.237444
Acetobacter	0	0	702	0.000438198	0.00122069
Thiothrix	0	0	742	3.50301e-05	0.000183657
Catenibacterium	0	0	567	0.118443	0.163514
Amedibacterium	0	0	496.5	0.821363	0.854218
Anaerococcus	0	0	602	0.0446981	0.0676981
Negativibacillus	0	0	568	0.233959	0.291981
Clostridium_XVIII	0	0	587	0.187216	0.237444
Acidaminococcus	0	0	486	0.270289	0.326862
Leuconostoc	0.005	0	648.5	0.0297468	0.047352
Exiguobacterium	0	0	585	0.109311	0.153627
Photobacterium	0.0025	0	742.5	6.65207e-05	0.000296492
Ileibacterium	0.0025	0	756	1.71337e-05	0.000102802
Lautropia	0	0	616	0.00862141	0.0154591
Raoultibacter	0	0	326.5	0.00124688	0.00277876
Paramuribaculum	0.0025	0	745	5.55063e-05	0.000270593
Halanaerobium	0	0	675	0.00239833	0.00492289
Oribacterium	0.005	0	748	0.000378278	0.00112223
Butyricimonas	0	0	463	0.488442	0.544264
Corynebacterium	0	0	617.5	0.0700079	0.102068
Acinetobacter	0	0	685	0.00166515	0.00355841
Novosphingobium	0	0	704	0.000656459	0.00167881
Staphylococcus	0.005	0	681	0.00913407	0.0161922
Thermobifida	0	0	686	0.000473357	0.00127317
Colidextribacter	0	0	409	0.0182426	0.0302768
Oxalobacter	0	0	478.5	0.592281	0.641638
Flavobacterium	0	0	742	3.53187e-05	0.000183657
Lawsonibacter	0.005	0	657.5	0.0184378	0.0302768
Intestinimonas	0	0	480.5	0.622141	0.664754
Pseudoramibacter	0	0	574	0.0432269	0.0667632
Eisenbergiella	0	0	513.5	0.883844	0.889546
Methylophaga	0	0	687	0.000874193	0.00206627
Faecalicatena	0.005	0	557	0.446239	0.508126
Treponema	0	0	660	0.00457306	0.00869998
Levilactobacillus	0	0	673	0.00161462	0.00349834
Mycobacterium	0	0	713.5	0.000272402	0.000923798
Mediterranea	0	0	658.5	0.0030177	0.00611378
Longicatena	0	0	555.5	0.172297	0.227782
Trichococcus	0	0	702	0.000437853	0.00122069
Granulicatella	0	0	670.5	0.00444486	0.00856048
Butyricicoccus	0	0	641	0.0128018	0.021946
Cloacibacillus	0	0	486	0.270289	0.326862
Amedibacillus	0	0	498	0.859188	0.876035
Actinomyces	0.01	0	754	0.000360504	0.00110272
Alcanivorax	0	0	673	0.00161195	0.00349834
Alkalihalobacillus	0	0	672	0.000866163	0.00206627
