# Supplementary material for: Pyruvate: Ferredoxin oxidoreductase is involved in IgA-related microbiota dysbiosis and intestinal inflammation
Source: Front Immunol. 2022 Dec 7;13:1040774. doi: 10.3389/fimmu.2022.1040774 (PMC9782971; doi:10.3389/fimmu.2022.1040774)
Supplement: Supplementary file 2 [file DataSheet_2.xlsx]

## Sheet: Statistics
band 1-faecalibacterium+prausnitzii
1	>ATL90210.1 pyruvate:ferredoxin (flavodoxin) oxidoreductase [Faecalibacterium prausnitzii]
		M	P	R	A	K	Q	T	M	D	G	N	T	A	A	A	H	V	A	Y	A	Y	T	D	V	A	A	I	Y	P	I
		T	P	S	S	P	M	A	D	S	V	D	Q	W	S	A	A	G	Q	K	N	I	F	G	N	Q	V	K	V	V	E
		M	E	S	E	A	G	A	A	G	A	V	H	G	S	L	G	A	G	A	V	T	T	T	F	T	A	S	Q	G	L
		L	L	M	I	P	N	M	Y	K	I	A	A	E	Q	L	P	C	V	F	D	V	S	A	R	T	V	A	T	Q	S
		L	N	I	F	G	D	H	S	D	V	M	A	C	R	Q	T	G	F	A	M	L	V	E	S	S	V	Q	E	V	M
		D	L	S	P	V	A	H	L	A	A	I	E	G	R	V	P	F	L	N	F	F	D	G	F	R	T	S	H	E	Y
		Q	K	I	E	K	W	D	Y	A	D	L	K	E	M	C	N	M	K	A	V	E	E	F	R	A	K	A	L	N	P
		E	H	P	K	M	R	G	S	H	E	N	G	D	V	F	F	Q	H	R	E	A	C	N	S	A	Y	D	A	L	P
		A	V	V	E	K	Y	M	A	K	I	N	E	K	L	G	T	N	Y	D	L	F	N	Y	Y	G	A	P	D	A	D
		R	V	M	I	A	M	G	S	V	C	D	V	A	D	E	V	I	D	Y	L	N	A	K	G	E	K	V	G	I	V
		K	V	R	L	Y	R	P	W	V	S	S	A	L	L	K	V	L	P	K	T	A	K	K	V	A	V	L	D	R	T
		K	E	P	G	S	L	G	E	P	L	Y	L	D	V	A	A	T	L	R	E	A	G	L	N	D	V	V	L	T	G
		G	R	Y	G	L	G	S	K	D	T	P	P	S	S	I	F	A	L	F	K	E	L	E	K	D	Q	P	K	E	R
		F	T	L	G	I	T	D	D	V	T	G	L	S	L	P	E	V	K	P	A	P	I	T	A	A	A	G	T	K	E
		C	K	F	W	G	L	G	G	D	G	T	V	G	A	N	K	N	S	V	K	I	I	G	D	H	T	D	K	Y	V
		Q	A	Y	F	Q	Y	D	S	K	K	T	G	G	V	T	I	S	H	L	R	F	G	D	K	P	I	R	S	P	Y
		Y	I	N	Q	A	D	F	V	A	C	H	N	P	A	Y	I	H	M	G	M	K	M	V	Q	D	V	K	P	G	G
		V	F	M	I	N	C	Q	W	T	D	E	E	L	G	Q	H	L	N	A	E	A	K	K	Y	I	A	D	N	N	I
		Q	L	Y	T	I	N	A	I	D	K	A	I	E	I	G	M	G	K	R	T	N	T	I	L	Q	S	A	F	F	K
		L	A	D	V	M	P	I	E	D	A	V	N	F	M	K	Q	A	A	Q	K	S	Y	G	K	K	G	Q	D	V	V
		E	M	N	W	K	A	I	D	A	G	V	D	A	I	H	K	V	D	V	P	A	S	W	S	N	P	E	A	D	P
		A	P	K	A	L	T	G	R	P	E	L	V	K	Q	I	R	D	V	M	E	P	I	A	R	M	D	G	D	S	L
		P	V	S	A	F	V	A	N	A	N	G	E	W	E	Q	G	A	S	A	Y	E	K	R	G	T	A	V	N	V	P
		E	W	D	A	S	K	C	V	G	C	N	Q	C	A	F	V	C	S	H	A	T	I	R	P	F	Q	L	T	A	D
		E	L	A	A	A	P	A	Q	T	K	S	R	D	N	R	P	A	N	E	Y	K	F	V	M	A	V	S	P	L	D
		C	M	G	C	G	E	C	V	T	V	C	P	T	K	A	I	A	M	V	P	Q	E	S	Q	A	D	Q	Q	A	V
		F	D	Y	C	V	A	N	I	S	K	K	P	S	K	F	A	D	D	T	V	I	G	S	Q	F	N	Q	P	L	L
		E	F	S	G	S	C	A	G	C	A	E	T	S	Y	A	R	L	I	T	Q	L	F	G	E	K	M	Y	I	S	N
		A	T	G	C	S	S	I	W	G	G	T	A	S	I	S	P	Y	T	V	N	K	D	S	G	H	G	P	A	W	C
		N	S	L	F	E	D	N	A	E	H	G	L	G	L	Y	L	G	Q	K	T	V	R	E	N	L	I	K	R	I	A
		E	V	A	G	S	D	K	A	S	A	E	L	K	A	A	F	D	K	F	M	E	T	K	N	N	T	K	A	N	D
		E	P	A	K	A	L	I	A	E	L	E	K	A	A	A	A	G	C	T	E	S	A	E	I	L	K	S	K	E	F
		I	A	K	K	S	V	W	I	F	G	G	D	G	W	A	Y	D	I	G	F	G	G	L	D	H	V	L	A	S	G
		E	D	V	N	V	M	V	F	D	T	E	M	Y	S	N	T	G	G	Q	A	S	K	A	S	N	I	G	E	V	C
		Q	F	A	A	A	G	K	E	I	S	K	K	S	L	S	E	I	A	M	T	Y	G	Y	I	Y	V	A	Q	I	A
		L	G	A	N	M	N	Q	A	V	K	A	I	A	E	A	E	A	Y	P	G	P	S	L	I	I	G	Y	A	P	C
		E	L	H	G	V	K	G	G	M	T	N	C	Q	N	E	M	K	K	A	V	E	A	G	Y	W	N	L	F	T	F
		N	P	A	N	K	A	Q	G	K	N	P	F	T	L	T	S	K	A	V	D	A	E	K	Y	Q	A	L	L	A	N
		E	T	R	Y	S	R	L	T	R	A	F	P	E	R	A	K	A	L	F	A	R	N	E	Q	V	A	N	D	R	Y
		E	H	L	T	R	L	V	E	L	Y	K
		1				5					10					15					20					25					30
2	>ATL90706.1 formate C-acetyltransferase [Faecalibacterium prausnitzii]
		M	I	N	F	E	Q	W	E	G	F	E	G	R	I	W	K	E	E	V	N	V	R	D	F	I	Q	K	N	Y	T
		P	Y	D	G	D	E	S	F	L	A	G	P	T	E	A	T	D	K	L	W	G	A	L	Q	K	L	Q	K	E	E
		R	A	K	G	G	V	L	D	M	E	T	E	V	V	S	S	L	T	A	Y	G	P	G	Y	I	D	E	T	L	K
		D	L	E	Q	I	V	G	L	Q	T	D	K	P	L	K	R	A	F	M	P	Y	G	G	I	K	M	A	E	Q	A
		C	T	T	Y	G	Y	Q	P	S	E	E	L	H	K	I	F	T	D	Y	T	R	T	H	N	Q	A	V	F	D	A
		Y	T	P	E	M	K	A	A	R	H	T	H	I	I	T	G	L	P	D	T	Y	G	R	G	R	I	V	G	D	Y
		R	R	V	A	L	Y	G	I	D	A	L	I	K	F	K	Q	E	D	F	A	N	C	G	D	G	T	M	T	D	D
		V	I	R	L	R	E	E	I	A	R	Q	I	S	A	L	K	G	M	K	K	M	A	E	A	Y	G	C	D	I	S
		Q	P	A	K	N	A	K	E	A	C	Q	W	L	Y	F	G	Y	L	A	A	I	K	T	Q	N	G	A	A	M	S
		V	G	R	I	S	T	F	L	D	I	Y	I	Q	R	D	L	E	N	G	T	L	T	E	S	Q	A	Q	E	L	I
		D	H	M	V	M	K	F	R	M	V	K	F	A	R	I	P	S	Y	N	Q	L	F	S	G	D	P	V	W	A	T
		L	E	V	G	G	I	G	M	D	G	R	S	M	V	T	K	N	C	Y	R	F	L	H	T	L	E	N	M	G	P
		A	P	E	P	N	L	T	V	L	Y	S	S	A	L	P	E	N	F	K	K	Y	A	A	K	V	S	I	N	T	S
		S	V	Q	Y	E	N	D	D	V	M	K	P	V	W	G	D	D	Y	S	I	C	C	C	V	S	A	T	Q	T	G
		K	E	M	Q	F	F	G	A	R	A	N	L	A	K	C	L	L	Y	A	I	N	G	G	V	D	E	K	S	H	E
		Q	C	G	P	N	Y	A	P	I	T	S	E	Y	L	N	Y	D	E	V	L	P	K	Y	V	Q	M	L	D	W	L
		A	G	L	Y	V	N	V	L	N	L	I	Q	Y	M	H	D	K	Y	Y	Y	E	E	A	E	M	A	L	I	D	T
		D	V	R	R	T	F	A	T	G	I	A	G	F	S	H	V	I	D	S	L	S	A	I	K	Y	A	K	V	K	V
		V	R	D	E	T	G	L	A	T	G	Y	E	V	E	G	D	F	P	K	Y	G	N	D	D	D	R	A	D	E	I
		G	V	W	L	L	R	T	F	L	E	M	I	K	K	R	H	T	Y	R	N	S	E	A	T	T	S	I	L	T	I
		T	S	N	V	V	Y	G	K	Y	T	G	A	L	P	D	G	R	A	A	F	T	P	F	A	P	G	A	N	P	S
		Y	G	A	E	Q	N	G	L	L	A	S	L	N	S	V	A	K	L	P	Y	H	W	A	L	D	G	I	S	N	T
		Q	T	I	N	P	E	A	L	G	H	S	E	E	E	R	K	E	N	L	V	Q	V	M	D	G	Y	F	D	Q	G
		A	H	H	L	N	V	N	V	F	G	K	E	K	L	L	D	A	M	E	H	P	E	K	E	E	Y	A	N	F	T
		I	R	V	S	G	Y	A	V	K	F	I	D	L	T	R	E	Q	Q	M	D	V	I	S	R	T	C	H	A	A	L
		1				5					10					15					20					25					30
3	>RGC40351.1 DNA-directed RNA polymerase subunit beta' [Faecalibacterium prausnitzii]
		M	E	N	N	V	F	D	S	I	K	I	G	L	A	S	P	E	Q	I	R	N	W	S	Y	G	E	V	K	K	P
		E	T	I	N	Y	R	T	L	K	P	E	R	D	G	L	Y	C	E	R	I	F	G	P	T	K	D	W	E	C	H
		C	G	K	Y	K	R	I	R	Y	K	G	K	I	C	D	R	C	G	V	E	V	T	K	A	K	V	R	R	E	R
		M	G	H	I	E	L	A	A	P	V	S	H	I	W	Y	F	K	G	I	P	S	R	I	G	L	M	L	D	I	S
		P	R	L	L	E	K	V	L	Y	F	A	S	Y	I	V	T	N	P	G	L	T	P	L	E	K	K	Q	L	L	T
		E	K	E	Y	R	E	M	R	E	R	Y	G	D	E	F	E	A	S	M	G	A	E	A	I	Q	E	L	L	K	E
		I	D	L	D	Q	L	S	A	E	L	T	A	E	V	E	K	S	S	G	Q	K	K	V	R	I	L	K	R	L	E
		V	V	E	A	F	R	I	S	G	N	R	P	E	W	M	V	M	D	V	L	P	V	L	P	P	D	L	R	P	M
		V	Q	L	D	G	G	R	F	A	T	S	D	L	N	D	L	Y	R	R	V	I	N	R	N	N	R	L	R	R	L
		L	E	L	G	A	P	D	I	I	V	R	N	E	K	R	M	L	Q	E	A	V	D	S	L	I	D	N	G	R	R
		G	R	P	V	T	G	P	N	N	R	A	L	K	S	L	S	D	L	L	K	G	K	Q	G	R	F	R	Q	N	L
		L	G	K	R	V	D	Y	S	G	R	S	V	I	V	V	G	P	E	L	K	M	D	Q	C	G	L	P	K	E	M
		A	L	E	L	F	K	P	F	V	M	K	D	L	V	E	K	G	V	A	N	N	I	K	S	A	R	K	M	V	E
		R	A	K	P	E	V	W	D	S	L	E	T	V	I	K	G	H	P	V	L	L	N	R	A	P	T	L	H	R	L
		G	I	Q	A	F	N	P	V	L	V	E	G	R	A	I	K	L	H	P	L	A	C	T	A	F	N	A	D	F	D
		G	D	Q	M	A	V	H	L	P	L	G	E	D	A	C	R	E	A	K	M	L	M	L	A	S	G	N	L	L	K
		P	S	D	G	A	P	V	T	V	P	T	Q	D	M	I	L	G	S	Y	Y	L	T	T	V	R	E	N	E	E	G
		A	G	K	I	F	R	D	E	N	E	A	L	M	A	Y	A	E	H	V	V	T	L	H	A	P	I	K	V	R	R
		T	M	V	I	D	G	V	E	R	T	G	L	V	D	A	T	V	G	R	I	I	F	N	N	P	V	P	Q	N	L
		G	Y	I	D	R	T	D	P	E	H	W	L	E	Y	E	V	S	F	R	V	T	K	K	T	L	P	D	I	I	S
		R	C	M	T	R	N	G	T	R	A	C	A	K	M	L	D	S	I	K	A	Q	G	Y	K	Y	S	T	L	S	A
		I	S	V	A	V	C	D	A	V	I	P	P	Q	K	D	E	L	I	A	D	A	D	K	Q	V	S	Q	V	N	K
		L	F	N	R	G	L	I	S	E	N	E	R	Y	T	Q	T	I	N	I	W	Q	A	T	T	D	K	V	S	K	A
		L	A	A	N	L	P	K	D	N	E	I	F	M	M	A	D	S	G	A	R	G	S	M	N	Q	I	K	Q	L	A
		G	M	R	G	L	L	A	N	T	A	G	K	T	I	E	M	P	I	R	A	N	Y	R	E	G	L	N	I	L	E
		Y	F	V	S	A	R	G	A	R	K	G	L	A	D	T	A	L	R	T	A	D	S	G	Y	L	T	R	R	M	V
		D	V	S	Q	E	V	I	V	R	E	I	D	C	G	T	T	D	G	L	W	V	S	E	I	H	E	G	K	E	K
		I	E	S	F	R	E	R	I	I	G	R	Y	A	V	G	D	V	I	N	P	V	T	G	E	V	I	V	P	E	G
		K	M	I	D	L	Y	D	A	N	D	I	E	A	A	G	I	T	K	L	K	I	R	S	L	L	T	C	R	A	K
		V	G	V	C	A	H	C	Y	G	S	D	M	A	N	G	E	P	V	Q	L	G	E	S	I	G	V	I	A	A	E
		S	I	G	E	P	G	T	Q	L	T	M	R	T	F	H	T	G	G	I	A	S	A	E	D	I	T	Q	G	L	P
		R	V	E	E	L	F	E	S	R	R	P	K	S	M	A	I	M	S	E	I	S	G	V	V	S	Q	D	D	T	K
		K	N	V	V	I	K	V	T	G	K	D	E	N	G	A	E	V	V	K	S	Y	S	I	P	F	T	Q	H	A	R
		V	M	P	G	D	R	V	E	K	G	D	I	I	T	R	E	G	V	L	Y	P	Q	D	I	L	A	I	K	G	L
		S	D	V	Q	N	Y	L	I	S	E	V	Q	K	V	Y	R	L	Q	G	V	E	I	N	D	K	H	I	E	V	I
		V	R	Q	M	C	R	K	V	R	V	T	D	S	G	S	S	D	L	I	G	G	A	L	A	N	R	L	E	V	E
		N	I	N	A	E	L	Q	K	R	I	D	D	G	E	E	G	I	K	L	V	E	Y	Q	Q	V	L	L	G	I	T
		K	A	A	L	A	N	E	S	F	L	S	A	A	S	F	Q	E	T	T	R	V	L	T	E	A	A	I	K	G	K
		V	D	P	L	A	G	L	K	E	N	V	I	I	G	K	L	I	P	A	G	T	G	L	P	E	V	R	E	D	L
		K	R	R	E	Q	E	R	D	E	A	V	A	A	E	L	A	A	A	N	Q	Q
		1				5					10					15					20					25					30
4	>RAW50450.1 DNA-directed RNA polymerase subunit beta' [Faecalibacterium prausnitzii]
		M	E	N	N	V	F	D	S	I	K	I	G	L	A	S	P	E	Q	I	R	K	W	S	Y	G	E	V	K	K	P
		E	T	I	N	Y	R	T	L	K	P	E	R	D	G	L	Y	C	E	R	I	F	G	P	T	K	D	W	E	C	H
		C	G	K	Y	K	R	I	R	Y	K	G	K	I	C	D	R	C	G	V	E	V	T	K	A	K	V	R	R	E	R
		M	G	H	I	E	L	A	A	P	V	S	H	I	W	Y	F	K	G	I	P	S	R	I	G	L	M	L	D	I	S
		P	R	L	L	E	K	V	L	Y	F	A	S	Y	I	V	T	N	P	G	L	T	P	L	E	K	K	Q	L	L	T
		E	K	E	Y	R	E	M	R	E	R	Y	G	D	E	F	E	A	A	M	G	A	E	A	I	Q	D	L	L	K	E
		I	D	L	D	Q	L	S	A	E	L	T	A	E	V	E	K	S	S	G	Q	K	R	V	R	I	L	K	R	L	E
		V	V	E	A	F	R	I	S	G	N	R	P	E	W	M	V	M	D	V	L	P	V	L	P	P	D	L	R	P	M
		V	Q	L	D	G	G	R	F	A	T	S	D	L	N	D	L	Y	R	R	V	I	N	R	N	N	R	L	R	R	L
		L	E	L	G	A	P	D	I	I	V	R	N	E	K	R	M	L	Q	E	A	V	D	S	L	I	D	N	G	R	R
		G	R	P	V	T	G	P	N	N	R	A	L	K	S	L	S	D	L	L	K	G	K	Q	G	R	F	R	Q	N	L
		L	G	K	R	V	D	Y	S	G	R	S	V	I	V	V	G	P	E	L	K	M	D	Q	C	G	L	P	K	E	M
		A	L	E	L	F	K	P	F	V	M	K	D	L	V	E	K	G	V	A	N	N	I	K	S	A	R	K	M	V	E
		R	A	K	P	E	V	W	D	S	L	E	T	V	I	K	G	H	P	V	L	L	N	R	A	P	T	L	H	R	L
		G	I	Q	A	F	N	P	V	L	V	E	G	R	A	I	K	L	H	P	L	A	C	T	A	F	N	A	D	F	D
		G	D	Q	M	A	V	H	L	P	L	G	E	D	A	C	R	E	A	K	M	L	M	L	A	S	G	N	L	L	K
		P	S	D	G	A	P	V	T	V	P	T	Q	D	M	I	L	G	S	Y	Y	L	T	T	V	R	E	N	E	E	G
		A	G	K	I	F	R	D	E	N	E	A	L	M	A	Y	A	E	H	V	V	T	L	H	A	P	I	K	V	R	R
		T	M	T	I	D	G	V	E	R	T	G	L	V	D	A	T	V	G	R	I	I	F	N	N	P	V	P	Q	N	L
		G	Y	I	D	R	T	D	P	E	H	W	L	E	Y	E	V	S	F	R	V	T	K	K	T	L	P	D	I	I	S
		R	C	M	T	R	N	G	T	H	K	C	A	K	M	L	D	A	I	K	A	Q	G	Y	K	Y	S	T	L	S	A
		I	S	V	A	V	C	D	A	V	I	P	P	Q	K	D	E	L	I	A	E	A	D	K	Q	V	S	Q	V	S	K
		L	F	N	R	G	L	I	S	E	N	E	R	Y	T	Q	T	I	N	I	W	Q	A	T	T	D	K	V	S	K	A
		L	A	A	N	L	P	K	D	N	E	I	F	M	M	A	D	S	G	A	R	G	S	M	N	Q	I	K	Q	L	A
		G	M	R	G	L	L	A	N	T	A	G	K	T	I	E	M	P	I	R	A	N	Y	R	E	G	L	N	I	L	E
		Y	F	V	S	A	R	G	A	R	K	G	L	A	D	T	A	L	R	T	A	D	S	G	Y	L	T	R	R	M	V
		D	V	S	Q	E	V	I	V	R	E	I	D	C	G	T	T	D	G	L	W	V	S	E	I	H	E	G	K	E	K
		I	E	S	F	R	E	R	I	I	G	R	Y	A	V	G	D	V	I	N	P	V	T	G	E	V	I	V	P	E	G
		K	M	I	D	L	Y	D	A	N	D	I	E	A	A	G	I	T	K	L	K	I	R	S	L	L	T	C	R	A	K
		I	G	V	C	A	H	C	Y	G	S	D	M	A	N	G	E	P	V	Q	L	G	E	S	I	G	V	I	A	A	E
		S	I	G	E	P	G	T	Q	L	T	M	R	T	F	H	T	G	G	I	A	S	A	E	D	I	T	Q	G	L	P
		R	V	E	E	L	F	E	S	R	R	P	K	S	M	A	I	M	S	E	I	S	G	V	V	S	Q	D	D	T	K
		K	N	V	V	I	K	V	T	G	K	D	E	N	G	A	E	V	V	K	S	Y	S	I	P	F	T	Q	H	A	R
		V	M	P	G	D	R	V	E	K	G	D	I	I	T	R	E	G	V	L	Y	P	Q	D	I	L	A	I	K	G	L
		S	D	V	Q	N	Y	L	I	S	E	V	Q	K	V	Y	R	L	Q	G	V	E	I	N	D	K	H	I	E	V	I
		V	R	Q	M	C	R	K	V	R	V	T	D	S	G	S	S	D	L	I	G	G	A	L	A	N	R	L	E	V	E
		N	I	N	A	E	L	Q	K	R	I	D	A	G	E	E	G	I	K	L	V	E	Y	Q	Q	V	L	L	G	I	T
		K	A	A	L	A	N	E	S	F	L	S	A	A	S	F	Q	E	T	T	R	V	L	T	E	A	A	I	K	G	K
		I	D	P	L	A	G	L	K	E	N	V	I	I	G	K	L	I	P	A	G	T	G	L	P	E	V	R	E	D	L
		K	R	R	E	E	E	R	D	A	A	V	A	E	E	L	A	A	A	N	Q	Q
		1				5					10					15					20					25					30
5	>ATL90002.1 pyruvate, phosphate dikinase [Faecalibacterium prausnitzii]
		M	S	K	K	Y	L	Y	Y	F	S	E	G	N	D	A	F	G	G	D	K	V	T	M	K	N	T	L	G	G	K
		G	A	G	L	A	E	M	T	A	A	G	M	P	V	P	Q	G	F	T	I	T	T	D	A	C	T	Q	Y	Y	A
		D	G	R	Q	I	N	D	D	I	T	A	D	I	F	E	H	L	K	G	L	E	E	I	T	G	K	K	F	G	D
		N	T	N	P	L	L	V	S	V	R	S	G	A	R	Q	S	M	P	G	M	M	D	T	I	L	N	L	G	L	N
		D	E	A	V	E	G	L	A	K	K	T	G	N	A	R	F	A	Y	D	C	Y	R	R	F	V	Q	M	F	A	D
		V	V	M	M	V	P	K	S	L	F	E	V	E	I	D	K	M	K	E	A	K	G	V	K	N	D	V	D	L	T
		A	D	D	L	K	E	L	V	G	V	F	K	K	I	Y	E	E	N	E	G	K	P	F	P	Q	D	P	R	D	Q
		L	I	E	A	V	K	A	V	F	R	S	W	D	N	P	R	A	N	V	Y	R	K	M	N	E	I	P	Y	E	W
		G	T	A	V	N	V	Q	Q	M	A	F	G	N	S	G	D	R	S	G	T	G	V	A	F	T	R	D	P	A	T
		G	A	K	K	L	M	G	E	Y	L	I	N	A	Q	G	E	D	V	V	A	G	V	R	T	P	S	P	I	S	H
		L	K	D	Q	M	P	E	V	Y	D	Q	F	V	E	I	A	T	R	L	E	N	Y	F	R	D	M	Q	D	M	E
		F	T	I	E	D	G	H	L	Y	M	L	Q	T	R	N	G	K	R	T	A	Q	A	A	L	Q	I	A	C	D	L
		V	D	E	G	M	I	T	E	Q	E	A	V	L	R	V	E	P	K	Q	L	D	T	L	L	H	P	Q	F	D	A
		A	A	L	K	A	A	E	V	V	G	K	G	L	A	A	S	P	G	S	A	C	G	Q	I	V	F	T	A	E	E
		A	E	E	M	V	K	S	G	K	M	K	K	V	V	L	V	R	L	E	T	S	P	E	D	I	V	G	M	Q	V
		S	Q	G	I	L	T	V	R	G	G	M	T	S	H	A	A	V	V	A	R	G	M	G	T	C	C	V	S	G	C
		G	N	D	N	E	V	K	I	D	E	E	A	K	T	F	E	I	N	G	H	K	F	V	E	G	D	W	I	S	I
		D	G	S	T	G	N	I	Y	G	E	Q	V	A	T	V	A	A	T	G	N	K	N	F	N	R	F	M	G	W	A
		D	A	A	R	Q	L	L	V	M	T	N	A	D	N	P	R	D	A	Q	Q	A	V	D	L	G	A	E	G	I	G
		L	C	R	T	E	H	M	F	F	A	E	D	R	I	K	A	V	R	E	M	I	C	A	R	T	V	E	E	R	E
		A	A	L	A	K	V	E	P	F	Q	Q	G	D	F	E	A	M	Y	R	I	M	G	E	R	P	M	T	I	R	Y
		L	D	P	P	L	H	E	F	L	P	T	K	D	E	D	I	K	E	L	A	A	D	M	G	M	T	F	D	D	L
		K	N	V	V	A	S	L	H	E	F	N	P	M	M	G	H	R	G	C	R	L	A	V	T	Y	P	E	I	A	A
		M	Q	T	R	A	V	I	K	A	A	L	N	V	S	A	E	T	G	C	M	I	T	P	H	I	M	I	P	L	V
		G	E	V	K	E	L	K	F	V	K	D	V	V	V	K	V	A	D	E	L	I	A	A	A	G	V	D	M	K	Y
		Q	V	G	T	M	I	E	I	P	R	A	A	L	T	A	G	E	I	A	K	E	A	E	F	F	S	F	G	T	N
		D	L	T	Q	M	T	F	G	F	S	R	D	D	A	A	K	F	L	G	A	Y	Y	E	N	K	I	Y	E	S	D
		P	F	Q	H	L	D	Q	I	G	V	G	K	L	V	K	M	A	A	H	D	G	R	E	T	R	P	D	L	G	L
		G	I	C	G	E	H	G	G	D	P	T	S	V	E	F	C	H	N	V	G	L	D	Y	V	S	C	S	P	F	R
		V	P	I	A	R	L	A	A	A	Q	A	A	I	K	N	P	R	K
		1				5					10					15					20					25					30
6	>WP_005932243.1 twin-arginine translocation signal domain-containing protein [Faecalibacterium prausnitzii]
		M	N	N	N	Y	E	S	H	A	I	S	R	R	S	F	L	K	A	S	G	V	V	G	A	A	G	I	L	A	A
		C	G	G	N	S	G	S	S	S	T	A	A	S	S	G	A	T	S	A	P	N	T	T	G	A	T	P	L	K	E
		F	I	S	W	E	S	T	N	R	E	L	E	S	W	N	M	L	Y	S	Q	M	A	S	D	M	N	V	T	T	N
		L	W	E	G	L	L	S	F	D	C	Y	G	K	A	V	P	S	V	A	K	E	W	S	H	N	E	D	S	S	V
		W	T	F	N	L	R	D	D	V	D	W	V	D	V	N	G	E	V	K	A	H	L	T	S	K	D	F	L	V	G
		L	E	W	V	L	N	A	A	K	N	Q	A	N	N	T	S	M	P	N	E	T	L	T	G	A	A	D	Y	Y	Q
		K	T	S	D	M	G	D	A	A	A	D	L	T	Y	Q	D	M	L	D	A	G	V	G	V	E	A	P	D	D	Y
		T	L	V	F	T	C	K	D	P	C	P	Y	F	D	T	V	A	A	Y	T	S	F	Y	P	A	S	E	D	L	I
		N	E	L	G	V	E	G	F	R	A	C	D	Y	T	N	M	W	Y	N	G	P	Y	V	V	E	E	F	I	S	Q
		N	T	K	S	Y	I	P	N	P	N	Y	Y	A	A	D	E	V	S	R	F	D	R	F	T	V	T	M	I	S	D
		G	T	V	T	F	Q	L	Y	Q	N	R	E	L	D	E	M	D	V	G	E	S	T	L	T	T	I	Q	A	D	P
		N	S	E	Y	N	A	Q	L	C	E	K	R	P	K	K	F	S	Y	Q	M	H	F	N	Y	Q	K	N	N	E	D
		G	T	P	D	D	N	W	N	K	A	I	A	N	T	A	F	R	Q	C	F	Y	K	G	L	D	L	T	N	Y	Y
		A	R	T	N	K	I	N	P	L	K	C	E	N	D	Y	Y	T	M	P	G	V	C	Y	N	T	Q	G	Q	E	Y
		T	T	L	V	A	K	E	M	G	F	D	G	E	A	Y	D	G	K	T	M	I	R	L	R	S	N	N	G	D	I
		A	D	L	K	K	Q	A	M	D	E	L	S	A	I	G	V	T	F	P	V	H	A	A	Y	H	I	I	A	G	S
		T	T	A	L	D	T	A	T	V	L	K	Q	C	F	T	D	S	F	G	D	D	F	I	V	L	D	I	K	T	Y
		V	S	S	I	T	Q	E	V	R	N	P	Q	L	Q	S	F	V	I	N	G	W	G	A	D	Y	G	D	P	V	N
		F	V	G	Q	E	I	L	H	D	D	N	A	Y	Y	S	W	Y	Y	S	N	I	A	K	V	V	E	A	G	P	A
		D	W	Q	K	D	L	V	A	C	Y	E	E	F	T	D	L	V	N	T	A	K	A	I	V	D	D	T	D	A	R
		Y	A	A	F	A	K	A	E	A	S	M	L	N	S	V	L	A	C	P	C	N	F	D	V	S	W	T	L	T	H
		A	N	E	Y	S	K	I	N	A	M	Y	G	P	C	N	Y	K	A	V	N	W	E	T	S	E	E	A	Y	T	T
		E	Q	Y	E	E	F	A	A	A	F	D	A	A	T	K	A
		1				5					10					15					20					25					30
7	>WP_117534528.1 carbamoyl-phosphate synthase large subunit [Faecalibacterium prausnitzii]
		M	P	K	D	P	R	I	K	K	V	L	V	I	G	S	G	P	I	I	I	G	Q	A	A	E	F	D	Y	S	G
		T	Q	A	C	R	A	L	K	A	E	G	I	E	T	V	L	L	N	S	N	P	A	T	I	M	T	D	P	D	V
		A	D	H	V	Y	I	E	P	M	T	L	E	V	V	E	R	I	L	E	I	E	K	P	D	S	V	L	P	N	L
		G	G	Q	M	G	L	N	L	S	M	E	L	A	R	S	G	Y	L	D	R	T	G	I	R	L	L	A	C	K	P
		E	T	I	D	R	A	E	D	R	E	L	F	K	E	T	M	E	K	L	H	Q	P	I	I	P	S	E	V	V	E
		T	L	Q	D	A	L	A	C	A	D	R	I	G	Y	P	V	I	V	R	P	A	F	T	M	G	G	T	G	G	G
		I	C	E	N	K	E	K	L	I	E	I	G	T	N	G	L	R	L	S	P	I	H	Q	I	L	V	E	K	C	I
		A	G	W	K	E	I	E	Y	E	V	M	R	D	H	K	G	N	V	I	T	V	C	N	M	E	N	L	D	P	V
		G	I	H	T	G	D	S	V	V	V	A	P	S	Q	T	L	T	D	H	E	Y	Q	M	L	R	T	A	A	L	D
		I	I	T	E	L	G	I	E	G	G	C	N	C	Q	F	A	L	K	P	D	S	Y	D	Y	A	V	I	E	V	N
		P	R	V	S	R	S	S	A	L	A	S	K	A	T	G	Y	P	I	A	K	V	A	T	K	I	A	I	G	Y	T
		L	D	E	I	T	N	D	V	T	G	K	T	C	A	C	F	E	P	A	L	D	Y	I	V	V	K	Y	P	K	W
		P	F	D	K	F	V	Y	A	D	K	S	L	G	T	Q	M	M	A	T	G	E	V	M	S	I	G	N	S	F	E
		A	A	M	M	K	A	V	S	S	I	E	L	G	M	D	T	L	T	H	K	P	F	E	E	L	T	D	D	E	I
		V	A	H	L	H	V	Q	D	A	E	R	V	F	C	V	Y	E	A	L	K	R	G	I	D	H	E	T	I	W	K
		I	T	K	I	D	W	W	F	L	D	K	M	Q	H	L	A	D	L	E	K	G	L	A	K	C	N	G	V	L	S
		L	E	Q	Y	Q	T	A	K	K	Y	G	F	Q	D	K	T	I	K	R	L	A	Q	V	D	A	L	P	V	E	N
		Y	R	A	G	F	K	M	V	D	T	C	A	A	E	F	S	A	N	T	P	Y	F	Y	S	T	Y	D	G	D	N
		E	A	A	E	F	I	A	A	R	E	A	E	A	A	A	N	G	Q	P	K	K	K	K	V	L	V	F	G	S	G
		P	I	R	I	G	Q	G	I	E	F	D	Y	C	S	V	H	C	V	W	T	L	K	N	H	G	C	E	A	I	L
		V	N	N	N	P	E	T	V	S	T	D	F	D	T	G	D	R	L	Y	F	D	P	L	N	P	E	S	V	D	N
		I	I	A	T	E	K	P	D	A	C	V	V	Q	F	G	G	Q	T	A	I	K	L	A	K	H	M	D	E	I	G
		L	P	I	L	G	T	P	A	D	A	I	D	E	A	E	D	R	E	R	F	D	E	L	L	E	R	C	N	I	P
		R	A	P	G	R	T	V	F	N	L	E	E	A	L	A	A	A	D	E	I	G	L	P	V	L	M	R	P	S	Y
		V	L	G	G	Q	N	M	I	V	A	Y	T	K	A	D	V	V	E	Y	M	G	V	I	T	E	H	V	D	M	D
		H	P	V	L	L	D	K	Y	I	M	G	T	E	C	E	V	D	A	I	C	D	G	E	N	F	L	I	P	G	V
		M	E	Q	V	E	R	T	G	V	H	S	G	D	S	I	C	V	Y	P	A	Q	H	L	T	Q	A	E	I	D	T
		M	V	D	Y	T	G	R	F	A	R	E	L	H	V	T	G	L	V	N	V	Q	Y	A	V	S	N	G	K	V	Y
		V	I	E	V	N	P	R	S	S	R	T	V	P	Y	I	S	K	V	T	G	V	P	M	V	D	L	A	V	R	C
		C	L	G	E	K	L	A	D	M	G	Y	G	T	G	L	H	P	N	A	P	Y	V	A	V	K	V	P	V	F	S
		F	E	K	L	H	G	V	D	T	Q	F	G	P	E	M	K	S	T	G	E	V	L	G	I	A	P	N	Y	H	D
		A	L	L	K	G	L	I	G	A	G	Y	T	F	K	T	P	G	P	A	S	C	C	I	F	T	V	K	D	S	D
		K	P	E	F	V	D	I	A	W	K	L	K	S	M	G	Y	K	L	Y	G	T	S	G	T	C	A	W	L	N	K
		H	M	V	P	C	N	E	V	R	N	M	S	G	E	S	P	N	I	V	D	L	L	Q	S	G	L	V	D	Y	V
		F	S	T	S	A	K	G	R	D	P	K	R	D	S	V	R	L	R	R	K	A	V	E	L	S	I	P	C	I	T
		A	V	D	T	A	N	A	L	V	D	C	L	R	S	D	H	D	L	K	N	I	P	L	V	D	I	A	T	L	Y
		H	K	K
		1				5					10					15					20					25					30
8	>ATO98531.1 glutamine synthetase type III [Faecalibacterium prausnitzii]
		M	A	A	N	V	M	E	I	Y	G	S	K	V	F	N	E	H	V	M	K	E	R	L	P	S	A	T	Y	K	S
		L	E	R	T	L	H	K	G	A	P	L	D	I	E	V	A	N	V	V	A	S	V	M	K	R	W	A	M	E	L
		G	A	T	H	Y	T	H	W	F	Q	P	L	T	G	I	T	S	E	K	H	D	G	F	V	S	P	V	G	D	G
		T	A	I	M	E	F	S	G	K	E	L	V	R	G	E	P	D	A	S	S	F	P	S	G	G	L	R	A	T	C
		E	A	R	G	Y	T	A	W	D	P	T	S	Y	A	F	V	K	D	D	V	L	C	I	P	T	A	F	V	S	Y
		T	G	E	A	L	D	K	K	T	P	L	L	R	S	M	N	A	L	S	G	Q	A	I	R	I	L	K	L	F	G
		K	D	V	D	Y	V	S	T	T	V	G	P	E	Q	E	Y	F	L	V	K	K	E	D	Y	E	A	R	Q	D	L
		I	L	T	G	R	T	L	F	G	A	P	S	A	K	G	Q	E	L	E	E	H	Y	F	G	V	I	R	P	E	V
		S	A	F	M	K	E	L	D	E	E	L	W	K	L	G	V	P	A	K	T	K	H	N	E	V	A	P	C	Q	H
		E	L	A	P	I	F	D	T	T	N	V	A	I	D	H	N	L	L	T	M	E	M	M	K	K	I	A	P	K	Y
		G	L	V	C	L	Q	H	E	K	P	F	E	G	V	N	G	S	G	K	H	N	N	W	S	M	S	T	T	H	E
		N	L	L	D	P	G	D	T	P	M	E	N	L	Q	F	L	V	F	L	A	A	V	I	K	A	V	D	E	Y	A
		D	L	L	R	T	S	V	A	T	P	G	N	D	H	R	L	G	A	N	E	A	P	P	A	I	I	S	I	F	V
		G	E	E	L	E	A	V	I	D	A	I	A	S	D	S	P	Y	A	G	P	V	K	M	K	M	D	L	G	V	D
		V	L	P	K	F	S	K	D	T	T	D	R	N	R	T	S	P	F	A	F	T	G	N	K	F	E	F	R	M	P
		G	S	A	E	N	L	S	D	A	N	T	I	L	N	T	A	V	A	K	E	L	K	G	Y	A	D	E	L	E	G
		A	E	D	F	T	S	A	A	I	A	L	I	K	R	T	I	R	D	H	R	R	V	I	F	N	G	N	G	Y	T
		A	E	W	E	E	E	A	A	R	R	G	L	P	N	K	K	N	T	P	A	A	L	P	A	L	I	D	P	K	N
		I	Q	L	M	E	D	F	G	V	L	T	K	I	E	M	E	S	R	Y	E	V	E	M	E	H	Y	S	K	I	I
		N	I	E	A	L	T	M	L	E	M	A	R	K	Q	L	L	P	A	I	N	A	Y	M	S	E	V	A	N	T	A
		A	S	K	L	A	V	S	E	A	I	S	V	R	S	E	T	K	T	L	T	R	L	S	T	D	A	D	A	M	S
		D	A	I	D	A	L	Q	A	A	V	D	T	A	E	A	M	T	D	E	S	A	K	A	V	S	F	H	D	D	V
		L	P	K	M	D	A	L	R	A	A	A	D	D	A	E	T	I	C	G	E	D	Y	W	P	L	P	S	Y	S	K
		M	L	Y	Y	V
		1				5					10					15					20					25					30
9	>AXA83059.1 elongation factor Tu [Faecalibacterium prausnitzii]
		M	A	E	K	A	K	F	D	R	S	K	P	H	V	N	I	G	T	I	G	H	V	D	H	G	K	T	T	L	T
		A	A	I	T	K	Y	L	A	L	K	G	D	A	D	F	M	D	Y	A	N	I	D	K	A	P	E	E	R	A	R
		G	I	T	I	N	S	A	H	V	E	Y	Q	T	D	A	R	H	Y	A	H	V	D	C	P	G	H	A	D	Y	V
		K	N	M	I	T	G	A	A	Q	M	D	G	A	I	L	V	V	A	A	T	D	G	P	M	P	Q	T	R	E	H
		I	L	L	A	R	Q	V	G	V	P	Y	I	V	V	F	M	N	K	C	D	M	V	D	D	E	E	L	L	D	L
		V	E	M	E	I	R	E	L	L	S	E	Y	D	F	P	G	D	D	T	P	I	I	R	G	S	A	L	K	A	L
		E	S	D	S	K	D	P	D	A	P	E	Y	A	C	I	K	E	L	M	D	A	V	D	T	Y	I	P	N	P	D
		R	E	E	D	K	P	F	L	M	P	I	E	D	V	M	T	I	S	G	R	G	T	V	A	T	G	R	V	E	R
		G	M	A	K	V	G	D	A	M	E	I	V	G	I	K	P	D	R	L	S	T	T	I	T	G	L	E	M	F	R
		K	S	L	D	F	A	E	A	G	D	N	I	G	A	L	L	R	G	V	D	R	T	Q	I	E	R	G	Q	V	L
		A	K	P	G	S	V	H	P	H	K	V	F	E	S	Q	V	Y	V	L	T	K	D	E	G	G	R	H	T	P	F
		F	S	N	Y	R	P	Q	F	Y	F	R	T	T	D	V	T	G	I	I	T	L	P	E	G	T	E	M	C	M	P
		G	D	N	V	M	M	H	V	E	L	L	T	P	V	A	M	E	E	G	L	R	F	A	I	R	E	G	G	R	T
		V	G	S	G	V	V	G	K	I	I	E
		1				5					10					15					20					25					30
10	>ATL90335.1 adenylate cyclase [Faecalibacterium prausnitzii]
		M	F	S	S	I	N	T	C	W	V	L	V	A	A	F	L	V	Y	F	M	Q	A	G	F	A	L	C	E	A	G
		F	T	R	A	K	N	T	G	N	I	L	M	K	N	M	M	D	F	C	I	G	T	P	C	Y	W	V	I	G	F
		G	L	M	F	G	G	T	S	A	L	I	G	G	F	D	P	F	I	Q	G	D	Y	S	H	L	G	L	D	I	P
		L	W	V	Y	I	V	F	Q	T	V	F	C	A	T	A	A	T	I	V	S	G	S	M	A	E	R	T	N	F	K
		A	Y	C	V	Y	S	A	A	I	S	L	V	V	Y	P	I	C	G	H	W	M	W	G	G	G	W	L	Q	S	M
		G	F	H	D	F	A	G	S	A	A	V	H	N	V	G	G	V	I	A	L	L	G	A	A	M	L	G	P	R	I
		G	K	Y	D	K	D	G	N	P	H	A	I	P	G	H	N	L	T	A	G	A	L	G	V	F	I	L	W	F	C
		W	F	G	F	N	G	G	S	S	L	S	L	A	T	D	E	A	M	T	L	T	G	L	V	C	F	N	T	N	L
		A	A	A	V	A	T	C	V	T	M	I	F	T	W	L	R	Y	G	K	P	D	V	S	M	T	L	N	G	S	L
		A	G	L	V	A	I	T	A	G	C	D	A	V	S	P	F	G	A	F	I	I	G	F	V	A	G	I	L	V	V
		L	S	V	E	F	F	D	K	I	A	K	I	D	D	P	V	G	A	V	S	V	H	F	A	N	G	V	W	G	T
		I	A	V	G	L	F	S	N	G	G	D	G	V	G	K	G	L	F	Y	G	G	G	F	A	Q	L	G	T	Q	L
		L	G	L	I	T	V	D	V	Y	V	V	V	V	M	F	I	I	F	K	I	I	D	K	T	I	G	L	R	V	P
		A	E	V	E	I	D	G	L	D	I	H	E	H	G	L	T	S	A	Y	A	G	F	S	I	S	D	A	N	A	A
		A	M	V	P	N	E	N	T	D	L	G	E	D	D	A	S	K	A	S	A	V	Q	M	N	A	A	V	P	V	V
		K	E	P	A	V	I	H	D	G	I	Y	D	T	G	M	H	K	V	S	I	I	A	K	L	S	K	F	D	Q	L
		K	T	A	L	N	D	L	G	V	T	G	M	T	V	T	Q	V	M	G	C	G	I	Q	K	G	T	T	E	K	Y
		R	G	V	P	V	D	S	T	L	L	P	K	I	K	V	E	V	I	V	S	K	I	S	V	D	A	V	V	D	A
		A	K	K	A	L	Y	T	G	H	I	G	D	G	K	I	F	V	Y	N	V	T	R	V	V	K	I	R	T	G	E
		E	D	F	A	A	L	Q	D	V	E
		1				5					10					15					20					25					30
11	>WP_005933095.1 twin-arginine translocation signal domain-containing protein [Faecalibacterium prausnitzii]
		M	C	F	R	Y	A	F	F	F	P	L	P	G	N	S	G	P	V	G	F	G	R	Q	P	D	F	N	T	K	K
		R	G	N	F	I	M	K	Q	S	I	S	R	R	Q	F	L	K	A	S	G	L	A	A	A	G	A	C	A	A	G
		L	L	S	S	C	G	G	K	S	G	G	S	S	S	G	S	A	S	G	A	D	T	S	K	Y	T	V	L	Y	S
		S	Q	P	A	T	L	N	Y	L	T	T	A	T	D	L	E	M	V	V	G	A	N	C	V	D	T	L	V	E	Y
		D	N	K	G	V	M	R	E	G	L	A	T	K	W	E	W	D	A	D	T	L	T	W	T	F	T	L	R	E	E
		N	W	V	D	N	N	G	E	V	V	A	P	V	T	A	Q	D	F	V	D	A	L	Q	Y	V	L	T	P	D	Y
		A	S	S	N	V	G	L	V	T	A	Y	I	A	G	A	N	D	Y	Y	N	Y	H	V	Y	L	T	N	A	E	N
		G	T	V	D	D	D	G	T	T	Y	V	T	D	G	S	G	N	V	T	V	T	A	A	D	G	T	A	S	T	Y
		A	P	V	D	F	D	S	V	G	V	T	A	V	D	D	H	T	L	A	Y	T	L	T	Y	D	F	P	G	F	L
		S	L	L	C	Y	L	P	Y	E	P	A	Y	G	P	L	L	S	E	M	G	D	Q	Y	A	T	S	A	E	T	L
		Y	S	C	G	A	F	Y	L	S	D	Y	E	S	L	E	T	W	I	M	K	K	N	P	E	N	Y	D	A	D	N
		V	F	I	D	T	I	S	R	I	Y	N	A	E	A	A	V	N	G	P	E	M	I	K	R	G	E	I	D	E	A
		T	I	G	S	D	I	L	D	S	W	L	A	D	D	T	T	K	D	M	V	S	M	D	R	P	N	T	N	Y	T
		Y	F	Y	M	F	N	F	M	P	F	A	H	E	F	S	N	W	N	V	E	G	V	D	A	E	Y	E	P	E	N
		W	A	K	A	I	N	N	T	N	F	R	K	A	F	L	Y	G	I	N	N	A	V	T	L	A	V	S	A	P	L
		G	Y	D	S	Y	K	L	N	T	I	T	P	P	N	F	C	A	T	A	D	G	V	D	Y	T	Q	C	G	G	L
		A	D	L	T	E	F	F	D	E	A	K	A	K	E	Y	R	D	A	A	I	E	E	L	T	A	Q	G	V	T	F
		P	I	K	V	Q	L	P	Y	N	P	S	S	T	D	W	D	K	Q	C	Q	V	L	K	Q	Q	L	E	G	V	L
		N	D	G	T	D	F	I	D	I	I	I	T	A	G	P	S	D	S	F	L	S	A	V	R	R	N	G	K	F	E
		F	L	L	C	N	W	G	A	D	Y	S	D	P	E	T	E	T	D	P	F	Y	Q	A	K	D	S	R	G	M	R
		Y	A	Y	L	R	T	G	V	E	D	G	F	I	T	G	E	T	A	D	A	V	M	A	Y	M	N	A	I	E	A
		A	K	Q	I	T	D	D	I	D	A	R	Y	K	A	F	A	D	A	E	T	L	L	I	T	N	A	L	V	I	P
		R	G	M	S	V	P	A	Y	L	A	T	R	L	N	Y	W	E	G	Q	Y	A	S	T	G	F	S	N	K	R	L
		K	G	I	H	V	L	D	H	Y	V	S	M	D	E	Y	E	A	N	R	D	A	R
		1				5					10					15					20					25					30
12	>WP_117535776.1 aldehyde ferredoxin oxidoreductase [Faecalibacterium prausnitzii]
		M	A	E	T	Y	G	W	A	G	K	I	L	R	V	N	L	T	T	G	E	I	T	T	Q	D	D	A	K	Y	H
		K	Y	I	G	G	M	G	M	A	Y	R	I	M	Y	E	E	A	P	M	E	L	D	P	Y	D	E	K	A	L	V
		I	F	G	V	G	P	L	T	G	A	G	V	P	C	S	G	R	M	N	V	T	F	R	S	T	W	S	K	G	H
		S	I	I	D	A	H	M	G	G	H	I	G	S	M	L	K	Y	A	G	Y	D	G	I	V	V	S	G	I	S	E
		K	P	V	Y	L	R	I	E	D	G	E	V	S	L	E	D	A	S	E	I	W	G	K	G	T	F	A	S	N	K
		W	M	V	E	Q	N	G	R	E	F	E	T	A	S	I	G	P	A	G	E	N	L	V	D	Y	S	T	L	N	T
		S	F	G	N	S	G	G	A	G	L	G	A	A	M	G	N	K	K	L	K	G	L	A	I	R	G	T	G	S	V
		K	V	A	D	P	K	K	V	L	E	L	S	N	Y	M	M	G	N	L	I	G	G	N	N	N	H	N	V	P	A
		Q	P	Q	S	W	A	E	Y	S	A	T	S	G	K	N	R	W	S	G	A	P	G	R	M	W	K	K	A	P	G
		G	P	V	D	T	G	E	Q	P	Y	N	D	I	N	K	V	A	L	R	C	F	K	G	Y	F	D	F	G	A	P
		A	A	E	Y	T	V	K	N	G	G	C	S	S	C	P	I	R	C	Y	T	E	Y	D	V	D	P	L	A	D	Y
		D	L	P	T	H	N	S	N	T	C	M	P	V	L	Y	G	T	R	V	Y	P	D	G	V	H	D	F	K	Y	E
		G	D	G	T	M	V	I	N	L	A	W	S	H	A	V	D	D	M	G	L	W	D	N	Y	G	N	L	N	R	D
		L	L	W	I	L	R	M	P	R	E	E	A	T	K	Y	I	S	E	A	E	Y	D	S	L	P	W	E	W	E	K
		A	G	D	P	R	W	E	V	E	L	I	R	R	M	A	Y	G	E	G	D	L	S	V	I	A	K	G	T	L	A
		M	M	E	K	F	G	L	P	K	S	W	L	D	R	N	D	G	A	T	N	S	N	L	I	Y	N	G	F	P	N
		H	H	G	P	A	E	A	W	Q	V	G	M	L	Y	N	L	V	Y	N	R	D	C	M	I	H	E	I	V	C	E
		T	G	S	G	A	P	Y	E	V	T	K	K	V	M	E	D	F	F	G	E	G	C	Y	D	K	A	K	A	Y	T
		P	I	N	E	N	K	A	K	L	A	A	Y	C	V	N	D	K	N	F	H	D	S	A	T	L	C	N	W	M	W
		P	M	T	Q	S	P	S	K	E	R	E	Y	H	G	D	L	D	L	Q	A	D	F	M	T	A	V	T	G	E	T
		Y	T	Q	A	D	L	Q	E	D	G	A	R	I	T	Q	M	L	R	A	M	T	A	I	S	F	Q	Q	N	C	G
		S	A	N	L	R	Q	E	H	D	A	I	C	D	W	V	F	D	K	D	P	D	F	K	A	F	E	E	G	T	T
		K	L	D	R	A	D	M	E	K	A	K	D	L	F	Y	D	I	F	G	W	D	R	T	T	G	V	P	T	R	E
		T	L	E	K	Y	D	L	A	D	M	A	D	D	L	E	K	R	G	I	Y	A	Q	N	T	A	A	A	E
		1				5					10					15					20					25					30
13	>WP_117476153.1 isoleucine--tRNA ligase [Faecalibacterium prausnitzii]
		M	A	K	N	K	S	Q	Y	D	S	T	L	N	L	P	K	T	L	F	E	M	R	A	G	L	P	K	K	E	P
		A	M	L	E	D	W	E	K	N	D	L	Y	N	N	L	I	K	H	N	D	G	K	P	K	F	V	L	H	D	G
		P	P	Y	A	N	G	N	I	H	M	G	T	A	L	N	K	I	I	K	D	I	I	I	R	D	K	N	M	E	G
		F	Q	A	P	Y	V	P	G	F	D	T	H	G	L	P	I	E	L	K	A	L	S	S	L	G	E	K	K	K	D
		I	S	K	L	E	L	R	Q	I	C	E	K	F	A	T	E	H	I	D	I	M	S	D	Q	F	K	R	L	G	V
		I	G	D	F	E	H	P	Y	L	T	L	K	P	E	F	E	A	R	Q	I	E	I	F	G	E	M	A	K	K	G
		Y	I	Y	K	G	L	K	P	V	Y	W	C	P	D	C	R	T	A	L	A	E	A	E	I	E	Y	G	E	D	D
		C	D	S	I	F	V	R	F	H	V	S	Q	D	P	N	G	V	L	A	K	H	G	I	P	M	D	K	T	Y	F
		V	I	W	T	T	T	T	W	T	L	P	A	N	E	A	I	C	L	N	G	A	F	E	Y	S	F	V	K	I	G
		E	E	Y	H	I	M	A	T	E	L	V	K	S	V	M	D	A	C	H	I	E	N	Y	E	I	V	G	E	P	V
		S	G	A	E	F	E	L	M	R	Y	H	H	V	Y	L	P	K	E	G	I	V	I	L	G	D	H	V	T	L	E
		S	G	S	G	C	V	H	T	A	G	G	H	G	V	D	D	F	N	V	S	Q	K	Y	N	V	P	I	T	V	P
		V	D	D	G	G	C	L	T	E	L	A	G	K	Y	A	G	Q	R	V	W	A	A	N	K	T	I	L	A	D	L
		T	E	A	G	V	I	M	G	Q	V	H	I	K	H	Q	Y	P	H	C	W	R	C	H	N	P	I	I	F	R	A
		T	E	Q	W	F	C	S	V	A	K	F	R	D	D	V	Y	K	A	I	D	T	V	K	W	M	P	D	W	G	H
		D	R	M	K	G	M	V	R	D	R	N	D	W	C	I	S	R	Q	R	T	W	G	V	P	I	P	A	F	Y	C
		K	K	C	G	A	Y	H	I	T	D	A	T	I	K	A	V	S	E	L	F	R	K	E	G	S	D	A	W	Y	K
		Y	E	A	E	Q	I	I	P	A	G	E	V	C	E	K	C	G	A	S	E	W	T	K	D	T	D	I	M	D	V
		W	F	D	S	G	S	T	H	A	A	V	L	E	E	R	P	E	L	S	F	P	A	D	M	Y	M	E	G	G	D
		Q	F	R	G	W	F	Q	S	S	L	L	T	S	V	A	A	K	G	C	A	P	Y	K	S	V	L	C	H	G	W
		V	V	D	E	Q	G	K	Q	M	H	K	S	A	G	N	G	V	E	P	S	E	I	I	K	D	Y	G	A	D	I
		I	R	L	W	V	A	S	S	D	Y	T	V	D	V	R	A	G	K	N	I	F	K	Q	L	S	E	A	Y	R	K
		I	R	N	T	A	R	F	I	L	G	N	L	D	G	F	D	P	N	T	D	C	V	A	D	D	Q	L	Q	E	I
		D	R	W	A	L	A	A	L	D	D	L	I	V	N	A	K	A	G	Y	D	V	Y	D	F	N	K	V	Y	H	A
		V	Y	N	F	C	V	V	A	M	S	N	F	Y	L	D	V	T	K	D	R	L	Y	C	T	N	G	V	G	R	K
		A	A	Q	T	T	M	Y	K	I	L	V	A	L	D	K	I	I	A	P	I	L	C	F	T	S	Q	E	I	W	D
		F	L	P	K	T	E	G	M	N	K	Y	V	V	F	E	A	M	P	K	A	G	Q	Y	A	A	D	D	A	F	K
		A	K	W	A	Q	L	I	A	V	R	D	E	V	K	K	V	L	E	Q	A	R	A	E	K	T	I	G	A	S	L
		E	A	S	V	T	L	Y	C	N	D	A	V	Y	D	L	L	N	S	I	P	M	D	E	L	A	D	L	M	I	V
		S	H	V	E	L	V	K	G	E	G	G	S	A	S	A	V	E	G	L	G	V	A	A	A	H	A	T	G	E	K
		C	E	R	C	W	K	Y	S	A	D	I	G	T	H	A	A	H	P	T	L	C	A	R	C	A	S	V	V	E	A
		1				5					10					15					20					25					30
14	>WP_117504770.1 elongation factor G [Faecalibacterium prausnitzii]
		M	A	T	P	R	E	V	S	L	Q	M	T	R	N	I	G	I	M	A	H	I	D	A	G	K	T	T	T	T	E
		R	I	L	Y	Y	T	G	I	N	H	K	I	G	E	V	H	D	G	G	A	T	M	D	W	M	V	Q	E	Q	E
		R	G	I	T	I	T	S	A	A	T	T	C	Y	W	S	H	S	E	T	Q	K	D	P	V	A	F	K	K	N	R
		H	R	I	N	I	I	D	T	P	G	H	V	D	F	T	V	E	V	Q	R	S	L	R	V	L	D	G	S	V	T
		V	L	A	A	K	G	G	V	E	P	Q	S	E	T	V	W	R	Q	A	D	E	Y	K	V	P	R	M	V	Y	V
		N	K	M	D	T	M	G	A	D	F	F	R	C	I	K	M	L	H	D	R	L	H	A	N	G	V	A	I	Q	L
		P	I	G	Q	E	D	T	F	R	G	I	V	D	L	V	D	M	N	A	E	V	Y	Y	D	D	M	G	N	D	M
		R	C	E	P	I	P	E	D	M	K	E	Q	A	E	E	Y	R	N	I	L	V	E	A	V	A	E	N	D	E	V
		L	M	E	K	Y	L	E	G	E	E	I	T	R	E	E	L	K	A	A	I	R	K	E	T	I	A	N	T	L	V
		P	V	T	C	G	S	S	Y	K	N	R	G	V	Q	K	L	L	D	A	I	V	D	Y	M	P	A	P	T	D	V
		E	D	I	K	G	V	N	P	E	T	E	E	Q	E	T	R	P	S	S	D	D	A	P	F	A	A	L	A	F	K
		I	A	T	D	P	F	V	G	K	L	A	Y	F	R	V	Y	S	G	K	V	E	A	G	T	T	V	Y	N	S	V
		K	D	T	K	E	R	M	G	R	I	L	Q	M	H	S	N	H	R	K	D	I	D	C	C	Y	A	G	D	I	A
		A	V	V	G	L	K	N	T	T	T	G	D	T	L	C	D	E	N	H	P	I	I	L	E	S	M	K	F	P	E
		P	V	I	R	V	A	I	E	P	K	T	K	A	G	N	E	K	M	G	I	A	L	A	K	L	A	E	E	D	P
		T	F	K	T	Y	T	D	E	E	T	G	Q	T	I	I	A	G	M	G	E	L	H	L	E	I	I	V	D	R	L
		L	R	E	F	K	V	E	A	N	V	G	A	P	Q	V	A	Y	R	E	T	I	R	K	E	A	N	Q	E	T	K
		Y	A	R	Q	S	G	G	K	G	Q	Y	G	H	V	K	I	K	I	E	P	N	E	P	G	K	G	Y	E	F	V
		N	A	I	V	G	G	A	I	P	K	E	Y	I	P	A	I	D	N	G	I	Q	G	A	M	K	S	G	V	L	A
		G	Y	P	V	V	D	V	K	V	T	L	W	D	G	S	Y	H	E	V	D	S	S	E	M	A	F	S	I	A	G
		S	M	A	F	K	D	A	M	R	K	A	D	P	I	I	T	E	P	I	M	K	V	A	V	I	V	P	D	E	Y
		L	G	D	V	I	G	D	L	N	S	R	R	G	Q	I	Q	G	M	E	A	M	A	G	T	Q	R	V	N	A	F
		V	P	L	A	Q	M	F	G	Y	A	T	D	L	R	S	K	T	Q	G	R	G	Q	Y	V	M	E	P	S	H	Y
		E	P	V	P	K	N	I	A	D	Q	I	I	A	G	R	T	K	G
		1				5					10					15					20					25					30
15	>ATL91122.1 DNA-directed RNA polymerase subunit beta [Faecalibacterium prausnitzii]
		M	M	K	V	K	P	V	K	L	G	K	T	E	R	M	S	F	S	H	I	D	E	V	I	S	M	P	N	L	I
		E	V	Q	K	N	S	Y	Q	W	F	L	D	E	G	L	K	E	V	F	H	D	I	G	T	I	E	D	Y	T	G
		N	L	A	L	S	F	V	D	F	R	L	D	K	E	P	K	Y	S	I	K	E	C	K	E	R	D	V	T	Y	A
		A	P	L	R	V	T	A	R	L	L	N	K	E	T	G	E	V	K	D	Q	E	I	F	M	G	D	F	P	L	M
		T	D	A	G	T	F	V	I	N	G	A	E	R	A	I	V	S	Q	L	V	R	S	P	G	V	F	Y	G	D	A
		K	D	K	V	G	N	D	L	Y	S	A	T	M	N	P	N	R	G	A	W	L	E	Y	E	T	D	A	S	N	V
		F	Y	V	R	I	D	K	N	R	K	L	P	V	T	V	L	C	R	A	L	G	L	S	S	D	E	E	I	L	N
		F	F	G	E	D	E	R	I	L	A	T	L	E	K	D	T	T	K	N	Q	D	E	G	L	L	E	V	Y	R	K
		L	R	P	G	E	P	P	T	V	E	S	A	T	N	Q	I	N	M	L	F	F	D	P	R	R	Y	D	L	S	R
		F	G	R	Y	K	M	N	K	K	L	S	L	A	R	R	I	T	G	F	I	A	A	E	N	I	V	A	P	L	T
		G	E	I	I	V	E	A	K	G	K	I	T	R	E	L	A	E	K	A	D	A	A	G	V	D	T	V	I	L	S
		I	E	G	K	K	V	K	V	I	T	N	G	C	V	D	A	Q	G	F	F	S	F	D	V	K	E	C	G	I	N
		E	R	C	S	F	D	E	I	K	K	I	L	D	T	T	S	D	V	E	E	Q	K	E	M	L	R	R	N	H	D
		Q	L	I	G	R	T	V	T	V	K	D	I	L	S	S	I	N	Y	L	N	G	L	G	H	G	V	G	T	T	D
		D	I	D	H	L	G	N	R	R	I	R	S	V	G	E	L	L	Q	N	Q	F	R	I	G	F	S	R	M	E	R
		V	I	R	E	R	M	T	L	Q	S	Q	D	Q	S	V	I	T	P	Q	A	L	I	N	I	R	P	V	V	A	A
		I	K	E	F	F	G	S	S	P	L	S	Q	F	M	D	Q	N	N	P	L	A	E	L	T	H	K	R	R	L	S
		A	L	G	P	G	G	L	S	R	D	R	A	G	F	E	V	R	D	V	H	Y	S	H	Y	G	R	M	C	P	I
		E	T	P	E	G	P	N	I	G	L	I	S	Y	L	A	S	Y	A	K	I	N	E	Y	G	F	V	E	A	P	Y
		R	K	V	K	K	T	Y	D	E	N	G	K	L	I	D	Q	V	V	T	D	E	V	E	Y	M	T	A	D	V	E
		D	E	Y	V	V	A	Q	A	N	E	P	L	D	E	T	K	H	F	I	R	P	R	V	S	A	R	R	R	D	D
		I	L	E	I	D	A	D	K	V	D	Y	M	D	V	S	P	R	M	M	V	S	V	A	T	A	C	I	P	F	L
		E	N	D	D	C	N	R	A	L	M	G	S	N	M	Q	R	Q	A	V	P	L	M	V	T	Q	Q	P	I	V	A
		T	G	M	E	Y	K	A	A	T	D	S	G	T	A	V	L	A	K	N	D	G	I	V	E	K	M	D	A	D	H
		V	T	V	R	N	A	Q	G	G	V	D	N	Y	P	L	V	K	F	A	R	S	N	A	G	T	C	I	N	Q	R
		P	I	V	E	V	G	E	S	V	K	A	G	Q	V	L	A	D	G	P	A	M	R	N	G	E	I	S	L	G	K
		N	A	L	I	G	F	M	T	W	E	G	Y	N	Y	E	D	A	V	L	L	N	E	K	I	V	R	E	D	V	Y
		T	S	I	H	I	E	E	Y	E	T	E	S	R	D	T	K	L	G	P	E	E	I	T	R	D	I	P	N	V	S
		E	D	A	L	K	D	L	D	E	R	G	I	I	R	I	G	A	E	V	K	S	G	D	I	L	V	G	K	V	T
		P	K	G	E	T	E	L	T	A	E	E	R	L	L	R	A	I	F	G	E	K	A	R	E	V	R	D	T	S	L
		R	V	P	H	G	E	Y	G	I	I	V	D	V	K	V	F	T	P	E	N	S	D	E	L	Q	P	G	V	R	E
		V	V	R	C	Y	I	A	Q	K	R	K	I	S	V	G	D	K	M	A	G	R	H	G	N	K	G	V	V	S	R
		I	L	P	Q	E	D	M	P	Y	L	P	D	G	T	P	L	D	I	V	L	N	P	L	G	V	P	S	R	M	N
		I	G	Q	V	L	E	V	N	L	G	Y	A	A	K	A	C	G	I	K	V	M	T	P	V	F	D	S	A	R	E
		N	D	I	G	D	T	F	D	T	A	R	E	L	W	H	G	E	N	A	P	A	Y	P	T	K	L	P	K	I	M
		G	E	K	G	H	I	I	D	F	S	K	I	E	L	D	R	D	G	K	T	T	V	Y	D	G	R	T	G	E	K
		F	D	N	R	V	T	V	G	Y	M	Y	Y	L	K	L	H	H	L	V	D	D	K	I	H	A	R	S	T	G	P
		Y	S	L	V	T	Q	Q	P	L	G	G	K	A	Q	F	G	G	Q	R	F	G	E	M	E	V	W	A	L	E	A
		Y	G	A	A	Y	T	L	Q	E	I	L	T	V	K	S	D	D	V	E	G	R	V	K	T	Y	E	A	I	V	K
		G	E	P	I	P	Q	P	G	I	P	E	S	F	R	V	M	L	K	E	L	Q	S	L	G	M	D	V	V	V	Q
		D	K	D	G	N	E	I	D	M	R	Q	N	F	D	D	E	E	T	G	F	D	M	R	D	V	A	G	S	E	T
		V	T	N	E	N	E	L	L	N	D	Y	T	I	K	D	A	D	A	G	F	D	D	P	S	V	L	E	D	D	N
		S	G	S	A	A	P	A	S	D	E	V	D	F
		1				5					10					15					20					25					30
16	>ATL90331.1 phosphoenolpyruvate carboxykinase (ATP) [Faecalibacterium prausnitzii]
		M	A	K	V	D	L	S	K	Y	G	I	T	G	T	T	E	V	V	Y	N	P	S	Y	E	Q	L	F	E	E	E
		T	K	P	G	L	E	G	Y	E	V	G	K	V	S	E	L	G	A	V	D	V	M	T	G	I	Y	T	G	R	S
		P	K	D	K	F	I	V	M	D	E	N	S	K	N	T	V	W	W	T	S	D	E	Y	K	N	D	N	H	P	A
		S	E	E	A	W	A	A	V	K	E	I	A	K	K	E	L	S	N	K	R	L	Y	V	V	D	A	F	C	G	A
		N	K	D	T	R	M	A	V	R	F	I	M	E	V	A	W	Q	A	H	F	V	T	N	M	F	I	K	P	T	A
		E	E	L	E	N	F	E	P	D	F	V	V	Y	N	A	S	K	A	K	V	E	N	Y	K	E	L	G	L	N	S
		E	T	A	V	M	F	N	I	T	S	K	E	Q	V	I	V	N	T	W	Y	G	G	E	M	K	K	G	M	F	S
		M	M	N	Y	F	L	P	L	K	G	I	A	S	M	H	C	S	A	N	T	D	K	E	G	K	N	T	A	I	F
		F	G	L	S	G	T	G	K	T	T	L	S	T	D	P	K	R	L	L	I	G	D	D	E	H	G	W	D	D	N
		G	V	F	N	F	E	G	G	C	Y	A	K	V	I	N	L	D	K	D	S	E	P	D	I	Y	N	A	I	K	R
		N	A	L	L	E	N	V	T	L	D	A	E	G	H	I	D	F	A	D	K	S	V	T	E	N	T	R	V	S	Y
		P	I	N	H	I	Q	N	I	V	R	P	I	S	S	A	P	A	A	K	N	V	I	F	L	S	A	D	A	F	G
		V	L	P	P	V	S	I	L	S	P	E	Q	T	Q	Y	Y	F	L	S	G	F	T	A	K	L	A	G	T	E	R
		G	I	T	E	P	T	P	T	F	S	A	C	F	G	Q	A	F	L	E	L	H	P	T	K	Y	A	E	E	L	V
		K	K	M	Q	M	S	G	A	K	A	Y	L	V	N	T	G	W	N	G	T	G	K	R	I	S	I	K	D	T	R
		G	I	I	D	A	I	L	N	G	N	I	N	N	V	P	T	K	K	I	P	Y	F	D	F	E	V	P	T	V	L
		N	G	V	D	T	G	I	L	D	P	R	D	T	Y	A	D	A	S	Q	W	E	E	K	A	K	D	L	A	G	R
		F	I	K	N	F	K	K	Y	E	G	N	E	H	G	K	A	L	V	S	A	G	P	Q	L
		1				5					10					15					20					25					30
17	>WP_097802141.1 excinuclease ABC subunit UvrA [Faecalibacterium prausnitzii]
		M	A	N	D	K	I	V	I	K	G	A	R	E	H	N	L	K	N	V	S	L	T	L	P	R	E	K	L	I	V
		M	T	G	L	S	G	S	G	K	S	S	L	A	F	D	T	I	Y	A	D	G	Q	R	R	Y	V	E	S	L	S
		S	Y	A	R	M	F	L	G	R	M	D	K	P	D	V	D	E	I	T	G	L	S	P	A	I	S	I	D	Q	K
		T	T	S	H	N	P	R	S	T	V	G	T	V	T	E	I	Y	D	Y	L	R	L	L	Y	A	R	V	G	V	P
		H	C	P	V	C	G	R	V	I	S	Q	Q	T	V	D	E	M	V	D	A	V	L	K	L	D	E	G	T	K	F
		Q	V	L	A	P	V	V	R	Q	R	K	G	T	Q	Q	K	E	L	D	A	A	R	R	G	G	Y	A	R	V	K
		I	D	G	N	M	Y	D	L	D	E	E	I	K	L	E	K	N	I	K	H	T	V	E	I	V	V	D	R	L	A
		L	R	K	G	I	R	G	R	L	A	D	S	L	E	T	A	L	A	L	T	G	G	I	A	E	V	D	V	I	G
		G	E	C	M	T	F	S	Q	N	F	A	C	P	E	H	G	I	S	I	S	D	L	S	P	R	L	F	S	F	N
		N	P	L	G	A	C	E	K	C	T	G	L	G	T	F	M	R	V	D	E	E	R	I	L	P	N	R	N	L	S
		I	R	E	G	A	I	K	A	S	G	W	Y	Y	A	E	G	S	V	S	E	M	Y	Y	L	G	L	G	K	K	Y
		G	F	T	L	D	T	P	I	K	D	M	S	T	E	A	V	N	A	L	L	Y	G	T	N	G	E	K	I	E	M
		H	R	T	N	E	F	G	S	G	V	Y	Y	N	T	F	E	G	I	V	E	N	L	E	R	R	F	R	E	T	N
		S	E	W	M	K	E	E	I	G	S	F	M	S	G	V	E	C	P	D	C	H	G	K	R	L	K	P	V	V	L
		A	V	T	I	G	D	K	N	I	S	D	F	C	E	M	S	I	R	D	E	L	A	F	I	K	E	N	E	P	N
		L	T	E	K	Q	R	Q	I	G	G	Q	I	M	K	E	I	K	N	R	L	Q	F	L	Q	S	V	G	L	D	Y
		L	T	L	A	R	S	A	G	T	L	S	G	G	E	S	Q	R	I	R	L	T	T	Q	I	G	S	A	L	S	G
		V	L	Y	V	L	D	E	P	S	I	G	L	H	Q	R	D	N	D	K	L	I	A	T	L	K	N	L	R	D	L
		G	N	T	V	I	V	V	E	H	D	E	D	T	M	R	S	A	D	Y	I	V	D	V	G	P	G	A	G	V	H
		G	G	E	I	V	A	A	G	S	V	K	D	I	C	K	A	K	R	S	I	T	G	D	Y	L	S	G	R	K	R
		I	A	V	P	Q	T	R	R	T	G	N	G	H	C	L	T	V	K	G	A	R	E	N	N	L	R	N	I	D	V
		S	F	P	L	G	E	F	I	C	V	T	G	I	S	G	S	G	K	S	S	L	I	N	E	I	L	Y	K	T	L
		A	S	E	L	N	G	A	R	S	R	A	G	K	C	D	G	V	E	G	L	E	F	V	D	K	V	I	G	I	D
		Q	Q	P	I	G	R	T	P	R	S	N	P	A	T	Y	T	G	V	F	N	D	I	R	T	V	F	S	Q	T	Q
		D	A	K	M	R	G	Y	G	P	G	R	F	S	F	N	V	K	G	G	R	C	E	A	C	E	G	N	G	I	L
		Q	I	E	M	H	F	L	P	D	V	Y	V	P	C	E	V	C	K	G	A	R	Y	N	R	E	T	L	E	V	K
		Y	K	E	K	T	I	A	D	V	L	N	M	T	V	E	E	A	V	V	F	F	A	N	Q	P	K	I	A	R	K
		L	Q	T	L	L	D	V	G	L	G	Y	V	T	L	G	Q	S	A	T	T	L	S	G	G	E	A	Q	R	V	K
		L	A	N	E	L	A	R	R	S	T	G	K	T	V	Y	I	L	D	E	P	T	T	G	L	H	I	A	D	V	H
		R	L	I	E	V	L	Q	K	L	V	D	A	G	N	T	V	I	V	I	E	H	N	L	D	L	I	K	C	A	D
		H	I	I	D	L	G	P	E	G	G	S	A	G	G	E	I	V	A	E	G	T	P	E	Q	V	A	E	V	P	G
		S	F	T	G	Q	Y	L	K	P	L	L	E	K	D	K	Q	L	Q	A	E	Q	G	K
		1				5					10					15					20					25					30
18	>ATO98749.1 acetyl-CoA C-acetyltransferase [Faecalibacterium prausnitzii]
		M	K	K	I	V	I	A	S	A	C	R	T	A	I	G	K	F	G	G	T	L	A	N	V	P	A	A	E	L	G
		S	I	V	I	K	E	A	L	N	R	A	N	V	K	P	E	Q	V	D	H	V	Y	M	G	C	V	I	Q	A	G
		L	G	Q	N	V	A	R	Q	A	S	L	K	A	G	L	P	I	E	T	P	A	V	T	V	N	V	V	C	G	S
		G	L	N	C	V	N	M	A	A	Q	M	I	E	A	G	D	A	D	I	V	V	A	G	G	M	E	N	M	D	M
		A	P	F	A	M	M	K	G	R	Y	G	Y	R	M	G	A	P	M	G	K	S	E	L	V	D	T	M	V	N	D
		A	L	W	D	A	T	G	F	N	K	H	M	G	M	T	A	E	N	V	C	T	N	E	T	F	Q	K	K	Y	G
		Y	S	P	I	T	R	E	M	L	D	E	F	S	Y	N	S	Q	V	K	A	D	K	A	I	K	D	G	A	F	K
		D	E	I	V	P	V	V	I	K	G	K	K	G	D	T	V	F	D	T	D	E	G	P	R	L	T	P	V	E	K
		L	A	T	L	K	P	A	F	T	K	D	G	I	V	T	A	G	N	S	S	A	I	N	D	G	A	A	A	L	V
		I	M	S	E	E	K	A	K	E	L	G	V	E	P	L	A	T	W	V	A	G	A	L	A	G	V	E	P	E	V
		M	G	L	G	P	I	A	A	T	K	K	V	M	A	K	T	G	L	T	V	A	D	M	D	L	I	E	A	N	E
		A	F	A	A	Q	S	V	A	V	S	Q	A	L	N	F	D	M	S	K	V	N	V	N	G	G	A	I	A	L	G
		H	P	V	G	A	S	G	A	R	I	L	V	T	L	L	Y	A	M	K	H	R	G	A	H	K	G	L	A	T	L
		C	I	G	G	G	M	G	C	A	T	I	V	E	M
		1				5					10					15					20					25					30
19	>ATP00775.1 phosphoglycerate kinase [Faecalibacterium prausnitzii]
		M	G	L	G	K	K	T	I	D	D	Q	N	Y	C	G	K	K	V	L	V	R	C	D	F	N	V	P	M	K	D
		G	V	I	T	N	E	N	R	I	N	A	A	L	P	T	I	Q	K	L	V	N	D	G	A	K	V	I	L	C	S
		H	L	G	K	P	K	N	G	P	E	A	K	F	S	L	A	P	V	A	V	A	L	S	A	K	L	G	K	T	V
		V	F	A	D	D	D	N	V	V	G	E	N	A	K	A	A	V	A	A	M	N	N	G	D	V	V	L	L	Q	N
		T	R	F	R	K	E	E	T	K	N	M	P	E	F	S	Q	E	L	A	S	L	A	D	A	Y	V	D	D	A	F
		G	S	C	H	R	A	H	C	S	T	A	G	V	T	D	Y	I	K	D	T	A	V	G	Y	L	M	E	K	E	I
		K	Y	L	G	N	A	V	N	N	P	V	R	P	F	T	A	I	L	G	G	A	K	V	A	D	K	L	N	V	I
		S	N	L	L	E	K	V	D	T	L	I	I	G	G	G	M	A	Y	T	F	V	K	A	Q	G	Y	E	V	G	K
		S	L	C	D	D	T	K	L	D	Y	C	K	E	M	M	A	K	A	K	E	K	G	V	K	L	L	L	P	V	D
		A	A	C	I	K	D	F	P	D	P	I	D	A	P	V	D	V	T	V	V	P	V	T	A	I	P	A	D	M	E
		G	C	D	I	G	P	E	T	M	K	L	F	A	D	A	V	K	A	S	K	T	V	V	W	N	G	P	M	G	V
		F	E	N	P	T	L	A	A	G	T	L	A	V	A	K	A	M	A	E	S	D	A	T	T	V	I	G	G	G	D
		S	A	A	A	V	Q	Q	M	G	L	G	D	K	M	T	H	I	S	T	G	G	G	A	S	L	E	Y	L	E	G
		K	E	L	P	G	I	A	V	I	Q	N	A
		1				5					10					15					20					25					30
20	>RCH49364.1 phosphoglycerate kinase [Faecalibacterium prausnitzii]
		M	G	L	G	K	K	T	I	D	D	Q	N	Y	C	G	K	K	V	L	V	R	C	D	F	N	V	P	M	K	D
		G	V	I	T	N	E	N	R	I	N	A	A	L	P	T	I	Q	K	L	V	N	D	G	A	K	V	I	L	C	S
		H	L	G	K	P	K	N	G	P	E	A	K	F	S	L	A	P	V	A	V	A	L	S	A	K	L	G	K	T	V
		V	F	A	D	D	D	N	V	V	G	E	N	A	K	A	A	V	A	A	M	N	N	G	D	V	V	L	L	Q	N
		T	R	F	R	K	E	E	T	K	N	M	P	E	F	S	E	E	L	A	S	L	A	D	A	Y	V	D	D	A	F
		G	S	C	H	R	A	H	C	S	T	A	G	V	T	D	Y	I	K	D	T	A	V	G	Y	L	M	E	K	E	I
		K	Y	L	G	N	A	V	N	D	P	V	R	P	F	T	A	I	L	G	G	A	K	V	A	D	K	L	N	V	I
		S	N	L	L	E	K	V	D	T	L	I	I	G	G	G	M	A	Y	T	F	V	K	A	Q	G	Y	E	V	G	K
		S	L	C	D	D	T	K	L	D	Y	C	K	E	M	M	A	K	A	K	E	K	G	V	K	L	L	L	P	V	D
		A	V	C	I	K	D	F	P	D	P	I	D	A	P	V	D	V	T	V	V	P	V	T	A	I	P	A	D	M	E
		G	C	D	I	G	P	E	T	M	K	L	F	A	D	A	V	K	A	S	K	T	V	V	W	N	G	P	M	G	V
		F	E	N	P	T	L	A	A	G	T	L	A	V	A	K	A	M	A	E	S	D	A	T	T	V	I	G	G	G	D
		S	A	A	A	V	Q	Q	M	G	L	G	D	K	M	T	H	I	S	T	G	G	G	A	S	L	E	Y	L	E	G
		K	E	L	P	G	I	A	V	I	Q	N	A
		1				5					10					15					20					25					30
21	>RAW62689.1 type I glyceraldehyde-3-phosphate dehydrogenase [Faecalibacterium prausnitzii]
		M	A	V	R	V	A	I	N	G	F	G	R	I	G	R	L	A	F	R	Q	M	F	D	A	E	G	Y	E	V	V
		A	I	N	D	L	T	S	P	K	M	L	A	H	L	L	K	Y	D	T	A	Q	G	S	F	C	G	K	I	G	E
		G	K	H	T	V	E	A	T	E	D	S	I	I	V	D	G	K	E	I	K	I	Y	A	V	K	D	A	K	D	A
		P	W	G	E	L	N	V	D	V	V	L	E	C	T	G	F	Y	T	S	K	E	K	S	M	A	H	I	Q	A	G
		A	K	K	V	V	I	S	A	P	A	G	N	D	L	K	T	I	V	F	S	V	N	E	K	T	L	S	A	E	D
		Q	V	I	S	A	A	S	C	T	T	N	C	L	A	P	M	A	N	T	L	N	K	T	Y	P	I	V	S	G	I
		M	T	T	V	H	A	Y	T	G	D	Q	M	I	L	D	G	P	Q	R	K	G	D	L	R	R	A	R	A	G	A
		Q	N	I	V	P	N	T	T	G	A	A	K	A	I	G	L	V	I	P	E	L	N	G	K	L	I	G	S	A	Q
		R	V	P	V	P	T	G	S	T	T	I	L	V	A	V	V	K	G	K	D	V	T	K	E	S	I	N	A	A	M
		K	A	A	A	S	E	S	F	G	Y	N	E	D	Q	I	V	S	S	D	V	I	G	M	R	Y	G	S	L	F	D
		A	T	Q	T	M	V	A	K	I	D	D	D	T	Y	Q	V	Q	V	V	S	W	Y	D	N	E	N	S	Y	T	S
		Q	M	V	R	T	I	K	Y	F	A	E	N	C
		1				5					10					15					20					25					30
22	>AXA82882.1 type I glyceraldehyde-3-phosphate dehydrogenase [Faecalibacterium prausnitzii]
		M	A	V	R	V	A	I	N	G	F	G	R	I	G	R	L	A	F	R	Q	M	F	D	A	E	G	Y	E	V	V
		A	I	N	D	L	T	S	P	K	M	L	A	H	L	L	K	Y	D	T	A	Q	G	S	F	C	G	K	I	G	E
		G	K	H	T	V	E	A	T	E	D	S	I	I	V	D	G	K	E	I	K	I	Y	A	V	K	D	A	K	D	A
		P	W	G	E	L	N	V	D	V	V	L	E	C	T	G	F	Y	T	S	K	E	K	S	M	A	H	I	Q	A	G
		A	K	K	V	V	I	S	A	P	A	G	N	D	L	K	T	I	V	Y	S	V	N	E	K	T	L	T	A	E	D
		Q	V	I	S	A	A	S	C	T	T	N	C	L	A	P	M	A	D	T	L	N	K	T	Y	P	I	V	S	G	I
		M	T	T	V	H	A	Y	T	G	D	Q	M	I	L	D	G	P	Q	R	K	G	D	L	R	R	A	R	A	G	A
		Q	N	I	V	P	N	S	T	G	A	A	K	A	I	G	L	V	I	P	E	L	N	G	K	L	I	G	S	A	Q
		R	V	P	V	P	T	G	S	T	T	L	L	V	A	V	V	K	G	K	D	V	T	K	E	S	I	N	A	A	M
		K	A	A	T	S	E	S	F	G	Y	N	E	D	Q	I	V	S	S	D	V	I	G	M	R	Y	G	S	L	F	D
		A	T	Q	T	M	V	A	K	I	D	D	D	T	Y	Q	V	Q	V	V	S	W	Y	D	N	E	N	S	Y	T	S
		Q	M	V	R	T	I	K	Y	F	A	E	N	C
		1				5					10					15					20					25					30
23	>ATL91286.1 iron hydrogenase [Faecalibacterium prausnitzii]
		M	F	S	V	S	E	Q	G	E	I	G	M	S	F	R	G	I	N	T	T	V	I	Q	I	R	R	Q	V	F	T
		E	V	A	R	M	A	Y	A	N	V	K	G	E	Q	A	N	H	L	M	R	K	I	P	Y	T	I	I	P	G	E
		E	G	K	L	R	K	D	I	F	L	E	R	A	I	V	E	E	R	V	R	L	A	M	G	L	P	T	R	R	M
		D	E	H	N	S	V	V	S	G	L	E	D	A	S	I	A	D	K	Y	Y	D	P	P	L	V	N	V	I	K	F
		A	C	N	R	C	P	E	K	L	V	K	V	S	D	L	C	Q	G	C	L	A	H	P	C	M	E	V	C	P	K
		K	A	I	T	W	E	S	G	R	S	T	I	D	Q	E	K	C	I	K	C	G	R	C	A	T	V	C	P	Y	N
		A	I	V	K	T	E	R	P	C	A	A	A	C	G	M	G	A	I	H	S	D	E	L	G	R	A	E	I	D	Y
		S	K	C	V	S	C	G	Q	C	L	V	N	C	P	F	G	A	I	A	D	K	G	Q	I	Y	Q	L	I	Q	G
		F	N	R	G	D	R	I	Y	A	L	V	A	P	A	F	V	N	Q	F	P	S	L	A	S	A	G	K	L	K	A
		A	L	K	A	I	G	F	Y	D	V	V	E	V	A	I	G	A	D	L	C	T	V	D	E	A	H	D	F	L	E
		E	V	P	G	K	L	D	F	M	A	T	S	C	C	P	A	W	S	M	M	A	K	T	A	F	P	A	L	A	K
		N	I	S	M	T	M	T	P	M	V	F	T	A	R	M	M	K	Q	K	D	P	T	A	R	M	C	F	I	G	P
		C	A	A	K	K	L	E	A	S	R	R	T	V	R	S	D	V	D	F	V	L	T	F	E	E	L	A	G	I	I
		E	G	K	D	L	D	I	D	L	L	E	V	D	E	N	E	A	A	L	C	S	A	S	A	A	G	R	G	F	A
		Q	S	G	G	V	A	N	A	V	A	N	K	I	K	E	W	H	P	D	M	E	V	K	I	A	S	A	Q	G	L
		A	D	C	K	K	L	L	M	L	A	K	A	G	K	Y	N	G	Y	L	L	E	G	M	G	C	P	G	G	C	I
		G	G	A	G	T	I	A	D	P	A	R	T	A	I	Q	L	N	K	Y	V	K	E	A	P	F	T	D	P	E	Q
		S	P	Y	M	S	E	I	H	V	L	K	D	D	P	N	F	E	L
		1				5					10					15					20					25					30
24	>RCH50287.1 PTS glucose transporter subunit IIBC [Faecalibacterium prausnitzii]
		M	M	K	Y	L	Q	K	L	G	K	A	L	M	L	P	V	A	V	L	P	I	C	G	I	L	M	G	L	G	Y
		A	L	A	P	G	V	M	G	V	P	G	A	A	T	S	G	A	A	Y	T	V	G	F	L	L	V	K	A	G	G
		A	L	I	D	N	M	A	W	L	F	A	I	G	A	A	V	G	L	A	D	N	D	G	T	A	G	L	A	G	L
		V	S	Y	L	M	M	Q	Q	L	L	S	P	G	V	V	G	M	V	R	T	L	E	E	G	T	A	T	Y	I	A
		F	Q	K	V	A	G	N	S	F	I	G	I	L	A	A	V	V	G	A	A	C	Y	N	K	F	K	N	T	Q	L
		P	D	W	L	A	F	F	S	G	K	R	F	V	A	I	A	T	G	L	I	S	I	L	V	S	V	V	L	L	F
		V	W	P	V	I	F	D	A	L	I	A	I	G	N	G	I	A	D	M	D	G	I	G	A	G	I	Y	A	F	L
		N	R	L	L	I	P	T	G	L	H	H	A	L	N	N	V	F	W	F	D	T	I	G	L	G	D	L	T	H	F
		W	A	G	E	T	S	A	D	V	G	W	S	L	G	M	Y	M	S	G	F	F	P	C	M	M	F	G	V	A	G
		A	A	L	A	M	V	K	T	A	K	N	K	K	A	A	I	G	L	V	L	S	A	A	I	C	A	F	V	C	G
		V	T	E	P	F	E	F	G	F	M	F	L	C	F	P	L	Y	V	V	Y	S	A	L	Y	G	I	F	T	I	I
		T	Y	Y	S	G	F	R	A	G	F	C	F	S	A	G	A	T	D	L	I	F	S	A	S	L	P	A	A	A	K
		T	W	M	I	I	P	L	G	I	A	A	F	L	V	F	Y	A	V	F	Y	F	A	I	T	K	F	D	L	K	T
		P	G	R	E	D	D	D	E	E	A	E	K	K	V	V	L	A	N	N	N	Y	T	E	V	A	S	A	V	L	A
		A	V	G	G	K	E	N	V	K	D	V	G	Y	C	A	T	R	L	R	F	E	V	K	D	N	A	K	V	D	E
		K	A	V	K	A	A	G	A	A	G	V	I	R	P	S	K	N	A	C	Q	V	I	I	G	T	K	V	Q	F	V
		Y	D	E	L	K	K	M	L
		1				5					10					15					20					25					30
25	>WP_117534000.1 long-chain fatty acid--CoA ligase [Faecalibacterium prausnitzii]
		M	A	D	K	A	C	K	E	V	V	T	A	A	N	M	P	M	T	V	F	D	M	I	S	A	M	Q	N	K	Y
		A	D	R	V	A	F	R	Y	V	E	G	K	D	T	V	V	E	K	T	Y	A	Q	Y	V	Q	D	I	R	K	A
		T	G	Y	L	Q	Q	E	L	G	E	P	K	G	K	K	I	V	V	L	S	R	T	N	Y	E	Y	G	A	V	V
		F	G	T	M	M	A	G	A	V	I	V	T	L	N	Q	G	K	T	W	A	E	L	E	Y	E	L	G	M	V	E
		P	D	L	I	F	N	D	G	I	D	Y	G	Y	R	A	Q	L	E	A	L	Y	G	A	R	L	R	P	M	D	A
		W	T	A	A	P	E	A	E	M	V	N	R	I	D	H	E	G	L	L	M	L	M	F	T	S	G	T	T	G	R
		S	K	G	V	M	L	S	E	K	N	Y	F	T	A	C	Q	M	Y	I	D	G	Q	K	S	I	L	D	Q	E	E
		R	L	A	P	Q	N	L	D	Q	T	F	S	H	F	T	L	V	P	M	F	H	L	A	G	F	I	C	Y	F	V
		Y	G	M	Q	G	W	T	L	N	L	C	C	D	A	R	D	L	R	R	D	M	S	L	M	H	S	D	A	M	S
		T	P	P	V	L	V	E	M	I	Y	N	E	V	K	R	G	H	A	D	R	L	N	G	L	W	N	L	S	C	S
		S	A	I	L	D	P	A	I	L	S	D	L	V	K	N	G	F	Y	I	N	Q	C	Y	S	M	T	E	L	A	G
		Y	G	L	L	N	V	T	Q	E	G	D	H	L	R	A	L	G	K	P	D	G	F	C	E	V	K	V	D	E	T
		G	E	I	C	V	R	G	G	C	V	M	L	G	Y	Y	K	D	P	E	T	T	A	E	T	I	D	K	D	G	W
		L	H	T	G	D	L	A	R	V	D	E	E	G	Y	Y	Y	M	T	G	R	K	K	N	L	I	I	L	D	S	G
		E	N	V	S	P	E	E	L	E	K	L	L	G	K	C	D	A	I	K	E	C	I	V	K	E	M	G	K	K	I
		G	T	V	V	C	C	E	D	D	K	Q	Q	Q	V	K	A	F	V	T	E	L	N	R	T	L	P	M	Y	K	R
		I	S	V	V	E	C	S	A	E	P	L	P	R	N	A	L	G	K	L	L	R	K
		1				5					10					15					20					25					30
26	>RCH45000.1 hypothetical protein C4886_05245 [Blautia obeum]
		M	T	E	D	E	K	K	A	T	V	R	K	Y	E	N	D	I	L	G	G	L	M	A	A	A	A	Y	K	T	D
		A	E	E	A	V	P	I	E	I	K	R	N	G	A	V	V	L	S	F	R	I	R	P	M	G	E	D	E	Y	L
		K	C	K	K	D	N	T	N	Y	K	R	N	K	Q	L	G	T	R	V	A	E	S	V	D	A	A	R	Y	R	A
		Q	L	I	Y	E	A	T	V	E	E	D	R	D	K	I	W	D	N	R	D	A	W	K	N	L	N	V	L	N	G
		T	D	L	V	E	V	V	L	K	S	G	E	K	D	E	I	L	A	K	L	D	E	I	S	G	Y	Q	P	T	M
		E	D	V	A	K	N
		1				5					10					15					20					25					30
27	>RCH51525.1 electron transfer flavoprotein subunit beta [Faecalibacterium prausnitzii]
		M	K	A	I	V	C	V	K	Q	V	P	D	T	S	G	K	V	S	V	K	P	D	G	T	L	D	R	A	S	M
		A	T	I	T	N	P	D	D	L	N	A	L	E	A	A	L	K	L	K	D	A	T	G	C	E	V	V	V	V	T
		M	G	P	P	P	A	E	G	M	L	R	E	L	L	A	R	G	A	D	K	A	V	L	V	S	G	R	E	F	G
		G	S	D	T	F	A	T	S	Q	I	L	A	A	A	V	N	K	I	G	V	G	P	E	D	V	V	F	C	G	R
		Q	A	I	D	G	D	T	A	Q	V	G	P	Q	I	A	E	K	L	H	L	P	Q	V	T	Y	V	A	D	I	Q
		K	D	G	N	T	L	T	V	K	R	M	L	E	D	G	Y	M	M	V	K	V	Q	T	P	C	L	L	T	C	I
		K	E	L	N	D	P	R	Y	M	S	V	N	G	I	F	T	C	Y	D	K	S	M	E	V	F	D	Y	N	A	L
		K	D	D	P	L	I	E	V	D	T	I	G	L	K	G	S	P	T	N	V	F	K	S	F	T	P	P	Q	K	G
		A	G	T	M	L	Q	G	D	D	V	A	A	Q	L	A	G	I	L	A	K	K	H	L	I
		1				5					10					15					20					25					30
28	>RCH51523.1 3-hydroxybutyryl-CoA dehydrogenase [Faecalibacterium prausnitzii]
		M	K	I	G	V	I	G	A	G	T	M	G	Q	G	I	A	K	A	F	A	Q	V	E	G	N	T	V	A	L	C
		D	I	K	Q	E	W	A	E	N	G	L	A	K	I	K	K	G	Y	E	K	L	V	A	K	G	K	M	T	Q	E
		K	A	D	A	I	V	A	A	I	T	P	G	L	K	E	D	L	C	A	D	C	D	L	V	V	E	A	A	F	E
		D	M	K	V	K	Q	T	T	F	G	E	L	D	K	I	C	K	P	E	C	V	F	A	S	N	T	S	S	L	S
		I	T	E	I	G	K	G	L	S	R	P	L	I	G	M	H	F	F	N	P	A	D	R	M	K	L	I	E	V	I
		A	G	C	N	T	P	A	E	T	V	E	K	I	K	E	I	A	V	A	I	G	K	S	P	V	Q	V	N	E	A
		A	G	F	V	V	N	R	I	L	I	P	M	I	N	E	A	A	F	I	K	M	E	G	V	S	D	I	A	G	I
		D	T	A	M	K	L	G	A	N	H	P	M	G	P	L	E	L	G	D	F	I	G	L	D	I	C	L	A	I	M
		D	V	L	Y	N	E	T	G	D	S	K	Y	R	A	C	P	L	I	R	K	M	V	R	G	G	N	L	G	C	K
		T	G	K	G	F	Y	V	Y	N	A	D	R	T	K	T	P	V	D	Q	L
		1				5					10					15					20					25					30
29	>RCH49334.1 methionine--tRNA ligase [Faecalibacterium prausnitzii]
		M	S	E	H	K	T	F	Y	I	T	T	P	I	Y	Y	P	S	D	K	L	H	I	G	H	S	Y	T	T	V	A
		C	D	A	L	A	R	F	K	R	M	Q	G	Y	D	V	M	F	L	T	G	T	D	E	H	G	Q	K	I	Q	D
		K	A	A	D	A	G	V	T	P	K	E	Y	V	D	K	I	V	A	T	V	K	D	L	W	K	L	L	D	V	S
		Y	D	R	F	I	R	T	T	D	D	Y	H	M	E	S	C	Q	K	I	F	T	K	L	Y	E	Q	G	D	I	Y
		K	G	E	Y	I	G	H	Y	C	K	P	C	E	S	F	W	T	D	S	Q	L	V	D	G	K	C	P	D	C	G
		R	E	V	Y	D	A	H	E	E	A	Y	F	F	K	T	S	K	Y	A	D	R	L	L	K	L	Y	E	E	N	P
		Q	F	I	Q	P	E	S	R	K	N	E	M	I	A	F	I	K	Q	G	L	Q	D	T	C	V	S	R	T	S	V
		K	W	G	I	P	V	P	F	D	P	K	H	T	M	Y	V	W	V	D	A	L	S	N	Y	I	S	A	L	G	Y
		G	N	E	T	Y	H	D	Y	D	K	F	W	P	A	D	L	H	M	V	G	K	E	I	L	R	F	H	T	I	L
		W	P	A	M	L	M	A	L	D	L	P	L	P	K	R	V	F	G	H	G	W	L	L	M	N	G	G	K	M	S
		K	S	V	G	N	V	V	D	P	V	I	L	C	D	R	Y	G	V	D	A	I	R	Y	F	L	L	R	E	I	P
		F	G	N	D	G	M	F	T	N	E	A	L	I	N	R	I	N	S	D	L	A	N	D	L	G	N	L	L	S	R
		T	V	A	M	C	E	K	Y	F	G	G	T	V	H	N	V	A	G	T	E	A	I	D	T	E	L	E	T	M	V
		N	E	L	T	A	K	V	T	A	D	M	D	D	L	T	I	P	Q	A	L	M	E	I	F	A	V	I	Q	R	A
		N	K	Y	I	D	E	T	A	P	W	A	L	A	K	D	E	A	N	K	Q	R	L	E	S	V	L	Y	H	L	C
		E	A	L	R	V	C	G	I	L	L	N	A	Y	L	P	T	T	A	P	K	M	M	E	Q	L	G	L	D	A	S
		A	L	D	L	T	K	T	T	Y	G	A	Q	Q	T	Y	T	V	H	K	G	E	A	L	F	P	R	I	D	V	A
		K	E	I	A	H	L	K	E	E	D	E	K	R	K	A	A	A	A	A	A	N	K	A	K	E	E	A	E	K	K
		A	A	A	P	A	E	E	S	T	V	D	F	T	H	E	E	E	I	D	F	D	T	F	C	K	V	E	L	R	V
		A	E	V	R	A	C	E	N	L	K	E	S	K	K	L	L	H	L	T	V	F	D	G	E	R	E	R	C	I	L
		S	G	I	A	K	W	F	K	P	E	D	L	I	G	K	K	L	G	I	V	C	N	L	A	P	R	P	M	L	K
		G	K	Y	V	S	E	G	M	I	F	A	A	D	T	A	D	G	G	C	S	I	A	F	Y	G	D	D	T	P	V
		G	S	R	I	H
		1				5					10					15					20					25					30
30	>RAW63152.1 acyl-CoA dehydrogenase [Faecalibacterium prausnitzii]
		M	D	F	T	L	S	K	Q	Q	Q	M	V	Q	K	M	Y	R	E	F	A	E	N	E	V	K	P	L	A	K	K
		V	D	A	E	E	Y	F	P	K	E	T	V	E	K	M	G	K	L	G	M	M	G	I	Y	F	P	T	S	V	G
		G	A	G	G	D	V	L	S	Y	V	M	A	V	E	E	L	S	K	V	C	G	T	T	G	V	I	V	S	A	H
		T	S	L	C	A	A	P	I	Y	E	N	G	T	P	E	Q	K	A	K	Y	L	P	K	L	C	S	G	E	W	L
		G	A	F	G	L	T	E	P	G	A	G	T	D	A	Q	G	Q	Q	T	I	A	K	E	E	D	D	C	W	V	L
		N	G	S	K	I	F	I	T	N	A	G	F	A	D	V	F	I	V	I	A	V	T	D	H	V	L	D	K	K	G
		R	P	T	K	L	C	S	A	F	I	V	E	R	T	D	P	G	F	S	V	G	K	A	E	D	K	M	G	I	R
		G	S	S	T	C	E	L	I	F	E	D	C	K	I	P	K	D	R	M	L	G	V	R	G	K	G	F	Q	L	A
		M	A	T	L	D	G	G	R	I	G	I	A	S	Q	A	L	G	I	A	E	G	A	L	E	E	T	V	A	Y	V
		K	E	R	K	Q	F	G	R	S	I	S	A	F	Q	N	T	Q	F	E	L	A	E	M	K	A	R	V	E	A	A
		K	Y	L	V	Y	A	A	A	L	K	K	Q	E	A	M	D	G	K	K	V	R	Y	S	V	E	A	A	Q	A	K
		L	I	A	A	R	T	A	S	D	V	T	R	R	C	L	Q	L	F	G	G	Y	G	Y	T	R	D	Y	P	I	E
		R	M	M	R	D	A	K	I	T	E	I	Y	E	G	T	S	E	V	Q	M	M	V	I	S	G	A	L	L	K
		1				5					10					15					20					25					30
31	>WP_117475963.1 amino acid permease [Faecalibacterium prausnitzii]
		M	E	E	K	G	K	K	L	G	L	W	N	I	I	G	L	G	L	G	G	A	I	G	T	G	I	F	V	L	L
		G	Y	G	I	A	Y	T	G	R	S	I	S	L	V	V	A	I	G	C	F	F	M	L	L	A	Y	W	Y	N	L
		A	M	P	A	M	F	V	M	K	G	G	D	Y	S	M	K	A	M	L	F	N	P	F	M	S	G	V	S	A	W
		M	I	L	V	N	G	L	A	M	S	S	Y	S	V	A	L	A	Q	Y	L	A	I	A	I	P	S	L	Q	N	H
		Q	T	L	V	A	F	I	A	M	T	L	F	F	L	S	T	I	K	G	S	R	F	I	T	I	L	E	N	I	I
		T	L	V	L	V	A	S	L	V	I	F	V	V	F	G	L	P	K	V	D	F	A	N	T	F	S	S	A	D	G
		G	F	F	H	G	G	F	T	G	F	V	S	A	L	A	V	M	G	W	A	C	Q	G	T	T	M	A	P	V	S
		M	A	A	V	T	K	N	P	K	R	T	I	P	L	G	I	I	I	I	T	L	L	L	A	V	V	Y	G	T	M
		G	I	V	A	G	G	V	L	P	Y	A	E	T	A	S	Q	N	I	S	V	T	A	E	A	I	L	P	R	A	L
		Y	I	F	F	V	V	G	G	G	I	G	A	I	A	S	S	A	L	G	G	L	G	M	F	R	Y	P	L	L	Q
		V	A	N	D	G	W	L	P	S	V	F	K	K	T	D	K	N	G	Y	P	Y	A	I	Y	L	L	F	Y	V	I
		S	I	F	P	I	V	T	G	R	S	L	D	A	I	V	S	Q	V	M	I	P	T	M	L	I	N	I	Y	M	N
		L	A	C	L	T	L	P	K	K	Y	P	E	Q	W	A	Q	R	S	I	K	M	P	L	W	F	Y	N	I	C	C
		V	L	G	A	F	C	A	G	V	V	A	F	N	L	F	K	D	L	T	F	N	D	A	V	F	A	V	V	I	V
		V	V	M	C	V	L	S	I	L	R	L	K	Q	G	A	V	K	A	E	D	L	A	A	K	K	E	E	I	V	R
		Q	A	I	T	D	T	T	A	D	E	A	E	A	A
		1				5					10					15					20					25					30
32	>RAW60102.1 iron hydrogenase [Faecalibacterium prausnitzii]
		M	S	F	R	G	I	N	T	T	V	I	Q	I	R	R	Q	V	F	T	E	V	A	R	M	A	Y	A	N	V	K
		G	E	A	A	N	H	L	M	R	K	I	P	Y	T	I	I	P	G	E	E	G	K	L	R	K	D	I	F	L	E
		R	A	I	V	E	E	R	V	R	L	A	M	G	L	P	T	R	R	M	D	E	H	N	S	V	V	S	G	L	E
		D	A	S	I	A	D	K	Y	Y	D	P	P	L	V	N	V	I	K	F	A	C	N	R	C	P	E	K	L	V	K
		V	S	D	L	C	Q	G	C	L	A	H	P	C	M	E	V	C	P	K	K	A	I	T	W	E	S	G	R	S	I
		I	D	Q	E	K	C	I	K	C	G	R	C	V	G	V	C	P	Y	N	A	I	V	K	T	E	R	P	C	A	A
		A	C	G	M	G	A	I	H	S	D	E	L	G	R	A	E	I	D	Y	S	K	C	V	S	C	G	Q	C	L	V
		N	C	P	F	G	A	I	A	D	K	G	Q	I	Y	Q	L	I	Q	G	F	N	R	G	D	R	I	Y	A	L	V
		A	P	A	F	V	N	Q	F	P	G	L	A	S	T	G	K	L	K	A	A	L	K	A	V	G	F	H	D	V	V
		E	V	A	I	G	A	D	L	C	T	V	D	E	A	H	D	F	L	E	E	V	P	G	K	L	N	F	M	A	T
		S	C	C	P	A	W	S	M	M	A	K	T	A	F	P	D	L	A	K	N	I	S	M	T	M	T	P	M	V	F
		T	A	R	M	M	K	Q	A	D	P	E	A	R	M	C	F	I	G	P	C	A	A	K	K	L	E	A	S	R	R
		T	I	R	S	D	V	D	F	V	L	T	F	E	E	L	A	G	I	I	E	A	K	D	I	D	P	A	A	L	E
		V	D	P	S	E	I	D	L	V	H	A	S	G	A	G	R	G	F	A	Q	S	G	G	V	A	K	A	V	A	D
		K	I	K	E	W	H	P	D	M	E	V	K	I	A	S	A	Q	G	L	A	E	C	K	K	L	L	M	L	A	K
		A	G	K	Y	N	G	Y	L	L	E	G	M	G	C	P	G	G	C	I	G	G	A	G	T	I	A	D	P	A	K
		T	A	I	L	L	N	K	Y	V	K	E	A	P	F	A	D	P	E	E	S	P	F	M	S	N	I	H	M	L	K
		D	D	P	N	F	E	V
		1				5					10					15					20					25					30
33	>WP_117535054.1 hypothetical protein [Faecalibacterium prausnitzii]
		M	M	M	P	A	N	Y	S	V	I	A	E	N	E	M	T	Y	V	N	G	G	A	S	F	I	D	A	I	G	A
		V	T	A	P	I	W	T	L	D	N	V	K	T	F	N	T	N	I	V	T	L	V	G	N	T	F	L	Q	S	T
		I	N	R	T	I	G	V	L	F	S	G	N	T	T	W	K	E	V	G	N	I	G	K	N	L	F	G	T	N	V
		K	G	D	P	I	E	K	N	N	F	G	D	Y	A	M	N	A	L	G	I	A	A	A	V	Y	N	L	G	V	A
		P	T	K	N	T	V	K	E	T	E	V	K	F	T	V
		1				5					10					15					20					25					30
34	>ATL88905.1 translational GTPase TypA [Faecalibacterium prausnitzii]
		M	V	R	N	D	L	R	N	V	A	I	I	A	H	V	D	H	G	K	T	T	L	V	D	A	M	L	R	Q	S
		G	A	F	R	D	N	Q	V	V	A	E	R	V	M	D	S	G	D	I	E	R	E	R	G	I	T	I	L	A	K
		N	C	S	C	T	Y	K	G	V	K	I	N	I	V	D	T	P	G	H	A	D	F	G	G	E	V	E	R	V	L
		K	M	V	N	G	V	L	L	L	V	D	A	A	E	G	C	M	P	Q	T	R	F	V	L	Q	K	A	L	Q	Q
		N	L	S	L	V	V	A	I	N	K	I	D	R	P	D	A	R	I	K	E	V	I	D	E	V	L	Y	L	L	M
		D	L	G	A	S	D	E	Q	L	E	C	P	I	L	F	C	C	G	R	Q	G	T	A	S	L	D	P	D	V	P
		G	T	D	L	I	P	L	F	D	T	L	L	D	T	I	Q	P	P	Q	G	D	P	E	A	P	F	Q	M	L	V
		S	S	V	D	Y	N	E	F	V	G	R	I	G	I	G	R	I	Q	N	G	V	A	K	V	G	E	E	V	V	V
		C	D	W	H	N	P	D	L	K	M	R	G	R	L	T	K	L	Y	D	F	Q	A	N	G	R	Q	P	C	D	N
		I	T	A	G	D	I	V	A	F	S	G	L	P	D	V	T	I	G	N	T	L	C	A	P	S	Q	V	E	P	L
		P	F	V	K	I	N	D	P	T	V	E	M	T	F	S	V	N	D	S	P	L	A	G	R	E	G	K	Y	V	T
		S	R	Q	I	R	D	R	L	Q	K	E	L	L	K	D	V	A	L	K	V	E	D	S	P	T	T	D	S	F	R
		V	M	G	R	G	E	M	H	L	S	I	L	I	E	T	M	R	R	E	G	Y	E	L	Q	V	S	P	P	H	V
		L	T	K	V	I	D	G	K	T	Y	E	P	M	E	H	V	V	I	D	V	P	T	Q	Y	Q	G	A	V	M	T
		G	L	G	Q	R	K	A	V	L	Q	Q	M	E	S	L	G	T	D	R	V	R	L	E	F	R	M	P	S	R	G
		L	F	G	Y	R	N	Q	F	L	T	D	T	H	G	E	G	I	L	N	Q	I	F	D	G	Y	D	V	W	A	G
		M	I	A	N	R	S	T	G	S	L	V	S	F	E	T	G	E	A	V	T	Y	G	L	Y	N	A	Q	Q	R	G
		T	L	L	V	G	A	G	E	K	V	Y	E	G	M	V	I	G	Y	T	A	S	G	E	D	V	D	V	N	V	C
		K	T	K	H	L	T	N	T	R	A	S	G	S	D	D	A	L	R	L	I	P	V	S	K	L	S	L	E	G	C
		L	E	F	L	A	Q	D	E	L	L	E	V	T	P	E	N	L	R	I	R	K	Q	I	L	N	H	D	Q	R	M
		K	A	K	S	K	L	K
		1				5					10					15					20					25					30
35	>RCH51277.1 glutamate synthase large subunit [Faecalibacterium prausnitzii]
		M	G	K	T	M	E	N	F	T	E	Q	K	T	T	L	G	L	Y	D	P	Q	F	E	H	D	A	C	G	I	G
		A	V	V	D	I	K	G	R	K	S	H	Q	T	V	D	D	A	L	S	I	V	E	R	L	E	H	R	A	G	K
		D	A	E	G	K	T	G	D	G	V	G	I	L	L	Q	I	S	H	K	F	F	S	K	V	A	E	E	L	N	I
		R	L	G	N	E	R	E	Y	G	V	G	M	F	F	F	P	Q	N	E	H	L	R	A	Q	A	M	K	L	F	E
		V	V	T	R	K	E	G	L	E	F	L	A	W	R	E	V	P	V	D	P	D	A	V	G	Q	K	A	R	D	C
		M	P	A	I	W	Q	C	F	I	K	K	P	A	K	V	S	K	G	I	E	F	D	R	R	L	Y	I	V	R	R
		V	F	E	Q	A	S	N	G	T	Y	V	P	S	L	S	S	R	T	I	V	Y	K	G	M	F	L	V	H	D	L
		R	R	F	Y	A	D	L	Q	D	P	D	Y	E	S	A	I	G	M	V	H	S	R	F	S	T	N	T	N	P	S
		W	M	R	A	H	P	N	R	F	I	L	H	N	G	E	I	N	T	I	K	G	N	T	D	A	M	L	A	R	E
		E	S	I	S	S	P	I	L	Q	D	D	M	N	K	I	L	P	I	I	N	T	S	G	S	D	S	A	M	L	D
		N	T	L	E	F	M	V	M	N	G	M	D	L	P	L	A	V	M	I	T	I	P	E	P	W	E	N	N	K	N
		I	S	Q	K	K	R	D	F	Y	Q	Y	Y	A	T	M	L	E	P	W	D	G	P	A	A	I	L	F	S	D	G
		D	V	M	G	A	V	L	D	R	N	G	L	R	P	S	R	Y	Y	I	T	K	D	G	R	M	I	L	S	S	E
		V	G	V	L	E	C	D	P	E	N	I	L	V	K	E	R	L	R	P	G	K	M	L	L	V	D	T	V	K	G
		E	V	V	D	D	E	K	L	K	E	L	Y	A	S	R	E	P	Y	G	E	W	I	D	R	N	L	V	Q	L	S
		G	L	K	I	P	N	V	K	V	E	G	Y	T	G	E	Q	L	T	R	L	Q	K	V	F	G	Y	K	Y	E	D
		V	N	T	M	I	L	A	M	A	R	A	G	A	E	P	S	G	A	M	G	T	D	T	P	L	A	V	L	S	S
		Q	H	P	P	L	F	N	Y	F	K	Q	R	F	A	Q	V	T	N	P	P	I	D	A	I	R	E	K	V	V	T
		S	T	S	V	Y	I	G	A	H	G	N	L	L	E	D	K	P	E	N	C	K	V	L	K	V	H	N	P	I	L
		T	N	T	D	L	L	K	I	K	Y	M	N	V	P	G	F	K	V	A	T	V	S	I	N	Y	Y	K	N	T	S
		L	E	K	A	I	D	R	V	F	L	E	V	D	R	A	Y	K	E	G	A	N	I	I	I	L	S	D	R	D	V
		D	E	Y	H	V	T	I	P	S	L	L	A	V	S	A	V	S	Q	Y	L	I	R	T	K	K	S	T	A	L	A
		L	I	L	E	S	A	E	P	R	E	V	H	H	F	A	T	L	L	G	Y	G	A	C	A	I	N	P	Y	L	A
		H	E	T	I	G	Q	L	I	D	E	G	L	L	D	K	D	Y	Y	A	A	V	Q	D	Y	D	N	A	I	L	N
		G	I	V	K	I	A	S	K	M	G	I	S	T	I	Q	S	Y	Q	S	S	Q	I	F	E	A	V	G	I	S	K
		E	V	I	D	K	Y	F	T	G	T	V	S	R	V	G	G	I	S	M	A	D	I	Q	A	D	V	E	A	L	H
		N	A	A	F	D	P	L	G	L	D	I	N	M	E	L	A	D	S	G	A	H	K	F	R	S	G	K	E	E	H
		L	F	N	P	Q	T	I	H	L	F	Q	K	A	C	R	T	G	D	Y	D	T	F	K	Q	F	T	Q	T	V	D
		N	M	G	A	E	G	V	H	L	R	S	L	L	D	F	N	Y	A	A	D	G	G	I	P	L	E	E	V	E	P
		V	S	S	I	V	K	R	F	K	G	A	A	M	S	Y	G	A	L	S	S	E	A	H	E	T	V	A	I	A	L
		N	R	L	G	G	R	S	N	T	G	E	G	G	E	P	E	E	R	Y	H	S	E	S	N	S	K	I	K	Q	V
		A	S	A	R	F	G	V	T	S	K	Y	L	V	S	A	E	E	I	Q	I	K	L	A	Q	G	A	K	P	G	E
		G	G	N	L	P	G	A	K	V	Y	P	W	I	A	K	T	R	H	S	T	T	G	V	G	L	I	S	P	P	P
		H	H	D	I	Y	S	I	E	D	L	A	E	L	I	Y	D	L	K	N	A	N	R	S	A	N	I	N	V	K	L
		V	S	E	A	G	V	G	T	I	A	A	G	V	A	K	G	G	A	Q	V	I	L	V	S	G	Y	D	G	G	T
		G	A	A	P	R	T	S	I	K	H	A	G	L	P	W	E	L	G	I	A	E	T	H	Q	T	L	I	L	N	G
		L	R	T	R	V	R	I	E	S	D	S	K	L	L	S	G	R	D	V	A	I	S	C	M	L	G	A	E	E	F
		G	F	G	T	T	L	L	M	A	E	G	C	V	M	M	R	V	C	N	L	D	T	C	P	M	G	I	C	T	Q
		N	P	E	L	R	K	N	F	K	G	K	P	E	Y	I	I	N	Y	L	T	F	V	A	E	E	L	R	E	Y	M
		A	K	L	G	V	R	T	V	D	E	L	V	G	R	T	D	L	L	R	V	K	P	A	A	P	G	S	R	A	A
		K	L	D	L	D	C	I	L	H	N	P	A	I	A	N	S	N	V	H	F	I	K	E	D	S	Y	D	F	H	L
		E	N	T	L	D	M	K	V	L	M	K	K	F	K	L	G	S	K	A	P	Q	S	V	S	L	N	V	S	N	V
		D	R	A	F	G	A	I	F	G	S	E	I	T	R	K	Y	G	N	D	L	P	D	D	V	Y	T	V	H	C	N
		G	A	G	G	Q	S	F	G	A	F	I	P	N	G	L	T	L	E	L	V	G	D	C	N	D	Y	M	G	K	G
		L	S	G	G	K	I	V	V	R	P	P	Q	G	I	D	F	K	P	E	E	N	I	I	T	G	N	V	A	L	Y
		G	A	T	S	G	K	A	F	I	S	G	V	A	G	E	R	F	C	V	R	N	S	G	A	T	A	V	V	E	G
		V	G	D	H	G	C	E	Y	M	T	G	G	T	V	V	V	L	G	Q	T	G	K	N	F	A	A	G	M	T	G
		G	I	A	Y	V	L	D	E	N	W	D	F	Y	Q	R	V	N	K	E	T	V	S	L	E	P	V	E	H	K	Y
		D	V	A	T	L	K	E	L	I	R	A	H	V	E	A	T	G	S	P	R	G	K	E	I	L	D	N	F	S	A
		F	L	P	K	F	K	K	V	L	P	Y	D	Y	D	R	M	L	R	V	I	A	S	V	E	E	R	G	L	D	G
		E	Q	A	Q	I	E	A	F	Y	A	V	Q	K	H	K
		1				5					10					15					20					25					30
36	>RAW55711.1 type I restriction endonuclease subunit R [Faecalibacterium prausnitzii]
		M	A	G	Y	F	T	E	S	N	Y	E	N	A	V	L	Q	L	L	N	E	E	L	G	Y	N	Y	I	Y	G	P
		D	V	E	R	D	Y	H	S	P	L	Y	E	D	V	L	L	P	S	L	Q	R	I	N	K	S	L	P	M	D	A
		L	T	E	A	I	Y	K	L	K	N	F	E	T	G	T	L	L	Q	K	N	M	V	F	M	D	Y	L	Q	N	G
		V	P	V	K	Y	Y	D	K	G	E	E	R	S	T	L	V	Y	L	V	D	F	K	N	P	A	S	N	E	F	T
		V	A	N	Q	W	T	F	I	E	N	S	E	K	R	P	D	V	I	L	F	V	N	G	L	P	L	V	I	V	E
		L	K	S	P	S	R	E	E	T	D	A	S	A	A	Y	R	Q	L	R	N	Y	M	Y	E	I	P	S	M	F	I
		Y	N	A	V	C	V	M	S	D	L	T	T	S	K	A	G	T	I	T	S	G	E	D	R	F	M	E	W	K	T
		T	D	G	S	Y	E	N	T	Q	H	A	S	F	D	T	F	F	V	G	L	F	E	K	T	R	F	L	D	I	V
		K	N	F	I	C	F	N	V	D	G	Q	N	T	F	K	I	L	A	G	Y	H	Q	Y	F	A	V	K	K	A	I
		E	S	T	K	H	A	T	V	T	D	G	K	G	G	V	F	W	H	T	Q	G	S	G	K	S	L	S	M	V	F
		Y	A	H	Y	L	Q	E	A	L	E	S	P	T	I	V	V	I	T	D	R	N	D	L	D	D	Q	L	Y	G	Q
		F	A	R	C	K	D	F	L	R	Q	T	P	Q	H	A	E	S	R	K	N	L	K	E	L	L	A	N	R	Q	A
		N	G	I	I	F	T	T	M	Q	K	F	E	E	S	N	E	A	L	S	E	R	R	N	I	I	V	M	A	D	E
		A	H	R	G	Q	Y	G	L	N	E	K	V	V	V	K	Q	K	D	N	G	E	V	E	A	K	T	V	I	G	T
		A	R	I	I	R	D	T	L	P	N	A	T	Y	I	G	F	T	G	T	P	I	S	T	K	D	R	S	T	R	E
		V	F	G	D	Y	I	D	I	Y	D	M	T	Q	A	V	E	D	G	A	T	R	P	V	Y	Y	E	S	R	V	I
		H	L	K	L	D	E	N	T	L	H	L	I	D	N	E	Y	D	I	M	A	D	N	A	D	P	Y	V	I	E	K
		S	K	K	E	L	G	Q	M	E	A	I	L	G	A	D	Q	T	I	N	S	L	V	N	D	I	L	D	H	Y	E
		N	Y	R	E	N	I	L	T	G	K	A	M	I	V	A	Y	S	R	P	I	A	M	K	I	Y	K	R	I	L	E
		L	R	P	A	W	T	E	K	I	A	V	V	M	T	Q	G	N	N	D	P	E	E	W	R	E	I	I	G	N	K
		A	H	K	D	D	M	A	R	K	F	K	D	N	N	S	P	L	K	I	A	I	V	V	D	M	W	L	T	G	F
		D	V	P	S	L	A	T	M	Y	V	Y	K	P	M	A	G	H	N	L	M	Q	A	I	A	R	V	N	R	V	F
		K	D	K	E	G	G	L	V	V	D	Y	V	G	I	A	A	A	L	K	Q	A	M	N	D	Y	T	A	R	D	K
		K	N	Y	G	D	T	D	V	S	K	A	A	Y	P	K	F	L	E	K	L	S	I	C	R	D	L	F	H	G	F
		S	Y	E	K	F	M	T	G	S	D	L	D	R	A	K	L	I	S	G	G	V	N	F	I	L	G	K	S	V	A
		E	Y	E	L	P	D	H	E	K	T	Q	N	V	F	I	K	E	A	L	L	L	K	Q	A	L	S	L	C	S	S
		L	V	D	E	Q	T	R	M	E	A	A	F	F	E	S	V	R	T	M	T	V	R	L	V	S	G	G	T	G	K
		K	F	T	L	P	E	V	N	E	R	I	N	E	L	L	K	H	S	I	K	S	E	G	V	I	N	L	F	S	D
		V	Q	T	E	F	S	L	F	D	P	K	F	L	E	E	V	A	N	M	K	E	K	N	L	A	V	E	L	L	K
		K	L	I	S	E	Q	V	S	V	Y	R	R	T	N	I	V	K	S	E	K	F	S	E	I	I	Q	S	A	M	N
		R	Y	L	N	G	M	L	T	N	E	E	V	I	Q	E	L	L	K	L	A	K	D	I	A	A	A	A	A	E	G
		E	K	L	G	L	T	A	D	E	L	A	F	Y	D	A	L	T	K	P	Q	A	I	K	D	F	Y	E	H	D	E
		L	I	A	I	T	K	E	L	T	D	L	L	R	K	N	Q	T	I	D	W	Q	K	K	E	S	A	R	A	G	M
		R	R	L	V	K	R	L	L	K	K	H	K	Y	P	P	E	G	M	D	D	A	V	Q	T	V	M	S	Q	C	E
		M	W	T	D	N	V	M	T	A
		1				5					10					15					20					25					30
37	>WP_117535559.1 hypothetical protein [Faecalibacterium prausnitzii]
		M	I	E	L	K	R	L	K	L	I	N	W	H	N	F	E	N	V	T	F	D	C	A	R	L	T	Y	M	I	G
		V	N	A	V	G	K	T	T	I	L	D	A	I	R	Y	C	L	T	T	N	R	N	F	N	A	L	G	N	K	K
		S	G	R	T	L	Q	G	S	V	H	A	K	Q	R	G	E	N	A	Y	R	R	P	G	R	T	V	A	Y	I	G
		A	E	F	W	D	T	V	K	R	T	S	F	V	I	A	V	R	V	E	S	E	G	P	M	Q	E	L	H	P	G
		D	Q	T	W	Y	I	S	E	D	G	I	T	L	E	K	L	P	F	L	D	P	R	T	G	A	P	S	A	K	E
		D	F	K	P	A	V	G	R	L	S	Y	T	R	S	P	S	E	A	R	D	R	I	C	R	A	L	G	I	G	R
		A	S	S	P	L	G	K	K	F	N	E	V	F	Q	M	G	T	S	M	D	E	I	P	N	F	R	E	F	L	Y
		Q	Y	I	L	P	Q	P	E	L	D	L	E	A	L	Q	G	D	R	V	E	L	E	N	L	H	A	V	L	A	E
		A	Q	T	R	A	A	A	L	E	Q	I	V	A	Y	G	R	E	A	A	A	K	E	T	D	A	L	V	N	R	G
		A	A	L	L	A	R	A	E	A	D	A	G	E	D	A	S	W	Q	S	H	L	D	A	G	R	R	Q	L	A	D
		L	N	A	K	Y	E	A	A	K	N	A	E	A	E	A	R	R	A	Y	L	A	A	H	G	A	A	G	D	S	G
		A	G	R	A	L	D	A	L	T	E	E	L	A	R	K	K	S	A	L	D	A	A	A	R	T	R	N	S	L	E
		A	T	A	D	T	I	T	G	L	L	T	Q	L	N	R	S	G	F	A	V	E	K	E	L	W	P	Q	R	L	T
		A	E	H	L	P	A	L	T	E	A	L	A	C	I	E	K	P	L	E	E	Q	Y	F	A	A	R	Q	A	S	A
		D	L	A	K	E	Q	E	G	L	R	A	E	L	N	A	V	S	G	G	K	W	V	Y	P	H	G	D	A	A	T
		K	V	R	D	A	V	N	A	E	L	K	S	R	G	M	T	A	D	A	K	I	F	C	E	L	L	T	V	A	D
		E	S	W	Q	D	C	V	E	A	C	L	G	D	R	R	F	D	I	L	V	P	P	A	H	Y	A	A	A	K	S
		A	F	V	V	L	G	D	R	V	G	P	I	S	L	L	D	T	P	G	I	R	K	A	D	R	H	A	E	T	A
		P	A	D	S	L	A	A	Q	V	T	S	E	N	P	L	A	A	Q	Y	A	D	T	I	L	R	R	I	V	C	C
		D	T	P	D	T	L	E	H	F	P	D	S	A	T	R	D	L	L	R	H	H	P	F	R	L	E	R	L	R	R
		P	Q	R	Y	I	G	L	D	A	R	R	E	R	A	E	A	L	E	A	Q	L	A	A	Q	A	D	R	C	R	E
		A	A	Q	T	E	K	T	L	K	S	A	Y	D	Q	Y	Q	N	V	L	R	G	H	A	L	E	Q	L	A	E	L
		W	A	S	R	A	A	L	D	A	A	R	A	D	Y	A	A	Q	E	Q	K	L	A	D	C	R	E	N	P	M	L
		Q	Q	L	Y	R	E	E	E	A	R	E	A	A	W	E	T	A	R	K	A	V	E	Q	V	G	G	D	I	R	V
		C	E	K	Q	I	A	S	C	E	A	E	Q	G	K	A	V	E	T	A	A	Q	S	R	A	A	A	E	A	F	F
		A	Q	H	P	L	L	E	P	L	A	Q	E	R	K	K	G	L	M	T	G	G	R	T	A	R	A	A	A	Q	T
		A	E	K	A	Q	T	R	L	D	D	A	L	R	A	Y	L	V	S	T	L	E	P	A	Q	R	D	Y	N	E	H
		Y	V	C	D	Y	P	L	G	L	A	G	V	E	Q	Y	R	A	Q	H	D	S	L	V	R	I	D	L	E	R	Y
		A	A	R	L	E	Q	A	Q	R	D	C	K	D	R	F	R	K	D	I	L	F	R	M	K	D	D	I	F	N	A
		R	R	Q	F	R	E	L	N	K	V	M	E	Q	L	T	Y	G	E	E	V	Y	R	F	E	L	E	P	S	R	D
		P	Q	L	A	A	F	Y	Q	V	I	V	D	K	G	N	Q	Q	M	T	D	G	D	S	L	D	N	L	A	A	T
		A	D	P	V	Y	E	R	Q	V	D	A	L	M	E	K	I	M	A	D	V	D	E	N	T	R	A	R	Q	E	G
		R	T	T	S	G	A	T	L	S	D	Y	V	D	Y	R	T	Y	L	D	Y	D	I	K	V	T	N	T	V	S	G
		Q	Q	A	Y	L	S	R	V	S	R	D	S	S	G	G	E	N	Q	A	P	F	Y	V	A	I	C	A	S	L	L
		Q	I	Y	Q	K	S	E	N	S	I	R	L	V	L	L	D	E	A	F	S	K	M	T	S	D	R	I	R	P	M
		M	E	L	F	R	R	L	Q	L	Q	V	L	L	I	S	T	V	E	K	S	T	A	I	Q	P	Y	C	D	I	T
		Y	S	I	V	R	H	G	D	A	N	A	I	A	P	F	Y	R	A	G	T	L	A	D	A	P	E	K	E	T	E
		Y	E
		1				5					10					15					20					25					30
38	>RAW55438.1 ATP-binding protein [Faecalibacterium prausnitzii]
		M	L	K	L	L	L	G	G	S	G	S	G	K	T	T	L	L	Y	Q	R	I	R	A	R	A	E	A	G	E	K
		S	I	L	L	V	P	E	Q	F	T	S	S	T	E	G	R	I	H	R	E	L	G	D	A	L	S	G	L	V	E
		S	F	S	F	T	S	L	A	E	H	I	L	S	A	E	G	G	S	A	V	Q	T	L	S	D	A	G	R	A	V
		L	V	R	R	A	L	E	E	L	Q	D	N	V	H	Y	Y	Y	R	H	R	R	S	A	A	F	C	Q	M	A	A
		E	T	I	D	E	L	K	S	A	G	L	S	G	R	Q	L	Y	E	L	A	Q	D	C	G	T	D	S	A	K	L
		S	E	L	A	L	I	F	Q	G	Y	E	T	L	L	A	G	T	G	M	D	P	S	D	R	L	E	L	A	A	S
		R	L	E	A	A	L	A	R	G	E	L	P	E	F	L	R	D	R	A	V	F	I	D	E	F	D	T	F	N	A
		P	K	K	R	L	M	G	A	L	L	A	S	L	P	T	V	T	V	A	L	C	D	D	G	A	P	L	V	P	G
		D	M	S	L	F	S	G	A	K	Q	V	A	A	Q	L	R	Q	L	A	R	R	N	G	T	E	V	A	V	P	E
		L	L	R	R	D	V	R	H	A	D	A	P	G	L	A	A	A	A	Q	L	L	A	A	G	R	C	D	P	P	T
		A	C	P	E	I	K	L	F	A	A	P	S	R	E	E	E	A	R	A	A	A	A	A	I	R	R	L	M	R	Q
		G	V	R	C	G	K	V	A	V	V	C	R	D	I	S	K	Y	R	A	A	V	R	Y	E	F	R	M	A	D	I
		P	L	Y	C	D	E	P	T	T	P	E	F	S	A	P	A	T	A	V	R	C	L	L	A	L	A	R	G	A	E
		L	T	E	Q	L	T	T	L	A	K	T	G	L	C	A	L	T	E	E	E	V	C	A	L	E	N	Y	A	Y	T
		W	S	P	N	A	A	A	W	R	A	P	F	E	K	N	P	R	G	F	G	D	V	E	P	T	D	E	D	R	E
		N	L	A	R	A	E	K	A	R	A	L	L	I	T	A	A	D	G	L	R	A	K	L	R	S	A	N	A	E	Q
		M	S	R	A	L	Y	F	C	L	K	E	L	G	A	E	D	A	Q	A	A	Q	V	E	A	I	R	A	E	R	G
		I	P	A	A	E	E	A	A	R	E	W	N	V	V	M	G	L	L	D	E	M	A	S	L	L	G	G	Q	S	V
		T	I	P	E	Y	E	E	L	F	G	L	L	L	R	S	S	D	L	G	H	I	P	Q	T	L	D	A	V	V	L
		A	S	A	G	K	M	R	L	D	A	P	D	Y	V	F	V	L	G	L	S	E	G	E	F	P	A	A	P	G	E
		T	G	L	L	T	H	A	D	R	D	A	L	M	A	Q	E	I	E	L	P	D	C	F	E	N	R	V	V	R	E
		Q	V	C	F	Y	K	A	L	T	A	P	A	R	G	L	W	L	S	W	P	K	G	Q	G	Q	T	L	C	A	A
		L	E	P	I	V	D	V	L	R	P	G	A	P	E	L	D	L	T	D	L	A	A	T	A	A	D	G	L	D	V
		L	G	G	G	W	P	L	T	E	T	E	R	A	S	L	T	E	A	L	R	A	P	G	G	A	E	P	E	G	L
		A	L	L	R	R	M	A	G	R	S	P	R	Q	V	S	D	L	E	A	L	E	T	L	L	G	R	R	L	R	I
		S	P	S	Q	L	E	K	Y	Y	T	C	R	Y	G	Y	F	L	Q	Y	V	L	G	L	R	P	R	K	R	A	E
		L	S	A	D	Q	S	G	T	L	M	H	W	V	L	Q	M	A	L	D	P	H	P	G	P	D	N	P	C	A	G
		L	Q	P	F	L	D	L	D	D	E	A	M	A	A	L	A	G	L	L	V	D	E	Y	A	K	R	Y	L	P	E
		D	T	A	R	F	A	Y	L	L	S	R	L	K	K	S	M	T	G	L	L	C	Y	L	R	D	E	Q	R	Q	S
		S	F	K	P	V	A	C	E	L	K	I	G	P	G	E	D	A	V	R	G	Q	T	Y	R	L	S	D	G	R	T
		V	Q	L	I	G	T	V	D	R	A	D	E	W	I	E	D	D	G	T	R	W	V	R	V	V	D	Y	K	T	G
		T	K	K	L	D	L	R	E	V	Y	C	G	L	D	C	Q	M	L	L	Y	L	F	S	L	T	R	D	A	D	G
		R	F	T	G	A	E	P	A	G	V	L	Y	L	L	A	D	P	A	P	E	T	T	T	R	G	K	A	A	R	S
		M	E	Y	K	L	D	G	L	V	R	D	E	Q	K	V	F	D	A	M	D	A	E	E	T	G	R	Y	L	P	F
		S	F	R	G	G	V	P	S	P	Y	Q	K	E	K	R	A	D	R	A	K	L	S	R	I	Q	L	H	L	D	D
		L	V	T	R	M	G	E	Q	L	Y	S	G	C	I	A	A	E	P	L	V	T	G	R	S	P	C	R	W	C	D
		Y	G	F	I	C	C	H	E	D	G	I	G	E	R	A	L	D	A	P	A	K	P	F	E	P	P	E	N	S	D
		K	K	K	E	E	D	Q
		1				5					10					15					20					25					30
39	>AXA82711.1 pyruvate kinase [Faecalibacterium prausnitzii]
		M	R	K	T	K	I	I	C	T	L	G	P	S	T	D	K	D	G	V	L	R	E	L	V	A	N	G	M	N	V
		A	R	F	N	F	S	H	G	S	Y	E	E	H	K	G	R	L	D	M	L	K	A	I	R	A	E	L	N	K	P
		V	A	A	L	L	D	T	K	G	P	E	I	R	L	K	E	F	K	N	G	V	E	M	L	E	A	G	Q	T	F
		T	L	T	T	R	E	V	E	G	T	K	E	I	C	S	I	T	Y	K	D	L	P	Q	D	V	H	E	G	G	T
		I	M	L	D	D	G	L	I	K	L	A	I	K	S	V	T	D	T	D	I	V	C	E	V	L	N	S	G	K	I
		K	T	K	K	G	V	N	V	P	G	V	H	L	S	M	P	Y	L	S	Q	R	D	R	D	D	I	I	F	G	V
		Q	Q	G	F	D	F	I	A	A	S	F	V	R	T	A	Q	D	V	Y	D	I	R	N	L	L	N	E	Y	D	S
		N	I	R	I	I	A	K	I	E	N	R	E	G	V	N	N	I	D	S	I	L	S	A	A	D	A	V	M	V	A
		R	G	D	L	G	V	E	I	D	F	T	E	L	P	G	I	Q	K	S	V	I	D	R	S	F	S	F	G	K	P
		I	V	T	A	T	Q	M	L	D	S	M	M	V	N	P	R	P	T	R	A	E	I	S	D	V	A	N	A	I	Y
		D	G	T	S	A	I	M	L	S	G	E	T	A	A	G	A	Y	P	V	E	A	L	K	T	M	S	A	I	A	E
		R	T	E	N	E	V	H	Y	R	D	N	R	L	T	D	A	A	G	Q	I	S	V	S	D	A	T	A	H	A	A
		C	L	T	A	K	D	V	N	A	S	A	I	V	T	V	S	E	S	G	N	T	A	R	L	L	S	K	Y	R	P
		S	Q	P	I	I	A	C	V	M	D	E	Q	V	Q	R	Q	L	S	I	S	W	G	I	T	P	L	M	M	D	L
		A	T	S	T	D	E	L	I	E	K	S	T	T	L	A	K	E	H	G	Y	L	H	D	G	E	L	A	V	V	T
		A	G	V	P	V	G	V	S	G	T	T	N	M	I	K	I	H	M	I	G	N	C	L	A	T	G	V	G	V	G
		P	E	G	A	A	L	A	N	A	T	G	K	A	C	V	C	R	T	I	E	E	I	R	A	K	F	K	P	G	M
		V	L	V	V	P	S	T	S	N	E	M	L	S	Y	V	R	D	A	A	A	L	V	V	E	E	A	G	L	N	S
		H	A	A	I	A	G	K	A	L	L	K	P	T	I	V	G	A	V	G	A	T	A	H	I	R	D	G	L	M	V
		A	V	D	C	A	H	G	S	V	Q	R	L	Q	A
		1				5					10					15					20					25					30
band 2_102618-faecalibacterium+prausnitzii
1	>ATL90706.1 formate C-acetyltransferase [Faecalibacterium prausnitzii]
		M	I	N	F	E	Q	W	E	G	F	E	G	R	I	W	K	E	E	V	N	V	R	D	F	I	Q	K	N	Y	T
		P	Y	D	G	D	E	S	F	L	A	G	P	T	E	A	T	D	K	L	W	G	A	L	Q	K	L	Q	K	E	E
		R	A	K	G	G	V	L	D	M	E	T	E	V	V	S	S	L	T	A	Y	G	P	G	Y	I	D	E	T	L	K
		D	L	E	Q	I	V	G	L	Q	T	D	K	P	L	K	R	A	F	M	P	Y	G	G	I	K	M	A	E	Q	A
		C	T	T	Y	G	Y	Q	P	S	E	E	L	H	K	I	F	T	D	Y	T	R	T	H	N	Q	A	V	F	D	A
		Y	T	P	E	M	K	A	A	R	H	T	H	I	I	T	G	L	P	D	T	Y	G	R	G	R	I	V	G	D	Y
		R	R	V	A	L	Y	G	I	D	A	L	I	K	F	K	Q	E	D	F	A	N	C	G	D	G	T	M	T	D	D
		V	I	R	L	R	E	E	I	A	R	Q	I	S	A	L	K	G	M	K	K	M	A	E	A	Y	G	C	D	I	S
		Q	P	A	K	N	A	K	E	A	C	Q	W	L	Y	F	G	Y	L	A	A	I	K	T	Q	N	G	A	A	M	S
		V	G	R	I	S	T	F	L	D	I	Y	I	Q	R	D	L	E	N	G	T	L	T	E	S	Q	A	Q	E	L	I
		D	H	M	V	M	K	F	R	M	V	K	F	A	R	I	P	S	Y	N	Q	L	F	S	G	D	P	V	W	A	T
		L	E	V	G	G	I	G	M	D	G	R	S	M	V	T	K	N	C	Y	R	F	L	H	T	L	E	N	M	G	P
		A	P	E	P	N	L	T	V	L	Y	S	S	A	L	P	E	N	F	K	K	Y	A	A	K	V	S	I	N	T	S
		S	V	Q	Y	E	N	D	D	V	M	K	P	V	W	G	D	D	Y	S	I	C	C	C	V	S	A	T	Q	T	G
		K	E	M	Q	F	F	G	A	R	A	N	L	A	K	C	L	L	Y	A	I	N	G	G	V	D	E	K	S	H	E
		Q	C	G	P	N	Y	A	P	I	T	S	E	Y	L	N	Y	D	E	V	L	P	K	Y	V	Q	M	L	D	W	L
		A	G	L	Y	V	N	V	L	N	L	I	Q	Y	M	H	D	K	Y	Y	Y	E	E	A	E	M	A	L	I	D	T
		D	V	R	R	T	F	A	T	G	I	A	G	F	S	H	V	I	D	S	L	S	A	I	K	Y	A	K	V	K	V
		V	R	D	E	T	G	L	A	T	G	Y	E	V	E	G	D	F	P	K	Y	G	N	D	D	D	R	A	D	E	I
		G	V	W	L	L	R	T	F	L	E	M	I	K	K	R	H	T	Y	R	N	S	E	A	T	T	S	I	L	T	I
		T	S	N	V	V	Y	G	K	Y	T	G	A	L	P	D	G	R	A	A	F	T	P	F	A	P	G	A	N	P	S
		Y	G	A	E	Q	N	G	L	L	A	S	L	N	S	V	A	K	L	P	Y	H	W	A	L	D	G	I	S	N	T
		Q	T	I	N	P	E	A	L	G	H	S	E	E	E	R	K	E	N	L	V	Q	V	M	D	G	Y	F	D	Q	G
		A	H	H	L	N	V	N	V	F	G	K	E	K	L	L	D	A	M	E	H	P	E	K	E	E	Y	A	N	F	T
		I	R	V	S	G	Y	A	V	K	F	I	D	L	T	R	E	Q	Q	M	D	V	I	S	R	T	C	H	A	A	L
		1				5					10					15					20					25					30
2	>AXA82511.1 formate C-acetyltransferase [Faecalibacterium prausnitzii]
		M	I	D	F	E	Q	W	E	G	F	E	G	R	I	W	K	E	E	V	N	V	R	D	F	I	Q	K	N	Y	T
		P	Y	D	G	D	E	S	F	L	A	G	P	T	E	A	T	D	K	L	W	G	A	L	Q	K	L	Q	K	A	E
		R	A	K	G	G	V	L	D	M	E	T	E	V	V	S	G	L	T	A	Y	G	P	G	Y	I	D	E	S	L	K
		E	F	E	Q	I	V	G	L	Q	T	D	K	P	L	K	R	A	F	M	P	Y	G	G	I	K	M	A	E	Q	A
		C	T	T	Y	G	Y	Q	P	S	E	E	L	H	K	I	F	T	D	Y	T	R	T	H	N	Q	A	V	F	D	A
		Y	T	P	E	M	K	T	A	R	H	T	H	I	I	T	G	L	P	D	T	Y	G	R	G	R	I	V	G	D	Y
		R	R	V	A	L	Y	G	I	D	A	L	I	K	F	K	Q	E	D	F	A	N	C	G	D	G	T	M	T	D	D
		V	I	R	L	R	E	E	I	A	R	Q	I	N	A	L	K	G	M	K	K	M	A	E	A	Y	G	Y	D	I	S
		Q	P	A	K	T	A	K	E	A	C	Q	W	L	Y	F	G	Y	L	A	A	I	K	T	Q	N	G	A	A	M	S
		V	G	R	I	S	T	F	L	D	I	Y	I	Q	R	D	L	D	K	G	I	L	T	E	S	E	A	Q	E	L	I
		D	H	M	V	M	K	F	R	M	V	K	F	A	R	I	P	S	Y	N	Q	L	F	S	G	D	P	V	W	A	T
		L	E	V	G	G	I	G	M	D	G	R	S	M	V	T	K	N	C	Y	R	F	L	H	T	L	E	N	M	G	P
		A	P	E	P	N	L	T	V	L	Y	S	S	A	L	P	E	N	F	K	K	Y	A	A	K	V	S	I	N	T	S
		S	V	Q	Y	E	N	D	D	V	M	K	P	V	W	G	D	D	Y	S	I	C	C	C	V	S	A	T	Q	T	G
		K	E	M	Q	F	F	G	A	R	A	N	L	A	K	C	L	L	Y	A	I	N	G	G	V	D	E	K	S	H	E
		Q	C	G	P	N	Y	A	P	I	T	G	E	Y	L	N	Y	D	E	V	L	P	K	Y	V	Q	M	L	D	W	L
		A	G	L	Y	V	N	V	L	N	L	I	Q	Y	M	H	D	K	Y	Y	Y	E	E	A	E	M	A	L	I	D	T
		D	V	R	R	T	F	A	T	G	I	A	G	F	S	H	V	I	D	S	L	S	A	I	K	Y	A	K	V	K	V
		V	R	D	E	M	G	L	A	T	G	F	E	V	E	G	D	F	P	K	Y	G	N	D	D	D	R	A	D	E	I
		G	V	W	L	L	R	T	F	L	E	M	I	K	K	R	H	T	Y	R	N	S	E	A	T	T	S	I	L	T	I
		T	S	N	V	V	Y	G	K	Y	T	G	A	L	P	D	G	R	A	A	F	T	P	F	A	P	G	A	N	P	S
		Y	G	A	E	Q	N	G	L	L	A	S	L	N	S	V	A	K	L	P	Y	H	W	A	L	D	G	I	S	N	T
		Q	T	I	N	P	D	A	L	G	H	S	E	G	E	R	V	E	N	L	V	Q	V	M	D	G	Y	F	D	Q	G
		A	H	H	L	N	V	N	V	F	G	K	E	K	L	I	D	A	M	E	H	P	E	K	E	E	Y	A	N	F	T
		I	R	V	S	G	Y	A	V	K	F	I	D	L	T	R	E	Q	Q	M	D	V	I	S	R	T	C	H	A	A	L
		1				5					10					15					20					25					30
3	>WP_005932243.1 twin-arginine translocation signal domain-containing protein [Faecalibacterium prausnitzii]
		M	N	N	N	Y	E	S	H	A	I	S	R	R	S	F	L	K	A	S	G	V	V	G	A	A	G	I	L	A	A
		C	G	G	N	S	G	S	S	S	T	A	A	S	S	G	A	T	S	A	P	N	T	T	G	A	T	P	L	K	E
		F	I	S	W	E	S	T	N	R	E	L	E	S	W	N	M	L	Y	S	Q	M	A	S	D	M	N	V	T	T	N
		L	W	E	G	L	L	S	F	D	C	Y	G	K	A	V	P	S	V	A	K	E	W	S	H	N	E	D	S	S	V
		W	T	F	N	L	R	D	D	V	D	W	V	D	V	N	G	E	V	K	A	H	L	T	S	K	D	F	L	V	G
		L	E	W	V	L	N	A	A	K	N	Q	A	N	N	T	S	M	P	N	E	T	L	T	G	A	A	D	Y	Y	Q
		K	T	S	D	M	G	D	A	A	A	D	L	T	Y	Q	D	M	L	D	A	G	V	G	V	E	A	P	D	D	Y
		T	L	V	F	T	C	K	D	P	C	P	Y	F	D	T	V	A	A	Y	T	S	F	Y	P	A	S	E	D	L	I
		N	E	L	G	V	E	G	F	R	A	C	D	Y	T	N	M	W	Y	N	G	P	Y	V	V	E	E	F	I	S	Q
		N	T	K	S	Y	I	P	N	P	N	Y	Y	A	A	D	E	V	S	R	F	D	R	F	T	V	T	M	I	S	D
		G	T	V	T	F	Q	L	Y	Q	N	R	E	L	D	E	M	D	V	G	E	S	T	L	T	T	I	Q	A	D	P
		N	S	E	Y	N	A	Q	L	C	E	K	R	P	K	K	F	S	Y	Q	M	H	F	N	Y	Q	K	N	N	E	D
		G	T	P	D	D	N	W	N	K	A	I	A	N	T	A	F	R	Q	C	F	Y	K	G	L	D	L	T	N	Y	Y
		A	R	T	N	K	I	N	P	L	K	C	E	N	D	Y	Y	T	M	P	G	V	C	Y	N	T	Q	G	Q	E	Y
		T	T	L	V	A	K	E	M	G	F	D	G	E	A	Y	D	G	K	T	M	I	R	L	R	S	N	N	G	D	I
		A	D	L	K	K	Q	A	M	D	E	L	S	A	I	G	V	T	F	P	V	H	A	A	Y	H	I	I	A	G	S
		T	T	A	L	D	T	A	T	V	L	K	Q	C	F	T	D	S	F	G	D	D	F	I	V	L	D	I	K	T	Y
		V	S	S	I	T	Q	E	V	R	N	P	Q	L	Q	S	F	V	I	N	G	W	G	A	D	Y	G	D	P	V	N
		F	V	G	Q	E	I	L	H	D	D	N	A	Y	Y	S	W	Y	Y	S	N	I	A	K	V	V	E	A	G	P	A
		D	W	Q	K	D	L	V	A	C	Y	E	E	F	T	D	L	V	N	T	A	K	A	I	V	D	D	T	D	A	R
		Y	A	A	F	A	K	A	E	A	S	M	L	N	S	V	L	A	C	P	C	N	F	D	V	S	W	T	L	T	H
		A	N	E	Y	S	K	I	N	A	M	Y	G	P	C	N	Y	K	A	V	N	W	E	T	S	E	E	A	Y	T	T
		E	Q	Y	E	E	F	A	A	A	F	D	A	A	T	K	A
		1				5					10					15					20					25					30
4	>WP_097772389.1 twin-arginine translocation signal domain-containing protein [Faecalibacterium prausnitzii]
		M	N	N	N	Y	E	S	H	A	I	S	R	R	S	F	L	K	A	S	G	V	V	G	A	A	G	I	L	A	A
		C	G	G	N	S	G	S	S	S	T	A	A	S	S	G	A	T	S	A	P	N	T	T	G	A	T	P	L	K	E
		F	I	S	W	E	S	T	N	R	E	L	E	S	W	N	M	L	Y	S	Q	M	A	S	D	M	N	V	T	T	N
		L	W	E	G	L	L	S	F	D	C	Y	G	K	A	V	P	S	V	A	K	E	W	S	H	N	E	D	S	S	V
		W	T	F	N	L	R	D	D	V	D	W	V	D	V	N	G	E	V	K	A	H	L	T	S	K	D	F	L	V	G
		L	E	W	V	L	N	A	A	K	N	Q	A	N	N	T	S	M	P	N	E	T	L	V	G	A	A	D	Y	Y	Q
		K	T	S	D	M	G	D	A	A	A	D	L	T	Y	Q	D	M	L	D	A	G	V	G	V	E	A	P	D	D	Y
		T	L	V	F	T	C	K	D	P	C	P	Y	F	D	T	V	A	A	Y	T	S	F	Y	P	V	S	E	D	L	I
		N	E	L	G	I	E	G	F	R	A	C	D	Y	T	N	M	W	Y	N	G	P	Y	V	V	E	E	F	I	S	Q
		N	T	K	S	Y	I	P	N	P	N	Y	Y	G	A	N	D	V	S	R	F	D	R	F	T	V	T	M	I	S	D
		G	T	V	T	F	Q	L	Y	Q	N	R	E	L	D	E	M	D	V	G	E	S	T	L	T	T	I	Q	A	D	P
		N	S	E	Y	N	A	Q	L	C	E	K	R	P	K	K	F	S	Y	Q	M	H	F	N	Y	Q	K	N	N	E	D
		G	T	P	D	D	N	W	N	K	A	I	A	N	T	A	F	R	Q	C	F	Y	K	G	L	N	L	T	N	Y	Y
		A	R	T	N	K	I	N	P	L	K	C	E	N	D	Y	Y	T	M	P	G	V	C	Y	N	T	Q	G	Q	E	Y
		T	T	L	V	A	K	E	M	G	F	D	G	E	A	Y	D	G	K	T	M	I	R	L	R	S	N	N	G	D	I
		A	D	L	K	K	Q	A	M	D	E	L	S	A	I	G	V	T	F	P	V	H	A	A	Y	H	I	I	A	G	S
		T	T	A	L	D	T	A	T	V	L	K	Q	C	F	T	D	S	F	G	D	D	F	I	V	L	D	I	K	T	Y
		V	S	S	I	T	Q	E	V	R	N	P	Q	L	Q	S	F	V	I	N	G	W	G	A	D	Y	G	D	P	V	N
		F	V	G	Q	E	I	L	H	D	D	N	A	Y	Y	S	W	Y	Y	S	N	I	A	K	V	V	E	A	G	P	A
		D	W	Q	K	D	L	V	A	C	Y	E	E	F	T	D	L	V	N	T	A	K	A	I	V	D	D	T	D	A	R
		Y	A	A	F	A	K	A	E	A	S	M	L	N	S	V	L	A	C	P	C	N	F	D	V	S	W	T	L	T	H
		A	N	E	Y	S	K	I	N	A	M	Y	G	P	C	N	Y	K	A	V	N	W	E	T	S	E	E	A	Y	T	T
		E	Q	Y	E	E	F	A	A	A	F	D	A	A	T	K	A
		1				5					10					15					20					25					30
5	>WP_097792633.1 twin-arginine translocation signal domain-containing protein [Faecalibacterium prausnitzii]
		M	N	I	N	H	E	S	H	A	I	S	R	R	S	F	L	K	A	S	G	V	V	G	A	A	G	I	L	A	A
		C	G	G	S	S	S	S	S	T	A	A	S	S	G	A	T	S	A	P	N	T	T	G	A	T	P	L	K	E	F
		I	S	W	E	A	T	N	R	E	L	E	S	W	N	M	L	Y	S	Q	M	A	S	D	M	N	V	T	T	N	L
		W	E	G	L	L	S	F	D	C	Y	G	K	A	V	P	S	V	A	K	E	W	S	H	N	E	D	S	S	V	W
		T	F	N	L	R	D	D	V	D	W	V	D	V	N	G	E	V	K	A	H	L	T	S	K	D	F	L	V	G	L
		E	W	V	L	N	A	A	K	N	Q	A	N	N	T	S	M	P	N	E	T	L	V	G	A	A	D	Y	Y	Q	K
		T	S	D	M	G	D	A	A	A	D	L	T	Y	E	D	M	L	A	A	G	V	G	V	E	A	T	D	D	Y	T
		L	V	F	T	C	K	A	P	C	P	Y	F	D	T	V	A	A	Y	T	S	F	Y	P	V	S	E	D	L	I	T
		E	L	G	I	E	G	F	R	A	C	D	Y	T	N	M	W	Y	N	G	P	Y	V	V	E	E	F	I	S	Q	N
		T	K	S	Y	I	P	N	P	N	Y	F	G	A	N	D	V	S	R	F	D	R	F	T	V	T	M	I	S	D	G
		T	V	T	F	Q	L	Y	Q	N	R	E	L	D	E	M	D	V	G	E	S	T	L	T	T	I	Q	A	D	P	N
		S	E	Y	N	A	Q	L	C	E	K	R	P	K	K	F	S	Y	Q	M	H	F	N	Y	Q	K	N	N	E	D	G
		T	P	D	D	N	W	N	K	A	I	A	N	T	A	F	R	Q	C	F	Y	K	G	L	E	L	T	N	W	Y	A
		R	T	N	K	I	N	P	L	K	C	E	N	D	Y	Y	T	M	P	G	V	C	Y	N	T	K	G	E	E	Y	T
		T	L	V	A	K	E	M	G	F	D	K	E	S	Y	D	G	K	T	M	I	R	L	R	S	N	N	G	D	I	A
		D	L	K	K	Q	A	M	D	E	L	S	A	I	G	V	T	F	P	V	H	A	A	Y	Y	I	I	A	G	N	S
		T	A	L	D	S	A	T	V	L	K	Q	C	F	T	D	S	F	G	D	D	F	I	V	L	D	I	K	T	Y	V
		S	S	L	T	Q	E	V	R	N	P	Q	L	Q	S	F	V	I	N	G	W	G	A	D	F	G	D	P	V	N	F
		V	G	Q	E	I	L	H	D	D	N	A	Y	Y	S	W	Y	Y	S	N	I	A	K	V	V	E	A	G	P	A	D
		W	Q	K	D	L	V	A	A	Y	E	E	F	T	D	L	V	N	T	A	K	A	I	V	D	D	T	D	A	R	Y
		A	A	F	A	K	A	E	A	C	M	L	N	N	V	L	D	C	P	C	Y	F	E	V	A	W	T	L	T	H	A
		N	E	Y	S	K	I	N	A	M	Y	G	P	C	N	Y	K	A	V	N	W	E	T	S	E	E	A	Y	T	T	E
		Q	Y	E	E	F	A	A	A	F	D	A	A	T	K	A
		1				5					10					15					20					25					30
6	>ATO98531.1 glutamine synthetase type III [Faecalibacterium prausnitzii]
		M	A	A	N	V	M	E	I	Y	G	S	K	V	F	N	E	H	V	M	K	E	R	L	P	S	A	T	Y	K	S
		L	E	R	T	L	H	K	G	A	P	L	D	I	E	V	A	N	V	V	A	S	V	M	K	R	W	A	M	E	L
		G	A	T	H	Y	T	H	W	F	Q	P	L	T	G	I	T	S	E	K	H	D	G	F	V	S	P	V	G	D	G
		T	A	I	M	E	F	S	G	K	E	L	V	R	G	E	P	D	A	S	S	F	P	S	G	G	L	R	A	T	C
		E	A	R	G	Y	T	A	W	D	P	T	S	Y	A	F	V	K	D	D	V	L	C	I	P	T	A	F	V	S	Y
		T	G	E	A	L	D	K	K	T	P	L	L	R	S	M	N	A	L	S	G	Q	A	I	R	I	L	K	L	F	G
		K	D	V	D	Y	V	S	T	T	V	G	P	E	Q	E	Y	F	L	V	K	K	E	D	Y	E	A	R	Q	D	L
		I	L	T	G	R	T	L	F	G	A	P	S	A	K	G	Q	E	L	E	E	H	Y	F	G	V	I	R	P	E	V
		S	A	F	M	K	E	L	D	E	E	L	W	K	L	G	V	P	A	K	T	K	H	N	E	V	A	P	C	Q	H
		E	L	A	P	I	F	D	T	T	N	V	A	I	D	H	N	L	L	T	M	E	M	M	K	K	I	A	P	K	Y
		G	L	V	C	L	Q	H	E	K	P	F	E	G	V	N	G	S	G	K	H	N	N	W	S	M	S	T	T	H	E
		N	L	L	D	P	G	D	T	P	M	E	N	L	Q	F	L	V	F	L	A	A	V	I	K	A	V	D	E	Y	A
		D	L	L	R	T	S	V	A	T	P	G	N	D	H	R	L	G	A	N	E	A	P	P	A	I	I	S	I	F	V
		G	E	E	L	E	A	V	I	D	A	I	A	S	D	S	P	Y	A	G	P	V	K	M	K	M	D	L	G	V	D
		V	L	P	K	F	S	K	D	T	T	D	R	N	R	T	S	P	F	A	F	T	G	N	K	F	E	F	R	M	P
		G	S	A	E	N	L	S	D	A	N	T	I	L	N	T	A	V	A	K	E	L	K	G	Y	A	D	E	L	E	G
		A	E	D	F	T	S	A	A	I	A	L	I	K	R	T	I	R	D	H	R	R	V	I	F	N	G	N	G	Y	T
		A	E	W	E	E	E	A	A	R	R	G	L	P	N	K	K	N	T	P	A	A	L	P	A	L	I	D	P	K	N
		I	Q	L	M	E	D	F	G	V	L	T	K	I	E	M	E	S	R	Y	E	V	E	M	E	H	Y	S	K	I	I
		N	I	E	A	L	T	M	L	E	M	A	R	K	Q	L	L	P	A	I	N	A	Y	M	S	E	V	A	N	T	A
		A	S	K	L	A	V	S	E	A	I	S	V	R	S	E	T	K	T	L	T	R	L	S	T	D	A	D	A	M	S
		D	A	I	D	A	L	Q	A	A	V	D	T	A	E	A	M	T	D	E	S	A	K	A	V	S	F	H	D	D	V
		L	P	K	M	D	A	L	R	A	A	A	D	D	A	E	T	I	C	G	E	D	Y	W	P	L	P	S	Y	S	K
		M	L	Y	Y	V
		1				5					10					15					20					25					30
7	>WP_117535776.1 aldehyde ferredoxin oxidoreductase [Faecalibacterium prausnitzii]
		M	A	E	T	Y	G	W	A	G	K	I	L	R	V	N	L	T	T	G	E	I	T	T	Q	D	D	A	K	Y	H
		K	Y	I	G	G	M	G	M	A	Y	R	I	M	Y	E	E	A	P	M	E	L	D	P	Y	D	E	K	A	L	V
		I	F	G	V	G	P	L	T	G	A	G	V	P	C	S	G	R	M	N	V	T	F	R	S	T	W	S	K	G	H
		S	I	I	D	A	H	M	G	G	H	I	G	S	M	L	K	Y	A	G	Y	D	G	I	V	V	S	G	I	S	E
		K	P	V	Y	L	R	I	E	D	G	E	V	S	L	E	D	A	S	E	I	W	G	K	G	T	F	A	S	N	K
		W	M	V	E	Q	N	G	R	E	F	E	T	A	S	I	G	P	A	G	E	N	L	V	D	Y	S	T	L	N	T
		S	F	G	N	S	G	G	A	G	L	G	A	A	M	G	N	K	K	L	K	G	L	A	I	R	G	T	G	S	V
		K	V	A	D	P	K	K	V	L	E	L	S	N	Y	M	M	G	N	L	I	G	G	N	N	N	H	N	V	P	A
		Q	P	Q	S	W	A	E	Y	S	A	T	S	G	K	N	R	W	S	G	A	P	G	R	M	W	K	K	A	P	G
		G	P	V	D	T	G	E	Q	P	Y	N	D	I	N	K	V	A	L	R	C	F	K	G	Y	F	D	F	G	A	P
		A	A	E	Y	T	V	K	N	G	G	C	S	S	C	P	I	R	C	Y	T	E	Y	D	V	D	P	L	A	D	Y
		D	L	P	T	H	N	S	N	T	C	M	P	V	L	Y	G	T	R	V	Y	P	D	G	V	H	D	F	K	Y	E
		G	D	G	T	M	V	I	N	L	A	W	S	H	A	V	D	D	M	G	L	W	D	N	Y	G	N	L	N	R	D
		L	L	W	I	L	R	M	P	R	E	E	A	T	K	Y	I	S	E	A	E	Y	D	S	L	P	W	E	W	E	K
		A	G	D	P	R	W	E	V	E	L	I	R	R	M	A	Y	G	E	G	D	L	S	V	I	A	K	G	T	L	A
		M	M	E	K	F	G	L	P	K	S	W	L	D	R	N	D	G	A	T	N	S	N	L	I	Y	N	G	F	P	N
		H	H	G	P	A	E	A	W	Q	V	G	M	L	Y	N	L	V	Y	N	R	D	C	M	I	H	E	I	V	C	E
		T	G	S	G	A	P	Y	E	V	T	K	K	V	M	E	D	F	F	G	E	G	C	Y	D	K	A	K	A	Y	T
		P	I	N	E	N	K	A	K	L	A	A	Y	C	V	N	D	K	N	F	H	D	S	A	T	L	C	N	W	M	W
		P	M	T	Q	S	P	S	K	E	R	E	Y	H	G	D	L	D	L	Q	A	D	F	M	T	A	V	T	G	E	T
		Y	T	Q	A	D	L	Q	E	D	G	A	R	I	T	Q	M	L	R	A	M	T	A	I	S	F	Q	Q	N	C	G
		S	A	N	L	R	Q	E	H	D	A	I	C	D	W	V	F	D	K	D	P	D	F	K	A	F	E	E	G	T	T
		K	L	D	R	A	D	M	E	K	A	K	D	L	F	Y	D	I	F	G	W	D	R	T	T	G	V	P	T	R	E
		T	L	E	K	Y	D	L	A	D	M	A	D	D	L	E	K	R	G	I	Y	A	Q	N	T	A	A	A	E
		1				5					10					15					20					25					30
8	>WP_005933095.1 twin-arginine translocation signal domain-containing protein [Faecalibacterium prausnitzii]
		M	C	F	R	Y	A	F	F	F	P	L	P	G	N	S	G	P	V	G	F	G	R	Q	P	D	F	N	T	K	K
		R	G	N	F	I	M	K	Q	S	I	S	R	R	Q	F	L	K	A	S	G	L	A	A	A	G	A	C	A	A	G
		L	L	S	S	C	G	G	K	S	G	G	S	S	S	G	S	A	S	G	A	D	T	S	K	Y	T	V	L	Y	S
		S	Q	P	A	T	L	N	Y	L	T	T	A	T	D	L	E	M	V	V	G	A	N	C	V	D	T	L	V	E	Y
		D	N	K	G	V	M	R	E	G	L	A	T	K	W	E	W	D	A	D	T	L	T	W	T	F	T	L	R	E	E
		N	W	V	D	N	N	G	E	V	V	A	P	V	T	A	Q	D	F	V	D	A	L	Q	Y	V	L	T	P	D	Y
		A	S	S	N	V	G	L	V	T	A	Y	I	A	G	A	N	D	Y	Y	N	Y	H	V	Y	L	T	N	A	E	N
		G	T	V	D	D	D	G	T	T	Y	V	T	D	G	S	G	N	V	T	V	T	A	A	D	G	T	A	S	T	Y
		A	P	V	D	F	D	S	V	G	V	T	A	V	D	D	H	T	L	A	Y	T	L	T	Y	D	F	P	G	F	L
		S	L	L	C	Y	L	P	Y	E	P	A	Y	G	P	L	L	S	E	M	G	D	Q	Y	A	T	S	A	E	T	L
		Y	S	C	G	A	F	Y	L	S	D	Y	E	S	L	E	T	W	I	M	K	K	N	P	E	N	Y	D	A	D	N
		V	F	I	D	T	I	S	R	I	Y	N	A	E	A	A	V	N	G	P	E	M	I	K	R	G	E	I	D	E	A
		T	I	G	S	D	I	L	D	S	W	L	A	D	D	T	T	K	D	M	V	S	M	D	R	P	N	T	N	Y	T
		Y	F	Y	M	F	N	F	M	P	F	A	H	E	F	S	N	W	N	V	E	G	V	D	A	E	Y	E	P	E	N
		W	A	K	A	I	N	N	T	N	F	R	K	A	F	L	Y	G	I	N	N	A	V	T	L	A	V	S	A	P	L
		G	Y	D	S	Y	K	L	N	T	I	T	P	P	N	F	C	A	T	A	D	G	V	D	Y	T	Q	C	G	G	L
		A	D	L	T	E	F	F	D	E	A	K	A	K	E	Y	R	D	A	A	I	E	E	L	T	A	Q	G	V	T	F
		P	I	K	V	Q	L	P	Y	N	P	S	S	T	D	W	D	K	Q	C	Q	V	L	K	Q	Q	L	E	G	V	L
		N	D	G	T	D	F	I	D	I	I	I	T	A	G	P	S	D	S	F	L	S	A	V	R	R	N	G	K	F	E
		F	L	L	C	N	W	G	A	D	Y	S	D	P	E	T	E	T	D	P	F	Y	Q	A	K	D	S	R	G	M	R
		Y	A	Y	L	R	T	G	V	E	D	G	F	I	T	G	E	T	A	D	A	V	M	A	Y	M	N	A	I	E	A
		A	K	Q	I	T	D	D	I	D	A	R	Y	K	A	F	A	D	A	E	T	L	L	I	T	N	A	L	V	I	P
		R	G	M	S	V	P	A	Y	L	A	T	R	L	N	Y	W	E	G	Q	Y	A	S	T	G	F	S	N	K	R	L
		K	G	I	H	V	L	D	H	Y	V	S	M	D	E	Y	E	A	N	R	D	A	R
		1				5					10					15					20					25					30
9	>ATP00910.1 elongation factor G [Faecalibacterium prausnitzii]
		M	A	T	P	R	E	V	S	L	Q	M	T	R	N	I	G	I	M	A	H	I	D	A	G	K	T	T	T	T	E
		R	I	L	Y	Y	T	G	I	N	H	K	I	G	E	V	H	D	G	G	A	T	M	D	W	M	V	Q	E	Q	E
		R	G	I	T	I	T	S	A	A	T	T	C	Y	W	S	H	S	E	T	Q	K	D	P	V	A	F	K	K	N	R
		H	R	I	N	I	I	D	T	P	G	H	V	D	F	T	V	E	V	Q	R	S	L	R	V	L	D	G	S	V	T
		V	L	A	A	K	G	G	V	E	P	Q	S	E	T	V	W	R	Q	A	D	E	Y	K	V	P	R	M	V	Y	V
		N	K	M	D	T	M	G	A	D	F	F	R	C	I	K	M	L	H	D	R	L	H	A	N	G	V	A	I	Q	L
		P	I	G	Q	E	D	T	F	R	G	I	V	D	L	V	D	M	N	A	E	V	Y	Y	D	D	M	G	N	D	M
		R	T	E	P	I	P	E	D	M	V	E	Q	A	E	E	Y	R	N	I	L	I	E	A	V	A	E	N	D	E	V
		L	M	E	K	Y	L	E	G	E	E	I	T	R	E	E	L	K	A	A	I	R	K	E	T	I	A	N	T	L	V
		P	V	T	C	G	S	S	Y	K	N	R	G	V	Q	K	L	L	D	A	I	V	D	Y	M	P	A	P	T	D	V
		E	D	I	K	G	V	N	P	E	T	E	E	Q	E	T	R	P	S	S	D	D	A	P	F	A	A	L	A	F	K
		I	A	T	D	P	F	V	G	K	L	A	Y	F	R	V	Y	S	G	K	V	E	A	G	T	T	V	Y	N	S	V
		K	D	A	R	E	R	M	G	R	I	L	Q	M	H	S	N	H	R	K	D	I	D	C	C	Y	A	G	D	I	A
		A	V	V	G	L	K	N	T	T	T	G	D	T	L	C	D	E	N	H	P	I	I	L	E	S	M	K	F	P	E
		P	V	I	R	V	A	I	E	P	K	T	K	A	G	N	E	K	M	G	I	A	L	A	K	L	A	E	E	D	P
		T	F	K	T	Y	T	D	E	E	T	G	Q	T	I	I	A	G	M	G	E	L	H	L	E	I	I	V	D	R	L
		L	R	E	F	K	V	E	A	N	V	G	A	P	Q	V	A	Y	R	E	T	I	R	K	E	A	N	Q	E	T	K
		Y	A	R	Q	S	G	G	K	G	Q	Y	G	H	V	K	I	K	I	E	P	N	E	P	G	K	G	Y	E	F	V
		N	A	I	V	G	G	A	I	P	K	E	Y	I	P	A	I	D	N	G	I	Q	G	A	M	K	S	G	V	L	A
		G	Y	P	V	V	D	V	K	V	T	L	W	D	G	S	Y	H	E	V	D	S	S	E	M	A	F	S	I	A	G
		S	M	A	F	K	D	A	M	R	K	A	D	P	I	I	T	E	P	I	M	K	V	A	V	I	V	P	D	E	Y
		L	G	D	V	I	G	D	L	N	S	R	R	G	Q	I	Q	G	M	E	A	M	A	G	T	Q	R	V	N	A	F
		V	P	L	A	Q	M	F	G	Y	A	T	D	L	R	S	K	T	Q	G	R	G	Q	Y	V	M	E	P	S	H	Y
		E	P	V	P	K	N	I	A	D	Q	I	I	A	G	R	T	K	A
		1				5					10					15					20					25					30
10	>ATL90377.1 molecular chaperone DnaK [Faecalibacterium prausnitzii]
		M	S	K	I	I	G	I	D	L	G	T	T	N	S	C	V	A	V	M	E	G	G	E	P	V	V	I	A	N	S
		E	G	A	R	T	T	P	S	V	V	G	F	T	K	T	G	D	R	L	V	G	Q	V	A	K	R	Q	A	I	T
		N	P	E	N	T	V	A	S	I	K	R	Y	M	G	T	D	H	K	V	T	L	N	G	K	E	Y	T	P	Q	Q
		V	S	A	M	I	L	Q	K	L	K	A	D	A	E	A	Y	L	G	E	T	V	T	D	A	V	I	T	V	P	A
		Y	F	N	D	S	Q	R	Q	A	T	K	D	A	G	T	I	A	G	L	N	V	K	R	I	I	N	E	P	T	A
		A	S	L	A	Y	G	I	D	K	E	E	D	Q	K	I	M	V	Y	D	L	G	G	G	T	F	D	V	S	I	I
		E	M	G	D	G	V	T	E	V	L	A	T	N	G	D	T	H	L	G	G	D	D	F	D	Q	R	I	I	D	W
		M	A	D	A	F	Q	N	E	N	G	I	D	L	R	K	D	K	M	A	A	Q	R	L	K	E	A	A	E	K	A
		K	I	E	L	S	S	A	M	S	S	Q	I	N	L	P	F	I	T	A	D	A	T	G	P	K	H	L	D	M	T
		L	T	R	A	K	F	N	E	L	T	A	D	L	V	D	R	T	M	T	P	V	R	K	A	L	Q	D	A	G	L
		R	P	S	D	L	K	K	V	L	M	V	G	G	S	T	R	I	P	A	V	Y	D	A	V	K	K	E	L	N	C
		E	P	F	K	G	I	N	P	D	E	C	V	A	V	G	A	A	I	Q	G	G	V	L	Q	G	D	V	K	G	L
		L	L	L	D	V	T	P	L	S	L	G	I	E	T	L	G	G	V	C	T	K	I	I	D	R	N	T	T	I	P
		T	H	K	S	Q	V	F	S	T	A	A	D	N	Q	P	S	V	E	I	N	V	L	Q	G	E	R	E	F	A	R
		D	N	K	S	L	G	V	F	H	L	D	G	I	A	P	A	P	R	G	V	P	Q	I	E	V	T	F	D	I	D
		A	N	G	I	V	K	V	S	A	K	D	L	G	T	G	K	E	Q	N	I	T	I	T	A	S	T	N	M	S	K
		E	D	I	D	K	A	V	K	E	A	E	Q	F	A	A	D	D	K	K	K	R	E	E	V	D	I	R	N	G	A
		D	Q	M	V	F	Q	T	E	K	M	L	K	E	N	G	D	K	M	P	A	D	V	K	S	E	A	E	A	K	L
		A	D	L	K	T	A	V	Q	S	G	S	I	D	E	I	K	A	K	Q	D	E	L	S	H	V	F	E	K	M	Y
		Q	A	A	A	A	A	Q	Q	T	A	G	A	Q	P	G	P	D	A	G	A	N	N	Q	Q	K	P	N	D	D	G
		V	V	D	A	D	F	K	E	V
		1				5					10					15					20					25					30
11	>ATL90210.1 pyruvate:ferredoxin (flavodoxin) oxidoreductase [Faecalibacterium prausnitzii]
		M	P	R	A	K	Q	T	M	D	G	N	T	A	A	A	H	V	A	Y	A	Y	T	D	V	A	A	I	Y	P	I
		T	P	S	S	P	M	A	D	S	V	D	Q	W	S	A	A	G	Q	K	N	I	F	G	N	Q	V	K	V	V	E
		M	E	S	E	A	G	A	A	G	A	V	H	G	S	L	G	A	G	A	V	T	T	T	F	T	A	S	Q	G	L
		L	L	M	I	P	N	M	Y	K	I	A	A	E	Q	L	P	C	V	F	D	V	S	A	R	T	V	A	T	Q	S
		L	N	I	F	G	D	H	S	D	V	M	A	C	R	Q	T	G	F	A	M	L	V	E	S	S	V	Q	E	V	M
		D	L	S	P	V	A	H	L	A	A	I	E	G	R	V	P	F	L	N	F	F	D	G	F	R	T	S	H	E	Y
		Q	K	I	E	K	W	D	Y	A	D	L	K	E	M	C	N	M	K	A	V	E	E	F	R	A	K	A	L	N	P
		E	H	P	K	M	R	G	S	H	E	N	G	D	V	F	F	Q	H	R	E	A	C	N	S	A	Y	D	A	L	P
		A	V	V	E	K	Y	M	A	K	I	N	E	K	L	G	T	N	Y	D	L	F	N	Y	Y	G	A	P	D	A	D
		R	V	M	I	A	M	G	S	V	C	D	V	A	D	E	V	I	D	Y	L	N	A	K	G	E	K	V	G	I	V
		K	V	R	L	Y	R	P	W	V	S	S	A	L	L	K	V	L	P	K	T	A	K	K	V	A	V	L	D	R	T
		K	E	P	G	S	L	G	E	P	L	Y	L	D	V	A	A	T	L	R	E	A	G	L	N	D	V	V	L	T	G
		G	R	Y	G	L	G	S	K	D	T	P	P	S	S	I	F	A	L	F	K	E	L	E	K	D	Q	P	K	E	R
		F	T	L	G	I	T	D	D	V	T	G	L	S	L	P	E	V	K	P	A	P	I	T	A	A	A	G	T	K	E
		C	K	F	W	G	L	G	G	D	G	T	V	G	A	N	K	N	S	V	K	I	I	G	D	H	T	D	K	Y	V
		Q	A	Y	F	Q	Y	D	S	K	K	T	G	G	V	T	I	S	H	L	R	F	G	D	K	P	I	R	S	P	Y
		Y	I	N	Q	A	D	F	V	A	C	H	N	P	A	Y	I	H	M	G	M	K	M	V	Q	D	V	K	P	G	G
		V	F	M	I	N	C	Q	W	T	D	E	E	L	G	Q	H	L	N	A	E	A	K	K	Y	I	A	D	N	N	I
		Q	L	Y	T	I	N	A	I	D	K	A	I	E	I	G	M	G	K	R	T	N	T	I	L	Q	S	A	F	F	K
		L	A	D	V	M	P	I	E	D	A	V	N	F	M	K	Q	A	A	Q	K	S	Y	G	K	K	G	Q	D	V	V
		E	M	N	W	K	A	I	D	A	G	V	D	A	I	H	K	V	D	V	P	A	S	W	S	N	P	E	A	D	P
		A	P	K	A	L	T	G	R	P	E	L	V	K	Q	I	R	D	V	M	E	P	I	A	R	M	D	G	D	S	L
		P	V	S	A	F	V	A	N	A	N	G	E	W	E	Q	G	A	S	A	Y	E	K	R	G	T	A	V	N	V	P
		E	W	D	A	S	K	C	V	G	C	N	Q	C	A	F	V	C	S	H	A	T	I	R	P	F	Q	L	T	A	D
		E	L	A	A	A	P	A	Q	T	K	S	R	D	N	R	P	A	N	E	Y	K	F	V	M	A	V	S	P	L	D
		C	M	G	C	G	E	C	V	T	V	C	P	T	K	A	I	A	M	V	P	Q	E	S	Q	A	D	Q	Q	A	V
		F	D	Y	C	V	A	N	I	S	K	K	P	S	K	F	A	D	D	T	V	I	G	S	Q	F	N	Q	P	L	L
		E	F	S	G	S	C	A	G	C	A	E	T	S	Y	A	R	L	I	T	Q	L	F	G	E	K	M	Y	I	S	N
		A	T	G	C	S	S	I	W	G	G	T	A	S	I	S	P	Y	T	V	N	K	D	S	G	H	G	P	A	W	C
		N	S	L	F	E	D	N	A	E	H	G	L	G	L	Y	L	G	Q	K	T	V	R	E	N	L	I	K	R	I	A
		E	V	A	G	S	D	K	A	S	A	E	L	K	A	A	F	D	K	F	M	E	T	K	N	N	T	K	A	N	D
		E	P	A	K	A	L	I	A	E	L	E	K	A	A	A	A	G	C	T	E	S	A	E	I	L	K	S	K	E	F
		I	A	K	K	S	V	W	I	F	G	G	D	G	W	A	Y	D	I	G	F	G	G	L	D	H	V	L	A	S	G
		E	D	V	N	V	M	V	F	D	T	E	M	Y	S	N	T	G	G	Q	A	S	K	A	S	N	I	G	E	V	C
		Q	F	A	A	A	G	K	E	I	S	K	K	S	L	S	E	I	A	M	T	Y	G	Y	I	Y	V	A	Q	I	A
		L	G	A	N	M	N	Q	A	V	K	A	I	A	E	A	E	A	Y	P	G	P	S	L	I	I	G	Y	A	P	C
		E	L	H	G	V	K	G	G	M	T	N	C	Q	N	E	M	K	K	A	V	E	A	G	Y	W	N	L	F	T	F
		N	P	A	N	K	A	Q	G	K	N	P	F	T	L	T	S	K	A	V	D	A	E	K	Y	Q	A	L	L	A	N
		E	T	R	Y	S	R	L	T	R	A	F	P	E	R	A	K	A	L	F	A	R	N	E	Q	V	A	N	D	R	Y
		E	H	L	T	R	L	V	E	L	Y	K
		1				5					10					15					20					25					30
12	>ATL90002.1 pyruvatephosphate dikinase [Faecalibacterium prausnitzii]
		M	S	K	K	Y	L	Y	Y	F	S	E	G	N	D	A	F	G	G	D	K	V	T	M	K	N	T	L	G	G	K
		G	A	G	L	A	E	M	T	A	A	G	M	P	V	P	Q	G	F	T	I	T	T	D	A	C	T	Q	Y	Y	A
		D	G	R	Q	I	N	D	D	I	T	A	D	I	F	E	H	L	K	G	L	E	E	I	T	G	K	K	F	G	D
		N	T	N	P	L	L	V	S	V	R	S	G	A	R	Q	S	M	P	G	M	M	D	T	I	L	N	L	G	L	N
		D	E	A	V	E	G	L	A	K	K	T	G	N	A	R	F	A	Y	D	C	Y	R	R	F	V	Q	M	F	A	D
		V	V	M	M	V	P	K	S	L	F	E	V	E	I	D	K	M	K	E	A	K	G	V	K	N	D	V	D	L	T
		A	D	D	L	K	E	L	V	G	V	F	K	K	I	Y	E	E	N	E	G	K	P	F	P	Q	D	P	R	D	Q
		L	I	E	A	V	K	A	V	F	R	S	W	D	N	P	R	A	N	V	Y	R	K	M	N	E	I	P	Y	E	W
		G	T	A	V	N	V	Q	Q	M	A	F	G	N	S	G	D	R	S	G	T	G	V	A	F	T	R	D	P	A	T
		G	A	K	K	L	M	G	E	Y	L	I	N	A	Q	G	E	D	V	V	A	G	V	R	T	P	S	P	I	S	H
		L	K	D	Q	M	P	E	V	Y	D	Q	F	V	E	I	A	T	R	L	E	N	Y	F	R	D	M	Q	D	M	E
		F	T	I	E	D	G	H	L	Y	M	L	Q	T	R	N	G	K	R	T	A	Q	A	A	L	Q	I	A	C	D	L
		V	D	E	G	M	I	T	E	Q	E	A	V	L	R	V	E	P	K	Q	L	D	T	L	L	H	P	Q	F	D	A
		A	A	L	K	A	A	E	V	V	G	K	G	L	A	A	S	P	G	S	A	C	G	Q	I	V	F	T	A	E	E
		A	E	E	M	V	K	S	G	K	M	K	K	V	V	L	V	R	L	E	T	S	P	E	D	I	V	G	M	Q	V
		S	Q	G	I	L	T	V	R	G	G	M	T	S	H	A	A	V	V	A	R	G	M	G	T	C	C	V	S	G	C
		G	N	D	N	E	V	K	I	D	E	E	A	K	T	F	E	I	N	G	H	K	F	V	E	G	D	W	I	S	I
		D	G	S	T	G	N	I	Y	G	E	Q	V	A	T	V	A	A	T	G	N	K	N	F	N	R	F	M	G	W	A
		D	A	A	R	Q	L	L	V	M	T	N	A	D	N	P	R	D	A	Q	Q	A	V	D	L	G	A	E	G	I	G
		L	C	R	T	E	H	M	F	F	A	E	D	R	I	K	A	V	R	E	M	I	C	A	R	T	V	E	E	R	E
		A	A	L	A	K	V	E	P	F	Q	Q	G	D	F	E	A	M	Y	R	I	M	G	E	R	P	M	T	I	R	Y
		L	D	P	P	L	H	E	F	L	P	T	K	D	E	D	I	K	E	L	A	A	D	M	G	M	T	F	D	D	L
		K	N	V	V	A	S	L	H	E	F	N	P	M	M	G	H	R	G	C	R	L	A	V	T	Y	P	E	I	A	A
		M	Q	T	R	A	V	I	K	A	A	L	N	V	S	A	E	T	G	C	M	I	T	P	H	I	M	I	P	L	V
		G	E	V	K	E	L	K	F	V	K	D	V	V	V	K	V	A	D	E	L	I	A	A	A	G	V	D	M	K	Y
		Q	V	G	T	M	I	E	I	P	R	A	A	L	T	A	G	E	I	A	K	E	A	E	F	F	S	F	G	T	N
		D	L	T	Q	M	T	F	G	F	S	R	D	D	A	A	K	F	L	G	A	Y	Y	E	N	K	I	Y	E	S	D
		P	F	Q	H	L	D	Q	I	G	V	G	K	L	V	K	M	A	A	H	D	G	R	E	T	R	P	D	L	G	L
		G	I	C	G	E	H	G	G	D	P	T	S	V	E	F	C	H	N	V	G	L	D	Y	V	S	C	S	P	F	R
		V	P	I	A	R	L	A	A	A	Q	A	A	I	K	N	P	R	K
		1				5					10					15					20					25					30
13	>ATO98542.1 translational GTPase TypA [Faecalibacterium prausnitzii]
		M	V	R	N	D	L	R	N	V	A	I	I	A	H	V	D	H	G	K	T	T	L	V	D	A	M	L	R	Q	S
		G	A	F	R	D	N	Q	V	V	A	E	R	V	M	D	S	G	D	I	E	R	E	R	G	I	T	I	L	A	K
		N	C	S	C	T	Y	K	G	V	K	I	N	I	V	D	T	P	G	H	A	D	F	G	G	E	V	E	R	V	L
		K	M	V	N	G	V	L	L	L	V	D	A	A	E	G	C	M	P	Q	T	R	F	V	L	Q	K	A	L	Q	Q
		N	L	S	L	V	V	A	I	N	K	I	D	R	P	D	A	R	I	K	E	V	I	D	E	V	L	Y	L	L	M
		D	L	G	A	S	D	E	Q	L	E	C	P	I	L	F	C	C	G	R	Q	G	T	A	S	L	D	P	D	V	P
		G	T	D	L	I	P	L	F	D	T	L	L	D	T	I	Q	P	P	Q	G	D	P	E	A	P	F	Q	M	L	V
		S	S	V	D	Y	N	E	F	V	G	R	I	G	I	G	R	I	Q	N	G	V	A	K	V	G	E	E	V	V	V
		C	D	W	H	N	P	D	L	K	M	R	G	R	L	T	K	L	Y	D	F	Q	A	N	G	R	Q	P	C	D	N
		I	T	A	G	D	I	V	A	F	S	G	L	P	D	V	T	I	G	N	T	L	C	A	P	S	Q	V	E	P	L
		P	F	V	K	I	N	D	P	T	V	E	M	T	F	S	V	N	D	S	P	L	A	G	R	E	G	K	Y	V	T
		S	R	Q	I	R	D	R	L	Q	K	E	L	L	K	D	V	A	L	K	V	E	D	S	P	T	T	D	S	F	R
		V	M	G	R	G	E	M	H	L	S	I	L	I	E	T	M	R	R	E	G	Y	E	L	Q	V	S	P	P	H	V
		L	T	K	V	I	D	G	K	T	Y	E	P	M	E	H	V	V	I	D	V	P	T	Q	Y	Q	G	A	V	M	T
		G	L	G	Q	R	K	A	V	L	Q	Q	M	E	S	L	G	T	D	R	V	R	L	E	F	R	M	P	S	R	G
		L	F	G	Y	R	N	Q	F	L	T	D	T	H	G	E	G	I	L	N	Q	I	F	D	G	Y	D	V	W	A	G
		M	I	A	N	R	S	T	G	S	L	V	S	F	E	T	G	D	A	V	T	Y	G	L	Y	N	A	Q	Q	R	G
		T	L	L	V	G	A	G	E	K	V	Y	E	G	M	V	I	G	Y	T	A	S	G	E	D	V	D	V	N	V	C
		K	T	K	H	L	T	N	T	R	A	S	G	S	D	D	A	L	R	L	I	P	V	S	K	L	S	L	E	G	C
		L	E	F	L	A	Q	D	E	L	L	E	V	T	P	E	N	L	R	I	R	K	Q	I	L	N	H	D	Q	R	M
		K	A	K	S	K	L	K
		1				5					10					15					20					25					30
14	>RAW58724.1 ABC transporter substrate-binding protein [Faecalibacterium prausnitzii]
		M	T	H	S	I	T	R	R	Q	F	L	K	A	S	G	L	A	A	V	G	T	C	A	A	G	L	L	S	S	C
		G	G	S	S	S	A	G	S	S	A	A	S	G	T	A	S	A	G	G	S	S	Y	T	I	L	Y	D	S	Q	P
		S	T	L	N	Y	L	T	T	S	S	D	L	E	M	Q	V	G	A	N	C	V	D	T	L	V	E	Y	D	N	K
		G	V	M	K	E	G	L	A	T	S	W	D	W	D	V	D	T	L	T	W	T	F	H	L	R	D	E	N	W	V
		D	C	N	G	E	V	V	A	P	V	T	A	Q	D	F	V	D	A	L	K	Y	V	L	T	P	D	Y	A	S	S
		N	V	D	L	V	T	S	Y	I	A	G	A	D	D	Y	Y	N	Y	Y	V	Y	L	A	N	A	N	G	G	I	V
		D	D	D	G	T	T	Y	T	V	D	A	S	G	V	V	T	V	A	G	P	D	G	T	T	T	Y	A	P	V	D
		F	E	D	V	G	V	H	A	V	D	E	H	T	L	T	Y	T	L	A	Y	D	F	P	G	F	L	S	L	L	C
		Y	L	P	Y	E	P	A	Y	G	P	L	L	E	E	V	G	D	Q	F	A	T	S	A	E	T	T	Y	S	C	G
		A	Y	Y	L	A	E	Y	E	S	L	E	T	W	I	M	K	K	N	P	E	N	Y	D	A	D	N	V	F	I	E
		T	V	S	R	I	Y	N	A	E	A	S	V	N	G	P	E	M	I	K	R	G	E	I	D	E	A	T	I	G	S
		D	I	L	D	S	W	L	A	D	D	T	T	K	D	M	V	S	M	D	R	P	N	T	N	Y	T	Y	F	Y	M
		F	N	F	C	P	L	P	H	N	F	S	N	A	T	V	D	G	L	D	A	E	Y	E	P	E	N	W	A	K	A
		I	N	S	T	N	F	R	K	A	F	L	Y	G	I	N	N	A	V	T	L	A	V	K	A	P	E	G	Y	E	N
		Y	K	L	N	T	V	T	P	P	S	F	C	A	N	S	E	G	V	D	Y	L	Q	C	G	D	L	A	N	I	T
		E	F	F	D	E	A	K	A	K	E	Y	R	D	A	A	V	E	E	L	T	A	A	G	A	T	F	P	I	K	V
		Q	L	P	Y	N	P	S	S	V	D	W	D	K	Q	C	Q	V	L	K	Q	Q	L	E	S	V	L	N	D	G	F
		N	F	I	D	I	I	I	T	A	G	P	S	D	G	F	L	S	T	V	R	R	N	G	K	F	C	F	L	L	C
		N	W	G	A	D	Y	S	D	P	Q	T	E	S	D	P	F	Y	Q	A	A	G	D	R	G	S	R	Y	A	F	L
		R	T	G	V	E	D	G	Y	I	T	G	E	T	A	D	A	V	L	N	Y	M	N	A	I	E	E	A	T	A	I
		T	E	D	I	D	A	R	Y	D	A	F	A	N	A	E	A	S	L	I	N	N	A	L	V	V	P	M	G	M	S
		V	P	A	Y	L	A	T	R	L	N	Y	W	E	G	Q	Y	A	S	T	G	F	S	N	K	R	L	K	G	I	H
		V	L	D	H	Y	V	S	M	A	E	Y	E	A	N	R	D	A	R
		1				5					10					15					20					25					30
15	>ATL89481.1 polyribonucleotide nucleotidyltransferase [Faecalibacterium prausnitzii]
		M	A	I	E	F	G	S	R	K	E	T	F	E	N	F	K	V	Y	E	T	T	L	A	G	R	P	F	K	V	E
		M	G	K	M	C	G	L	S	N	A	S	A	L	I	R	Y	G	E	T	C	V	L	C	N	V	V	M	S	P	K
		P	R	E	G	V	D	F	F	P	L	N	V	E	Y	E	E	K	L	Y	A	A	G	R	I	P	G	S	F	M	R
		R	E	G	R	P	G	E	R	A	I	L	T	S	R	V	V	D	R	P	M	R	P	L	F	P	K	E	M	R	N
		D	V	C	I	T	M	T	V	M	S	L	D	P	D	C	S	P	E	I	A	G	M	I	G	A	S	L	V	T	A
		V	S	E	I	P	W	N	G	P	I	G	G	V	Q	V	G	L	V	D	G	E	I	V	L	N	P	T	Q	E	Q
		R	K	V	S	D	L	A	L	T	V	A	A	T	M	D	K	I	V	M	I	E	A	G	A	N	E	V	D	E	D
		T	M	L	N	A	I	K	A	A	H	V	E	I	K	K	I	I	T	F	I	N	G	I	V	A	E	R	G	K	P
		K	I	D	F	Q	V	V	G	L	D	M	D	V	F	H	A	I	Q	N	K	Y	L	D	D	F	K	A	A	M	D
		T	D	D	K	N	V	R	D	A	A	L	L	P	I	M	D	K	I	A	E	E	Y	P	D	L	S	D	A	D	L
		D	L	V	S	Y	K	M	Q	K	Y	V	V	R	R	W	L	L	D	E	G	K	R	V	D	G	R	G	I	N	E
		I	R	P	L	A	A	E	V	G	I	L	P	R	V	H	G	S	G	M	F	T	R	G	Q	T	Q	V	L	T	T
		C	T	L	G	G	T	K	D	N	Q	L	M	D	D	L	T	D	E	Q	T	K	R	Y	I	H	H	Y	N	F	P
		P	Y	S	V	G	E	A	R	A	P	R	S	P	G	R	R	E	I	G	H	G	A	L	A	E	R	A	L	V	P
		V	L	P	S	L	E	E	F	P	Y	T	I	R	C	V	S	E	V	L	S	S	N	G	S	T	S	Q	A	S	I
		C	G	S	T	L	A	L	M	D	A	G	V	P	I	K	A	P	V	A	G	I	S	C	G	L	I	T	E	G	D
		R	W	M	T	M	L	D	I	Q	G	V	E	D	F	H	G	D	M	D	F	K	V	G	G	T	R	K	G	I	T
		A	I	Q	M	D	I	K	I	D	G	L	T	Y	D	I	I	A	E	A	F	E	K	C	R	K	G	R	L	Y	I
		L	D	E	I	I	K	P	V	I	A	Q	P	R	E	E	L	S	R	W	A	P	K	M	F	S	M	M	I	P	T
		D	K	I	K	D	V	I	G	K	G	G	K	V	I	Q	D	I	C	A	T	C	N	C	K	I	D	V	Q	E	D
		G	H	V	F	V	S	A	V	D	Q	E	D	A	K	R	A	I	F	T	I	K	T	I	V	E	D	P	E	I	G
		A	I	Y	K	G	K	V	T	R	L	M	N	F	G	A	F	V	E	I	A	P	G	K	E	G	L	V	H	I	S
		K	L	D	T	K	R	V	E	R	V	E	D	V	V	A	V	G	D	A	I	V	V	K	V	T	D	I	D	Q	Q
		G	R	I	N	L	S	R	R	D	A	I	L	A	L	E	A	K	R	A	A	Q	E	Q	Q
		1				5					10					15					20					25					30
16	>ATL90123.1 beta-galactosidase [Faecalibacterium prausnitzii]
		M	R	E	I	I	S	L	N	E	N	W	T	L	S	F	P	K	G	E	R	P	T	E	Q	V	T	L	P	H	T
		W	N	A	V	D	G	M	D	G	N	G	S	Y	L	R	T	T	G	V	Y	T	R	T	F	T	Q	P	K	Q	P
		L	A	G	G	R	T	Y	V	E	V	L	A	A	A	L	A	A	T	V	K	V	N	G	Q	V	A	T	T	H	E
		G	G	F	S	I	F	R	A	D	V	T	D	L	C	H	E	G	D	N	E	L	T	I	E	V	S	N	E	D	T
		P	S	M	Y	P	A	S	A	D	F	T	F	Y	G	G	L	Y	R	G	V	N	L	I	S	V	P	G	T	H	F
		D	L	D	Y	F	G	G	P	G	I	K	V	T	P	K	P	T	E	D	G	G	A	T	F	E	I	E	S	W	V
		T	N	G	E	E	A	Y	T	V	M	Y	S	I	E	D	C	Y	G	N	E	V	A	S	G	V	R	P	C	D	S
		T	K	V	T	L	Y	V	P	D	A	Q	L	W	S	M	D	E	P	N	L	Y	T	V	T	A	R	L	Q	K	N
		N	E	T	F	D	E	I	Y	A	N	V	G	V	R	S	Y	T	V	T	P	N	D	G	F	S	I	N	G	V	P
		T	P	L	R	G	V	A	R	H	Q	D	R	L	Y	K	G	N	A	L	T	A	E	D	H	Y	E	D	A	M	L
		I	K	E	L	G	A	N	T	I	R	L	A	H	Y	Q	H	S	Q	D	F	Y	D	A	C	D	E	L	G	F	A
		V	W	A	E	I	P	F	I	S	V	F	K	K	D	P	S	A	H	Q	N	C	R	H	Q	M	T	E	L	I	I
		Q	N	Y	N	H	P	S	I	M	F	W	G	L	S	N	E	I	L	I	G	G	I	C	Q	E	L	V	D	N	H
		H	D	L	Q	K	L	V	R	E	L	D	P	T	R	L	T	T	I	A	H	V	S	N	T	P	V	D	G	P	M
		H	H	I	T	D	V	E	S	Y	N	H	Y	F	G	W	Y	G	G	K	M	E	Q	N	G	P	W	L	D	K	F
		H	A	E	H	P	D	I	C	I	G	I	S	E	Y	G	T	E	G	I	I	N	W	H	S	N	D	P	Q	C	K
		D	Y	T	E	E	Y	Q	A	L	Y	H	E	H	L	A	Q	V	F	E	D	R	P	W	V	W	A	T	H	C	W
		N	M	F	D	F	G	C	A	A	R	H	E	G	G	V	A	G	R	N	N	K	G	L	M	T	I	D	R	K	T
		K	K	D	S	Y	F	V	Y	Q	A	Y	W	S	K	L	P	M	V	H	I	A	G	R	R	H	A	Q	R	A	G
		E	T	T	E	I	K	V	Y	S	N	Q	D	N	V	V	L	Y	V	N	G	K	E	V	G	Q	Q	T	A	H	R
		V	F	K	F	N	V	A	L	E	E	G	F	N	T	I	L	A	V	A	G	D	V	K	D	S	I	T	L	E	K
		V	E	K	E	P	D	Y	Y	T	L	P	E	F	N	E	R	Q	E	G	V	A	N	W	F	K	Q	V	G	S	L
		D	L	K	A	P	M	E	F	P	E	G	Y	Y	S	I	K	D	S	M	E	D	L	S	K	N	E	E	A	L	A
		L	A	T	R	A	V	K	L	A	T	N	F	D	I	K	P	G	V	G	M	W	D	M	M	K	R	M	T	P	E
		A	M	A	K	M	I	N	M	P	D	G	F	I	E	S	L	N	A	Q	L	I	K	I	K	K
		1				5					10					15					20					25					30
17	>ATL89738.1 elongation factor G [Faecalibacterium prausnitzii]
		M	K	Y	A	S	N	N	I	R	N	I	L	I	A	G	H	A	G	S	G	K	T	T	L	T	E	A	L	V	Y
		F	S	G	A	A	E	R	M	G	R	V	E	D	G	T	T	I	S	D	F	D	P	E	E	A	K	R	K	A	S
		L	S	A	S	V	V	P	V	E	Y	E	G	I	K	Y	N	L	I	D	A	P	G	L	F	D	F	E	A	G	E
		Y	E	G	I	R	A	A	E	S	V	L	V	C	V	S	G	R	S	G	V	T	V	G	A	E	K	A	F	Q	L
		A	R	K	N	G	K	A	T	M	V	F	I	S	K	C	D	L	E	N	A	N	Y	F	K	I	L	E	E	M	K
		I	K	F	G	S	T	V	C	P	C	V	V	P	A	K	L	D	D	G	T	P	V	Y	I	N	L	F	S	Q	K
		A	F	K	Y	E	S	G	K	Q	I	Q	V	E	L	P	D	I	G	H	R	F	Q	G	L	I	E	A	M	S	E
		A	I	A	E	T	D	D	E	L	M	E	K	F	F	G	G	E	P	F	T	T	E	E	I	V	E	G	M	R	K
		G	V	K	D	G	L	I	T	P	V	F	C	G	S	A	V	N	Q	Q	A	L	D	M	L	L	F	N	M	H	K
		L	L	P	S	P	Q	H	D	A	A	I	L	A	E	N	A	S	G	E	P	V	E	L	H	C	D	E	T	E	P
		T	A	A	Y	V	F	K	T	V	A	D	P	F	V	G	K	L	S	Y	L	R	V	I	S	G	K	V	T	G	G
		A	A	L	V	N	A	R	T	G	E	T	E	K	I	G	K	P	L	T	V	I	G	K	K	Q	V	E	T	D	G
		I	G	A	G	D	I	G	A	V	A	K	L	V	S	A	K	T	G	D	T	L	C	D	A	S	R	V	V	K	L
		P	A	A	A	F	P	L	P	S	L	F	M	A	V	T	V	A	K	K	G	D	E	G	K	I	S	S	A	L	A
		R	L	M	E	E	D	P	T	L	S	Y	I	N	N	A	E	T	H	Q	Q	I	I	G	G	L	G	E	Q	H	L
		D	V	V	K	A	K	L	K	N	K	F	G	V	E	I	G	L	E	T	P	R	I	A	Y	R	E	S	I	R	K
		A	C	Q	K	Q	G	R	H	K	K	Q	T	G	G	H	G	Q	F	G	D	V	V	I	N	F	E	P	C	D	S
		E	Q	V	V	F	E	E	K	V	F	G	G	S	V	P	K	N	F	F	P	A	V	E	K	G	V	R	L	A	A
		E	K	G	V	L	A	G	Y	P	V	V	G	L	K	A	T	L	L	D	G	S	Y	H	P	V	D	S	S	E	M
		A	F	I	M	A	A	K	L	A	Y	K	A	A	M	P	E	A	G	P	V	I	L	E	P	I	H	T	L	K	A
		H	V	P	N	D	N	T	G	D	I	M	G	D	V	T	K	R	R	G	R	V	L	G	M	E	P	D	E	D	G
		M	Q	T	V	I	A	E	V	P	L	A	E	L	S	N	F	T	T	F	I	R	Q	I	T	Q	G	R	G	W	F
		T	T	E	F	A	R	Y	E	I	L	P	E	M	L	V	P	T	V	V	E	Q	A	K	K	L	G	N	L	D	E
		G	A	E	D
		1				5					10					15					20					25					30
18	>WP_117477095.1 phosphoenolpyruvate carboxykinase (ATP) [Faecalibacterium prausnitzii]
		M	A	K	V	D	L	S	K	Y	G	I	T	G	T	T	E	V	V	Y	N	P	S	Y	E	Q	L	F	E	E	E
		T	K	P	S	L	E	G	Y	E	V	G	K	V	S	E	L	G	A	V	D	V	M	T	G	I	Y	T	G	R	S
		P	K	D	K	F	I	V	M	D	E	N	S	K	N	T	V	W	W	T	S	D	E	Y	K	N	D	N	H	P	A
		S	E	E	A	W	A	A	V	K	E	I	A	K	K	E	L	S	N	K	R	L	Y	V	V	D	A	F	C	G	A
		N	K	D	T	R	M	A	V	R	F	I	M	E	V	A	W	Q	A	H	F	V	T	N	M	F	I	K	P	T	A
		E	E	L	E	N	F	E	P	D	F	V	V	Y	N	A	S	K	A	K	V	E	N	Y	K	E	L	G	L	N	S
		E	T	A	V	M	F	N	I	T	S	K	E	Q	V	I	V	N	T	W	Y	G	G	E	M	K	K	G	M	F	S
		M	M	N	Y	F	L	P	L	K	G	I	A	S	M	H	C	S	A	N	T	D	L	N	G	E	N	T	A	I	F
		F	G	L	S	G	T	G	K	T	T	L	S	T	D	P	K	R	L	L	I	G	D	D	E	H	G	W	D	D	N
		G	V	F	N	F	E	G	G	C	Y	A	K	V	I	N	L	D	K	D	S	E	P	D	I	Y	N	A	I	K	R
		N	A	L	L	E	N	V	T	L	D	A	E	G	H	I	D	F	A	D	K	S	V	T	E	N	T	R	V	S	Y
		P	I	N	H	I	Q	N	I	V	R	P	I	S	S	A	P	A	A	K	N	V	I	F	L	S	A	D	A	F	G
		V	L	P	P	V	S	I	L	S	P	E	Q	T	Q	Y	Y	F	L	S	G	F	T	A	K	L	A	G	T	E	R
		G	I	T	E	P	T	P	T	F	S	A	C	F	G	Q	A	F	L	E	L	H	P	T	K	Y	A	E	E	L	V
		K	K	M	K	M	S	G	A	K	A	Y	L	V	N	T	G	W	N	G	T	G	K	R	I	S	I	K	D	T	R
		G	I	I	D	A	I	L	N	G	D	I	N	N	V	P	T	K	K	I	P	Y	F	D	F	E	V	P	T	V	L
		N	G	V	D	T	G	I	L	D	P	R	D	T	Y	A	D	A	S	Q	W	E	E	K	A	K	D	L	A	G	R
		F	I	K	N	F	K	K	Y	E	G	N	E	H	G	K	A	L	V	S	A	G	P	Q	L
		1				5					10					15					20					25					30
19	>ATL91144.1 molecular chaperone HtpG [Faecalibacterium prausnitzii]
		M	A	K	K	E	F	Q	A	E	S	K	K	L	M	D	M	M	I	N	S	I	Y	T	N	K	E	I	F	L	R
		E	L	I	S	N	A	S	D	A	I	D	K	L	Y	Y	K	S	L	T	D	P	S	V	G	M	N	K	G	D	F
		R	I	L	L	T	R	D	K	D	N	R	L	L	T	V	S	D	N	G	I	G	M	T	K	E	E	L	E	Q	N
		L	G	T	I	A	H	S	G	S	L	D	F	K	K	D	N	K	D	E	N	I	D	I	I	G	Q	F	G	V	G
		F	Y	S	A	F	M	V	A	D	K	V	T	V	I	S	K	A	Y	G	A	D	E	A	W	Q	W	E	S	S	G
		A	D	G	Y	E	L	T	P	A	E	K	D	T	A	G	T	D	I	I	L	H	I	K	D	S	T	D	T	D	N
		Y	E	N	F	L	D	E	Y	G	I	V	A	I	V	K	K	Y	S	D	Y	V	R	Y	P	I	Q	M	E	R	E
		K	S	R	Q	K	P	E	P	D	P	K	P	E	D	Y	K	P	E	W	E	T	Y	T	E	L	E	T	L	N	S
		M	V	P	I	W	K	K	Q	K	S	E	V	T	D	E	E	Y	A	S	F	Y	K	D	K	F	N	D	Y	S	D
		P	A	R	V	I	V	S	R	T	E	G	T	A	N	Y	N	A	L	L	F	V	P	S	H	R	P	Y	D	F	Y
		T	K	E	Y	E	K	G	L	A	L	Y	A	S	G	V	L	I	M	E	K	C	A	D	L	L	P	D	Y	F	S
		F	V	K	G	I	V	D	S	Q	D	L	S	L	N	I	S	R	E	M	L	Q	K	D	N	Q	L	K	L	I	H
		N	A	L	E	K	K	I	K	N	E	L	H	S	M	L	V	N	D	R	E	K	Y	E	A	F	W	K	E	F	G
		R	Q	I	K	F	G	A	Y	S	D	Y	G	M	H	A	E	L	L	R	D	L	L	L	F	W	S	A	K	E	Q
		K	M	V	T	L	Q	E	Y	V	D	K	M	P	A	E	Q	K	F	I	Y	F	A	A	G	D	S	T	D	R	L
		A	K	L	P	A	A	E	L	V	L	D	K	G	Y	D	V	L	L	L	T	E	D	V	D	E	F	C	L	Q	I
		M	R	S	Y	P	R	K	D	A	E	G	K	D	G	T	V	E	F	K	N	V	N	S	G	D	L	G	L	E	T
		E	D	E	K	K	A	A	E	D	A	T	A	E	N	K	P	L	F	D	A	M	K	D	A	L	D	G	K	V	K
		E	V	K	V	S	T	R	L	K	D	H	P	V	C	L	S	A	D	G	P	L	S	I	E	M	E	K	V	L	S
		K	Q	P	G	S	E	G	V	K	S	D	K	V	L	E	L	N	I	N	H	P	V	F	A	V	L	K	A	A	Q
		E	A	G	D	T	D	K	V	K	K	Y	S	S	L	L	Y	A	Q	A	Q	L	I	E	G	L	P	V	D	D	P
		A	A	Y	A	E	A	V	C	S	L	M	K
		1				5					10					15					20					25					30
20	>RCH49520.1 valine--tRNA ligase [Faecalibacterium prausnitzii]
		M	K	E	L	A	K	Q	Y	D	P	S	Q	V	E	D	R	I	Y	Q	F	W	L	D	G	G	Y	F	H	T	K
		A	D	P	D	K	K	P	Y	T	I	V	M	P	P	P	N	V	T	G	Q	L	H	M	G	H	A	V	D	N	T
		M	Q	D	I	L	I	R	T	K	R	M	Q	G	Y	A	A	L	W	V	P	G	T	D	H	A	S	I	A	T	E
		A	K	V	V	E	A	M	R	A	E	G	L	T	K	E	M	V	G	R	D	G	F	L	E	R	A	W	A	W	K
		T	K	Y	G	N	R	I	V	S	Q	L	K	K	L	G	S	S	C	D	W	E	R	E	R	F	T	M	D	E	G
		C	S	E	A	V	K	E	V	F	V	R	L	Y	D	K	G	L	I	Y	R	G	N	R	M	V	N	W	C	P	H
		C	N	T	S	I	S	D	A	E	V	E	Y	E	E	K	D	G	S	F	W	H	L	L	Y	P	V	K	E	T	G
		E	M	L	E	L	A	T	T	R	P	E	T	M	L	G	D	T	A	V	A	I	N	G	E	D	P	R	Y	A	H
		L	H	G	C	H	V	V	L	P	L	L	N	K	E	I	P	I	V	C	D	E	H	A	D	M	T	K	G	T	G
		V	V	K	I	T	P	A	H	D	P	N	D	F	E	V	G	L	R	H	D	L	P	I	V	R	V	F	T	Y	D
		G	H	M	T	G	A	A	D	K	A	A	A	D	A	L	F	A	A	G	K	N	T	V	N	E	P	H	V	L	D
		C	G	K	Y	A	G	M	T	T	L	E	A	R	K	A	I	L	A	D	L	K	E	G	G	F	L	K	E	I	E
		P	L	K	H	E	V	G	T	C	Y	R	C	H	S	T	I	E	P	M	I	S	K	Q	W	F	V	K	M	E	P
		L	A	K	P	A	I	E	S	V	E	K	G	E	I	K	F	V	P	E	R	F	T	K	N	Y	M	N	W	M	K
		N	T	R	D	W	C	I	S	R	Q	L	W	W	G	H	Q	I	P	A	W	Y	C	D	D	C	G	E	T	V	V
		A	K	S	A	P	C	T	C	P	K	C	G	S	A	K	L	T	R	D	P	D	T	L	D	T	W	F	S	S	A
		L	W	P	F	S	T	L	G	W	P	N	E	D	S	A	D	L	K	Y	F	Y	P	T	N	T	L	V	T	G	Y
		D	I	I	G	F	W	V	S	R	M	I	F	S	G	L	A	Y	T	G	K	A	P	F	D	T	V	C	I	H	G
		I	V	R	D	S	Q	G	R	K	M	S	K	S	L	G	N	G	I	D	P	L	E	V	I	A	Q	Y	G	A	D
		A	L	R	F	M	L	V	D	G	S	T	P	G	N	D	M	R	Y	I	E	K	K	V	E	A	A	R	N	F	A
		N	K	L	W	N	A	T	R	F	V	L	M	N	L	P	E	D	F	E	P	G	L	P	C	E	E	L	L	D	M
		S	D	K	W	V	L	T	K	L	N	Q	V	A	G	A	M	T	D	N	L	E	H	Y	E	M	G	L	A	A	A
		K	I	N	S	F	I	W	D	V	Y	C	D	W	F	I	E	I	A	K	P	R	L	N	S	G	D	A	Q	Q	A
		D	T	A	R	R	V	L	V	Y	V	L	D	K	A	L	K	L	L	H	P	F	M	P	F	I	T	E	E	L	Y
		Q	A	L	P	G	S	A	E	T	I	M	T	Q	A	W	P	T	F	D	A	A	H	N	W	A	A	E	E	E	A
		F	E	K	V	M	D	Y	I	K	A	V	R	T	M	R	T	E	M	N	V	H	P	A	K	K	T	S	M	I	I
		E	T	A	D	A	A	P	F	Q	N	A	Q	V	Y	L	A	K	F	A	F	A	T	D	V	T	F	T	E	K	Y
		E	G	S	T	D	G	M	V	Q	V	S	T	H	A	A	R	G	F	I	P	M	M	E	L	I	D	R	E	K	E
		L	A	R	L	N	K	E	K	A	K	A	E	K	E	M	A	M	F	G	N	Q	L	N	N	P	K	F	V	E	R
		A	P	A	A	L	V	E	E	I	R	A	K	F	A	K	S	Q	D	K	L	A	N	I	E	Q	S	I	K	A	L
		G
		1				5					10					15					20					25					30
21	>ATO99388.1 glycogen/starch/alpha-glucan family phosphorylase [Faecalibacterium prausnitzii]
		M	S	F	T	E	T	L	Q	S	L	T	G	K	L	L	A	D	C	T	D	Q	E	L	Y	L	A	L	L	E	L
		V	R	Q	K	S	A	D	R	V	Q	P	V	T	G	R	K	L	Y	Y	I	S	A	E	F	L	I	G	K	L	L
		S	N	N	L	I	N	L	G	L	Y	E	E	A	R	D	A	L	A	A	A	G	K	R	L	S	D	I	E	E	V
		E	P	E	P	S	L	G	N	G	G	L	G	R	L	A	A	C	F	L	D	S	L	A	T	L	N	L	P	G	D
		G	V	G	L	R	Y	H	F	G	L	F	H	Q	S	F	E	D	G	V	Q	N	E	K	P	D	P	W	L	T	A
		H	S	W	A	E	K	T	D	V	T	Y	P	V	E	L	A	G	K	E	Y	T	A	R	L	Y	K	L	A	V	T
		G	Y	E	G	R	T	N	T	L	N	L	F	D	L	D	T	I	D	E	S	I	V	H	D	G	I	A	F	D	K
		T	A	I	D	K	N	L	T	L	F	L	Y	P	D	D	S	D	E	A	G	R	R	L	R	V	Y	Q	Q	Y	L
		M	V	S	A	G	A	Q	L	I	L	A	E	C	A	A	R	G	C	N	Y	H	D	L	A	D	Y	A	A	I	Q
		I	N	D	T	H	P	S	M	V	I	P	E	L	I	R	L	L	G	Q	R	G	I	E	F	E	E	A	V	E	I
		V	T	K	T	C	A	Y	T	N	H	T	I	L	A	E	A	L	E	K	W	P	R	A	Y	L	D	A	V	V	P
		Q	L	M	P	I	I	E	K	L	D	A	L	A	R	T	R	T	E	D	E	S	L	A	I	I	D	K	D	D	R
		V	H	M	A	H	M	D	I	H	F	T	H	S	T	N	G	V	A	A	L	H	T	E	I	L	K	N	S	E	L
		H	G	F	Y	E	L	Y	P	E	K	F	N	N	K	T	N	G	I	T	F	R	R	W	L	L	E	C	D	P	R
		L	T	A	T	L	E	K	H	I	G	S	G	F	R	K	D	A	A	E	L	E	K	L	L	A	F	A	N	D	E
		A	V	L	D	E	L	T	A	V	K	K	A	N	K	A	A	L	A	D	W	L	L	R	T	Q	K	V	A	V	N
		P	D	A	M	F	D	I	Q	S	K	R	L	H	E	Y	K	R	Q	Q	L	N	L	L	Y	L	I	H	Q	Y	Y
		E	I	K	A	G	H	L	P	A	M	P	L	V	S	I	F	G	A	K	A	A	P	A	Y	T	I	A	K	D	I
		I	H	A	L	L	T	L	S	K	V	I	A	A	D	P	E	V	S	K	W	L	Q	V	V	F	V	E	N	Y	N
		V	T	A	A	E	K	L	I	P	A	C	D	L	S	E	Q	I	S	L	A	S	K	E	A	S	G	T	G	N	M
		K	F	M	L	N	G	A	L	T	L	G	T	M	D	G	A	N	V	E	I	S	Q	Q	V	G	E	E	N	I	Y
		I	F	G	Q	T	S	D	Q	V	I	H	R	Y	A	V	G	D	Y	D	P	A	Q	W	V	E	G	D	A	N	I
		R	R	A	I	S	F	L	T	G	P	E	M	L	A	A	G	H	A	E	N	L	T	R	L	H	H	E	L	I	H
		K	D	W	F	Q	T	L	P	D	F	N	A	Y	V	V	R	K	G	Q	A	L	S	D	Y	A	C	D	P	M	G
		W	R	R	K	C	L	V	N	I	A	K	A	G	M	F	S	S	D	R	T	I	A	E	Y	D	R	D	I	W	H
		L	G	K
		1				5					10					15					20					25					30
22	>ATL89112.1 acetyl-CoA C-acyltransferase [Faecalibacterium prausnitzii]
		M	K	K	I	V	I	A	S	A	C	R	T	A	I	G	K	F	G	G	T	L	A	N	V	P	A	A	E	L	G
		S	I	V	I	K	E	A	L	N	R	A	N	V	K	P	E	Q	V	D	H	V	Y	M	G	C	V	I	Q	A	G
		L	G	Q	N	V	A	R	Q	A	S	L	K	A	G	L	P	I	E	T	P	A	V	T	V	N	V	V	C	G	S
		G	L	N	C	V	N	M	A	A	Q	M	I	E	A	G	D	A	D	I	V	V	A	G	G	M	E	N	M	D	M
		A	P	F	A	M	M	K	G	R	Y	G	Y	R	M	G	A	P	M	G	K	S	E	L	V	D	T	M	V	N	D
		A	L	W	D	A	T	G	F	N	K	H	M	G	M	T	A	E	N	V	C	T	N	E	T	F	Q	K	K	Y	G
		Y	S	P	I	T	R	E	M	L	D	E	F	S	Y	N	S	Q	V	K	A	D	K	A	I	K	D	G	A	F	K
		D	E	I	V	P	V	V	I	K	G	K	K	G	D	T	V	F	D	T	D	E	G	P	R	L	T	P	V	E	K
		L	A	T	L	K	P	A	F	T	K	D	G	I	V	T	A	G	N	S	S	A	I	N	D	G	A	A	A	L	V
		V	M	S	E	E	K	A	K	E	L	G	V	K	P	L	A	T	W	V	A	G	A	L	A	G	V	E	P	E	V
		M	G	L	G	P	I	A	A	T	K	K	V	M	A	K	T	G	L	T	V	A	D	M	D	L	I	E	A	N	E
		A	F	A	A	Q	S	V	A	V	S	Q	A	L	N	F	D	M	S	K	V	N	V	N	G	G	A	I	A	L	G
		H	P	V	G	A	S	G	A	R	I	L	V	T	L	L	Y	A	M	K	H	R	G	A	H	K	G	L	A	T	L
		C	I	G	G	G	M	G	C	A	T	I	V	E	M
		1				5					10					15					20					25					30
23	>RCH50650.1 elongation factor 4 [Faecalibacterium prausnitzii]
		M	A	R	D	N	I	R	N	F	C	I	I	A	H	I	D	H	G	K	S	T	L	S	D	R	I	L	E	L	T
		K	S	V	D	E	R	T	M	E	D	Q	I	L	D	N	M	D	I	E	R	E	R	G	I	T	I	K	A	R	A
		V	T	M	N	Y	T	A	K	D	G	K	T	Y	E	F	N	L	I	D	T	P	G	H	V	D	F	A	Y	E	V
		S	R	S	L	A	A	C	E	G	A	I	L	V	V	D	A	T	Q	G	V	E	A	Q	T	L	A	N	T	Y	M
		A	L	E	H	D	L	E	L	V	P	I	L	N	K	I	D	L	P	S	A	H	P	D	E	V	A	Q	E	V	E
		D	V	I	G	L	P	C	M	D	A	P	R	V	S	A	K	T	G	L	N	I	D	Q	V	L	E	R	V	V	S
		D	I	P	A	P	T	G	D	P	D	A	P	L	K	A	L	I	F	D	S	I	Y	D	S	Y	K	G	V	I	V
		Y	I	R	V	F	E	G	T	V	K	P	G	D	T	I	R	M	M	A	T	G	A	E	F	T	L	V	E	V	G
		H	M	G	A	T	S	L	T	P	C	A	Q	L	Q	A	G	E	V	G	Y	L	T	A	S	I	K	T	V	Q	D
		T	R	V	G	D	T	V	T	L	A	E	R	P	T	A	E	A	L	P	G	Y	R	Q	V	K	P	M	V	F	C
		G	I	Y	P	A	D	G	A	K	Y	P	D	L	K	D	A	L	E	K	L	Q	L	N	D	A	S	L	T	F	E
		L	E	T	S	A	A	L	G	F	G	F	R	C	G	F	L	G	L	L	H	M	E	I	I	T	E	R	L	E	R
		E	F	D	L	D	I	I	T	T	T	P	S	V	R	Y	R	L	T	L	T	D	G	T	V	E	M	I	D	N	P
		S	S	Y	P	D	P	S	N	I	V	K	Q	E	E	P	F	V	D	V	H	L	Y	T	P	N	D	Y	V	G	G
		L	M	D	L	C	Q	S	K	R	G	V	L	I	D	M	K	Y	L	D	D	V	R	V	D	L	H	Y	A	L	P
		L	G	E	I	V	Y	D	F	F	D	A	I	K	S	R	S	R	G	Y	A	S	Y	D	Y	E	F	K	E	Y	R
		E	S	D	L	V	K	L	D	F	L	L	N	G	D	P	V	D	A	L	S	M	I	V	F	R	D	N	A	Y	A
		K	G	R	R	I	C	E	K	L	R	D	N	I	P	R	N	L	F	E	I	P	V	Q	A	A	I	G	G	K	I
		I	A	R	E	T	V	K	A	M	R	K	D	V	L	A	K	C	Y	G	G	D	I	S	R	K	K	K	L	L	E
		K	Q	K	E	G	K	K	K	M	R	Q	L	G	S	V	S	L	P	S	E	A	F	T	A	V	L	K	L	D	S
		D	D	D
		1				5					10					15					20					25					30
24	>RCH42516.1 pyruvate:ferredoxin (flavodoxin) oxidoreductase [Blautia obeum]
		M	A	R	K	M	K	T	M	D	G	N	H	A	A	A	H	A	S	Y	A	F	S	D	V	A	A	I	Y	P	I
		T	P	S	S	V	M	A	E	A	T	D	E	W	A	T	Q	G	R	K	N	I	F	G	Q	E	V	Q	V	T	E
		M	Q	S	E	A	G	A	A	G	A	V	H	G	S	L	A	A	G	A	L	T	T	T	Y	T	A	S	Q	G	L
		L	L	M	I	P	N	L	Y	K	I	A	G	E	Q	L	P	G	V	I	N	V	S	A	R	A	L	A	S	H	A
		L	C	I	F	G	D	H	S	D	V	M	A	C	R	Q	T	G	C	A	M	L	C	E	S	S	V	Q	E	V	M
		D	L	T	P	V	A	H	L	A	A	I	K	G	K	V	P	F	I	N	F	F	D	G	F	R	T	S	H	E	I
		Q	K	I	E	T	W	D	Y	E	D	L	K	D	M	A	D	M	D	A	I	A	E	F	R	N	R	A	L	N	P
		N	H	P	C	Q	R	G	S	A	Q	N	P	D	I	F	F	Q	A	R	E	A	C	N	P	Y	Y	D	A	L	P
		A	V	V	Q	E	Y	M	D	K	V	N	E	K	I	G	T	D	Y	K	L	F	N	Y	Y	G	A	A	D	A	E
		H	I	I	V	A	M	G	S	V	N	D	T	I	E	E	T	I	D	Y	L	M	A	A	G	K	K	V	G	V	V
		K	V	R	L	Y	R	P	F	C	A	Q	A	L	I	D	A	I	P	D	T	V	K	Q	I	S	V	L	D	R	T
		K	E	P	G	A	L	G	E	P	L	Y	L	D	V	V	A	A	L	R	D	S	K	F	S	D	V	K	I	F	T
		G	R	Y	G	L	G	S	K	D	T	T	P	A	Q	I	V	A	V	Y	E	N	T	E	K	E	K	F	T	I	G
		I	V	D	D	V	T	N	L	S	L	E	T	G	A	P	L	V	T	T	P	E	G	T	T	N	C	K	F	W	G
		L	G	A	D	G	T	V	G	A	N	K	N	S	I	K	I	I	G	D	N	T	D	M	Y	A	Q	A	Y	F	D
		Y	D	S	K	K	S	G	G	V	T	M	S	H	L	R	F	G	K	K	P	I	K	S	T	Y	L	I	H	K	A
		N	F	V	A	C	H	N	P	S	Y	V	N	K	Y	N	M	V	Q	E	L	V	D	G	G	T	F	L	L	N	C
		A	W	D	M	E	G	L	E	K	H	L	P	G	Q	V	K	A	F	I	A	N	H	N	I	K	F	Y	T	I	D
		G	V	K	I	G	I	E	T	G	M	G	P	T	R	I	N	T	I	L	Q	S	A	F	F	K	L	T	G	I	I
		P	E	E	Q	A	I	E	L	M	K	A	A	A	K	A	T	Y	G	R	K	G	D	D	V	V	K	K	N	W	A
		A	I	D	A	G	A	K	Q	V	V	E	V	Q	V	P	E	S	W	K	N	A	E	D	E	G	L	F	M	S	H
		A	S	H	G	A	Q	D	A	Q	D	F	V	N	N	I	Q	C	K	I	N	A	Q	E	G	N	S	L	P	V	S
		A	F	K	D	Y	V	D	G	T	T	P	S	G	T	A	A	Y	E	K	R	G	I	A	V	N	V	P	V	W	V
		P	D	N	C	I	Q	C	N	R	C	A	Y	V	C	P	H	A	A	I	R	P	V	A	M	T	A	D	E	T	A
		N	A	P	E	G	I	K	T	L	P	L	T	G	M	K	D	Y	T	F	T	M	T	V	S	A	L	D	C	T	G
		C	G	S	C	A	N	V	C	P	G	K	K	G	N	K	A	L	E	M	A	P	L	E	A	N	T	E	E	Q	K
		F	F	D	Y	G	V	T	L	P	Q	K	E	D	V	I	A	K	Y	K	E	T	T	V	K	G	S	Q	F	K	Q
		P	L	L	E	F	S	G	A	C	A	G	C	G	E	T	P	Y	A	K	L	I	T	Q	L	F	G	D	R	M	Y
		I	A	N	A	T	G	C	S	S	I	W	G	N	S	S	P	S	T	P	Y	T	T	N	A	K	G	Q	G	P	A
		W	S	N	S	L	F	E	D	N	A	E	F	G	Y	G	M	L	L	A	Q	R	A	I	R	G	G	L	K	E	K
		I	E	D	L	V	A	N	G	T	N	E	D	V	K	A	A	G	Q	E	W	L	D	T	Y	A	V	G	A	T	N
		G	A	A	T	E	K	L	V	A	A	L	E	A	C	G	C	D	K	A	N	E	I	L	A	Q	K	D	F	L	S
		K	K	S	Q	W	I	F	G	G	D	G	W	A	Y	D	I	G	F	G	G	V	D	H	V	L	A	S	G	R	D
		I	N	V	M	V	F	D	T	E	V	Y	S	N	T	G	G	Q	S	S	K	S	T	P	T	G	A	I	A	Q	F
		A	A	G	G	K	E	T	K	K	K	D	M	A	S	I	A	M	S	Y	G	Y	V	Y	V	A	Q	I	S	M	G
		A	D	F	N	Q	T	V	K	A	I	A	E	A	E	A	Y	P	G	P	S	L	I	I	A	Y	A	P	C	I	N
		H	G	I	K	K	G	M	S	K	A	Q	T	E	E	E	L	A	V	K	C	G	Y	W	H	N	F	R	F	N	P
		A	A	E	N	K	F	S	L	D	S	K	T	P	D	M	E	N	Y	M	D	F	L	N	G	E	V	R	Y	N	S
		L	Q	R	Q	N	P	E	K	A	A	R	L	F	A	K	N	E	S	E	A	Q	A	R	Y	E	Y	L	Q	K	L
		I	T	L	Y	G	A	D	K	K	E	D
		1				5					10					15					20					25					30
25	>ATL90518.1 anaerobic ribonucleoside-triphosphate reductase [Faecalibacterium prausnitzii]
		M	K	I	I	K	R	N	G	S	E	V	P	F	D	I	T	K	I	I	T	A	V	T	K	A	S	D	S	V	S
		R	K	S	S	L	T	Q	E	Q	I	L	S	I	A	N	D	V	T	E	Q	C	Q	A	L	N	R	A	V	S	V
		E	E	I	Q	D	M	V	E	N	K	L	M	D	I	Q	A	H	D	V	A	R	H	Y	I	T	Y	R	Y	V	Q
		S	L	K	R	Q	T	N	T	T	D	E	R	I	L	S	L	I	E	C	Q	N	E	E	V	K	Q	E	N	A	N
		K	N	P	T	V	N	S	V	Q	R	D	Y	M	A	G	E	I	S	K	D	L	T	A	R	L	L	L	D	P	E
		I	V	K	A	H	N	E	G	L	I	H	F	H	D	S	D	Y	F	A	Q	H	M	H	N	C	D	L	V	N	L
		E	D	M	L	Q	N	G	T	V	I	S	G	T	Y	I	E	K	P	H	S	F	S	T	A	C	N	I	A	T	Q
		I	I	A	Q	V	A	S	N	Q	Y	G	G	Q	S	I	S	L	T	H	L	A	P	F	V	D	V	S	R	K	K
		I	A	A	E	V	E	A	E	M	E	G	L	D	V	T	P	E	R	K	K	E	I	V	E	R	R	L	R	N	E
		I	N	R	G	V	Q	T	I	Q	Y	Q	V	V	T	L	M	T	T	N	G	Q	A	P	F	I	T	V	F	M	Y
		L	G	E	A	R	N	A	Q	E	K	A	D	L	A	I	I	I	E	E	T	I	R	Q	R	Y	Q	G	V	K	N
		E	A	G	V	W	I	T	P	A	F	P	K	L	I	Y	V	L	E	E	D	N	I	R	P	G	T	P	Y	Y	Y
		L	T	E	L	A	A	K	C	T	A	K	R	M	V	P	D	Y	I	S	E	K	K	M	L	E	L	K	V	D	K
		N	G	E	G	H	C	Y	T	C	M	G	C	R	S	F	L	T	P	Y	V	D	P	E	T	G	K	P	K	Y	Y
		G	R	F	N	Q	G	V	V	T	I	N	L	V	D	V	A	L	S	S	G	G	N	F	E	K	F	W	K	I	F
		D	E	R	L	A	L	C	H	K	A	L	Q	A	R	H	Q	R	L	M	G	T	P	S	D	A	A	P	I	L	W
		Q	Y	G	A	L	A	R	L	K	K	G	E	K	I	D	K	L	L	F	G	G	Y	S	T	I	S	L	G	Y	A
		G	L	Y	E	C	V	K	Y	M	T	G	K	S	H	T	D	A	G	A	K	P	F	A	L	S	V	M	Q	H	M
		N	D	K	C	T	E	W	K	K	A	E	N	M	D	Y	S	L	Y	G	T	P	L	E	S	T	T	Y	K	F	A
		K	C	L	Q	K	R	F	G	I	V	P	G	I	T	D	K	N	Y	I	T	N	S	Y	H	V	H	V	S	E	P
		I	D	A	F	T	K	L	K	F	E	S	E	F	Q	K	L	S	P	G	G	A	I	S	Y	V	E	V	P	N	M
		Q	D	N	L	E	A	V	I	S	V	L	Q	F	I	Y	D	N	I	M	Y	A	E	L	N	T	K	S	D	Y	C
		Q	C	C	G	Y	D	G	E	I	K	I	V	E	D	D	G	K	L	V	W	E	C	P	K	C	G	N	R	D	Q
		N	K	L	N	V	A	R	R	T	C	G	Y	I	G	T	Q	F	W	N	Q	G	R	T	Q	E	I	K	D	R	V
		L	H	L
		1				5					10					15					20					25					30
26	>ATP00015.1 type IIA DNA topoisomerase subunit B [Faecalibacterium prausnitzii]
		M	A	E	E	I	I	T	S	T	N	V	E	T	A	T	D	H	E	Y	N	A	S	E	I	Q	V	L	K	G	L
		E	A	V	R	K	R	P	G	M	Y	I	G	S	T	G	E	R	G	L	H	H	L	V	Y	E	I	V	D	N	A
		I	D	E	A	L	A	G	Y	C	N	H	I	E	V	K	I	L	K	N	N	I	I	Q	V	T	D	N	G	R	G
		I	P	V	D	I	Q	A	D	T	G	L	P	A	V	T	V	V	Y	T	I	L	H	A	G	G	K	F	G	G	E
		N	S	G	Y	K	V	A	G	G	L	H	G	V	G	A	S	V	V	N	A	C	S	E	W	L	T	V	N	V	R
		R	D	G	H	E	Y	E	Q	T	F	R	R	G	D	P	D	G	P	L	K	C	L	G	T	V	A	E	G	V	T
		G	T	R	V	T	F	K	P	D	P	E	M	F	K	D	T	T	V	Y	N	F	E	T	L	E	K	R	L	R	E
		E	S	F	L	N	A	G	V	K	I	T	L	T	D	E	R	E	L	Y	T	P	V	L	E	D	G	Q	E	G	D
		P	C	Y	R	T	E	V	M	C	Y	E	G	G	I	K	S	F	V	T	Y	L	G	E	K	R	N	L	E	V	L
		H	P	N	V	I	Y	L	K	G	Q	T	E	R	G	M	A	E	I	A	L	Q	Y	N	S	S	Y	N	E	L	L
		L	S	F	A	N	N	V	N	T	P	D	G	G	T	H	E	E	G	F	R	T	S	L	T	R	V	F	N	D	Y
		G	R	S	H	G	L	L	K	D	K	D	E	N	L	S	G	S	D	V	R	E	G	L	I	C	V	I	S	V	K
		L	Q	E	A	E	F	E	G	Q	T	K	A	K	L	G	N	T	E	I	R	T	L	V	S	N	M	V	Y	T	K
		L	M	E	F	F	E	E	N	P	G	V	A	K	A	I	F	E	K	A	T	Q	A	A	R	A	R	A	A	A	K
		K	A	R	E	L	V	R	R	K	S	A	L	E	T	S	R	M	P	G	K	L	A	D	C	R	E	K	D	P	T
		R	T	E	I	F	I	V	E	G	D	S	A	G	G	S	A	K	M	G	R	D	S	A	I	Q	A	I	L	P	L
		W	G	K	M	L	N	V	E	K	A	R	A	D	R	I	Y	G	N	D	K	L	M	P	V	V	L	A	L	G	C
		G	I	G	E	E	F	D	I	S	K	L	R	Y	D	K	V	F	I	M	A	D	A	D	V	D	G	S	H	I	C
		T	L	M	L	T	F	F	F	R	Y	M	R	P	L	I	E	Q	G	H	V	Y	V	A	Q	P	P	L	F	K	V
		Q	K	G	N	T	I	K	Y	A	Y	N	D	A	E	M	A	I	L	S	Q	E	M	P	G	A	K	V	N	R	Y
		K	G	L	G	E	M	N	P	E	Q	L	W	E	T	T	M	N	P	D	N	R	V	I	V	Q	I	T	I	E	D
		A	E	K	A	D	E	A	F	T	I	L	M	G	D	Q	V	E	P	R	R	R	F	I	E	T	N	A	Q	Y	A
		K	L	D	V
		1				5					10					15					20					25					30
27	>ATL90043.1 14-alpha-glucan branching enzyme [Faecalibacterium prausnitzii]
		M	R	P	T	E	E	K	I	Q	K	D	P	S	D	L	P	I	Y	L	F	K	Q	G	N	N	C	E	A	Y	R
		Y	F	G	A	H	L	E	T	R	A	G	E	S	G	V	V	F	R	V	W	A	P	H	A	A	A	I	S	V	V
		G	D	F	N	S	W	K	P	G	S	H	P	M	R	K	V	D	G	D	S	V	W	E	L	F	I	P	G	V	K
		E	Y	D	V	Y	K	Y	C	V	T	T	R	G	G	D	L	I	Y	K	A	D	P	Y	A	F	H	A	E	T	R
		P	S	N	G	S	K	V	Y	D	I	T	G	F	A	W	H	D	D	A	W	Q	T	A	Q	K	K	A	D	V	I
		N	G	P	M	N	I	Y	E	M	H	A	G	S	W	K	L	K	D	E	K	V	P	Y	N	Y	S	E	L	A	D
		E	L	I	P	Y	I	R	E	M	G	Y	T	H	V	E	L	L	P	V	M	E	Y	P	F	D	G	S	W	G	Y
		Q	V	T	G	Y	F	A	P	T	S	R	Y	G	T	P	K	D	F	M	A	F	V	D	K	M	H	E	A	G	I
		G	V	I	M	D	W	V	P	A	H	F	P	K	D	G	F	G	L	Y	N	F	D	G	E	A	C	Y	E	D	P
		N	P	K	R	G	E	H	K	E	W	G	T	M	V	F	D	F	G	R	N	E	V	Q	S	F	L	I	S	S	A
		L	Y	W	L	E	Q	Y	H	I	D	G	L	R	V	D	A	V	A	S	M	L	Y	L	D	Y	N	R	K	Q	G
		E	W	E	P	N	K	N	G	G	K	E	N	L	E	A	V	A	F	L	R	K	L	N	D	T	V	L	G	R	H
		P	H	K	C	M	I	A	E	E	S	T	A	W	P	M	V	T	K	P	A	S	D	G	G	L	G	F	N	F	K
		W	N	M	G	W	M	N	D	M	L	S	Y	M	K	T	D	P	L	F	R	A	G	N	H	N	K	V	T	F	S
		F	F	Y	A	F	S	E	N	F	V	L	P	I	S	H	D	E	V	V	H	G	K	G	S	L	I	N	K	M	P
		G	E	Y	E	A	K	F	A	N	L	R	T	F	F	G	Y	M	M	A	H	P	G	K	K	L	L	F	M	G	Q
		E	F	G	Q	F	T	E	W	N	E	E	K	Q	L	D	W	M	L	L	D	Y	D	K	H	T	E	L	Q	N	Y
		V	K	T	L	N	A	F	Y	K	E	H	P	A	F	W	Q	I	D	Y	S	W	E	G	F	Q	W	I	V	P	D
		D	S	K	Q	S	V	V	A	F	L	R	K	D	A	N	G	K	Q	I	L	V	V	C	N	F	N	P	V	L	R
		E	G	Y	T	L	G	A	P	V	A	G	T	Y	K	E	V	L	N	S	D	D	E	A	F	G	G	S	G	A	V
		H	N	K	S	V	R	T	H	K	K	P	L	H	G	F	E	Q	S	I	T	I	T	L	P	P	M	S	T	L	Y
		F	E	V	P	T	K	R	T	R	K	A	A	D	P	A	K	T	A	Q	T	V	K	K	T	A	A	K	K	T	A
		A	K	T	T	K	T	A	K	A	E	P	A	V	K	E	E	K	P	K	K	T	S	T	R	K	A	K	A	E	A
		E	P	A	P	E	K	A	S	A	K	R	G	R	K	P	K	A	E	A	A	A	A	P	E	K	A	P	A	K	R
		G	R	K	P	K	A	E	P	A	E	A	A	P	A	A	A	E	K	P	A	R	K	P	R	A	K	K	A	A	K
		T	E	E
		1				5					10					15					20					25					30
28	>RCH51287.1 alpha-glucan phosphorylase [Faecalibacterium prausnitzii]
		M	T	S	K	E	F	G	K	I	L	Q	D	K	L	T	S	E	Y	G	V	E	L	N	V	A	S	N	Q	Q	I
		Y	R	S	L	A	L	I	C	R	Q	M	M	S	E	N	H	K	K	F	Q	S	K	A	I	G	T	G	T	K	Q
		V	Y	Y	L	C	M	E	F	L	M	G	R	S	L	K	M	S	L	F	N	L	G	L	D	E	V	A	K	K	A
		L	A	D	A	D	I	N	L	D	S	I	F	E	E	E	P	D	A	G	L	G	N	G	G	L	G	R	L	A	A
		C	Y	L	D	G	M	A	T	T	D	I	C	G	T	G	Y	S	I	L	Y	E	Y	G	I	F	K	Q	K	I	V
		D	G	W	Q	Q	E	R	A	D	N	W	L	P	G	G	Q	V	W	L	K	S	H	P	D	Q	A	V	E	I	R
		F	D	G	E	I	H	E	N	W	D	N	G	F	H	Y	I	Q	H	T	N	Y	N	S	V	M	A	I	P	S	D
		M	Y	V	Q	G	Y	D	G	K	G	V	A	K	L	R	L	W	Q	A	K	A	P	D	F	D	M	S	S	F	S
		L	G	N	Y	N	T	A	M	S	K	N	A	N	A	E	L	I	S	K	V	L	Y	P	N	D	N	H	V	E	G
		K	I	L	R	L	R	Q	Q	Y	F	L	S	A	A	S	I	G	D	I	V	Q	N	H	L	S	S	Y	A	T	L
		E	N	L	P	D	K	V	A	I	Q	L	N	D	T	H	P	T	L	A	I	P	E	M	M	R	I	L	L	D	E
		C	G	F	D	W	D	K	A	F	S	I	C	Q	K	V	F	S	Y	T	N	H	T	V	M	A	E	A	L	E	K
		W	N	V	D	I	F	K	M	T	L	P	R	I	Y	Q	I	V	V	E	M	D	R	R	A	R	E	E	L	A	K
		A	F	P	G	D	Q	G	K	I	D	Y	M	A	L	I	G	D	N	Q	V	R	M	A	N	I	C	A	Y	T	A
		N	S	I	N	G	V	S	K	L	H	S	E	I	I	K	E	S	V	F	H	D	Y	Y	L	F	K	P	N	A	F
		K	N	V	T	N	G	I	A	Y	R	R	W	L	L	A	S	N	P	G	L	C	K	L	L	D	E	T	I	G	D
		G	Y	K	H	D	A	S	D	L	T	K	L	N	K	Y	A	D	D	K	T	V	L	K	K	L	N	E	I	K	L
		A	N	K	K	D	F	A	S	Y	L	A	K	S	T	G	Q	V	I	D	P	N	S	I	F	D	C	Q	V	K	R
		M	H	E	Y	K	R	Q	H	L	N	A	L	N	I	A	A	Q	Y	L	Y	L	K	E	N	P	N	A	D	F	I
		P	K	T	Y	I	F	G	A	K	A	A	P	G	Y	Y	M	A	K	Q	M	I	R	T	I	C	K	L	G	D	L
		I	N	N	D	P	A	V	R	D	K	L	R	V	V	Y	L	E	E	Y	C	V	S	L	S	E	H	L	M	P	A
		A	E	V	S	E	Q	I	S	L	A	G	T	E	A	S	G	T	G	N	M	K	F	M	L	N	G	A	I	T	L
		G	T	L	D	G	A	N	V	E	I	A	D	A	A	G	K	E	N	E	L	I	F	G	M	L	T	P	E	V	N
		N	L	K	R	V	G	Y	H	P	N	A	F	I	M	G	D	D	V	A	N	S	A	L	N	F	L	E	R	G	W
		N	G	E	N	F	H	E	V	T	E	N	L	R	S	S	D	P	Y	M	V	M	A	D	F	K	D	Y	R	R	A
		Q	A	D	L	Q	K	L	Y	A	D	R	E	T	W	A	R	M	S	L	K	N	I	A	N	S	G	I	F	S	A
		D	R	A	V	L	D	Y	A	R	D	I	W	Y	A	S	P	V	P	M	G	K
		1				5					10					15					20					25					30
29	>AXB27888.1 glycoside hydrolase family 2 [Faecalibacterium prausnitzii]
		M	E	H	Y	D	W	N	E	G	W	L	F	A	P	T	F	D	T	A	L	V	R	P	E	C	P	E	L	S	L
		T	P	V	R	L	P	H	T	V	K	P	L	P	Y	N	Y	C	N	E	N	D	Y	Q	R	L	C	G	Y	R	R
		E	F	F	A	P	K	E	W	L	G	R	T	V	L	L	T	F	G	A	V	A	H	D	A	T	V	F	C	N	G
		R	R	V	F	H	H	G	C	G	Y	T	A	F	T	V	D	L	T	G	A	L	R	L	G	Q	K	N	V	V	A
		V	R	C	D	C	R	E	D	L	N	I	P	P	F	G	G	Q	L	D	A	L	T	Y	G	G	I	Y	R	A	V
		S	L	D	I	K	E	P	A	Y	L	R	D	V	F	I	E	A	K	A	E	G	D	F	R	I	Y	T	A	T	V
		G	E	T	V	G	C	T	L	Q	A	E	I	R	S	P	A	G	S	R	A	V	Y	S	G	E	L	S	L	P	T
		T	G	T	L	N	N	V	H	P	W	S	L	E	H	P	T	L	Y	T	L	T	V	R	L	I	R	P	G	T	G
		G	L	P	D	R	V	L	D	E	K	T	V	R	F	G	F	R	T	V	Q	F	V	A	G	G	L	Y	L	N	G
		Q	R	V	E	L	R	G	L	D	R	H	Q	S	Y	P	Y	Q	G	Y	A	M	P	D	S	I	Q	R	L	D	A
		Q	L	L	K	K	E	L	G	C	N	A	V	R	T	C	Y	A	P	P	S	P	A	F	L	D	A	C	D	E	L
		G	L	L	V	F	P	E	M	P	G	W	Q	H	I	G	D	E	V	W	Q	A	Q	A	L	Q	N	C	R	E	M
		V	C	Q	Y	R	N	H	P	S	I	F	L	W	G	A	R	I	S	G	S	P	D	N	E	A	F	Y	K	R	T
		N	E	A	I	H	R	L	D	P	T	R	P	T	A	G	T	R	S	T	R	K	S	Q	L	L	E	D	V	Y	A
		Y	N	D	Y	S	Y	A	G	R	G	A	G	C	E	N	R	A	A	V	T	P	D	T	R	K	G	Y	L	I	S
		A	F	G	G	Q	N	F	P	A	K	P	F	D	D	E	P	H	R	L	V	Q	A	L	H	H	A	A	V	L	N
		D	S	I	A	Q	P	G	V	A	G	S	F	G	W	C	M	T	D	Y	N	T	H	R	E	F	G	S	G	D	R
		I	C	Y	H	G	V	M	D	L	F	R	N	P	K	L	S	A	A	V	Y	A	S	Q	K	T	P	R	A	P	S
		D	I	V	L	E	V	S	S	A	M	T	L	G	D	L	P	G	G	A	A	A	A	C	W	V	F	T	N	A	E
		S	V	R	L	Y	R	G	N	D	F	V	A	E	F	G	P	D	R	R	G	R	F	A	A	L	P	H	P	P	I
		E	I	N	D	F	V	G	S	L	L	E	K	Y	E	G	M	D	H	A	T	G	A	Q	V	A	A	I	L	N	E
		L	R	R	D	A	M	A	L	S	P	L	S	K	A	R	M	L	S	L	R	L	S	W	S	E	L	L	R	M	Y
		Y	K	Y	I	G	V	L	G	S	S	A	P	V	Y	R	F	E	A	V	W	H	G	R	A	V	R	T	V	V	R
		E	P	V	Q	S	V	R	L	E	C	T	V	H	N	P	L	L	T	D	G	P	T	W	D	C	A	A	V	S	L
		R	A	I	D	Q	N	G	N	L	L	P	Y	C	G	E	A	V	C	L	S	V	E	G	P	L	K	I	L	G	P
		S	V	V	P	L	R	G	G	M	A	G	T	Y	L	A	T	T	G	E	A	G	R	A	V	L	H	C	R	M	E
		G	A	L	D	T	E	A	V	L	T	V	R	S	R	E	E	Q	N	V
		1				5					10					15					20					25					30
30	>RAW62459.1 14-alpha-glucan branching enzyme [Faecalibacterium prausnitzii]
		M	K	P	T	E	E	K	I	H	A	D	P	S	D	L	P	I	Y	L	F	K	Q	G	N	N	C	E	A	Y	R
		Y	F	G	A	H	I	E	T	R	A	G	E	S	G	V	V	F	R	V	W	A	P	H	A	T	A	I	S	V	V
		G	D	F	N	S	W	K	P	G	S	H	P	M	R	K	V	D	N	D	S	V	W	E	L	F	I	P	G	M	K
		E	Y	D	V	Y	K	Y	C	V	T	T	R	A	G	D	L	V	Y	K	A	D	P	Y	A	F	H	A	E	T	R
		P	S	N	G	S	K	V	Y	D	L	S	G	F	A	W	H	D	E	A	W	Q	E	A	Q	K	K	T	D	V	I
		N	G	P	M	N	I	Y	E	M	H	A	G	S	W	K	T	K	G	E	N	V	P	Y	N	Y	S	E	L	A	D
		Q	L	I	P	Y	I	K	E	M	G	Y	T	H	V	E	L	L	P	V	M	E	Y	P	F	D	G	S	W	G	Y
		Q	V	T	G	Y	F	A	P	T	S	R	Y	G	T	P	K	D	F	M	A	F	V	D	K	L	H	E	A	G	I
		G	V	I	M	D	W	V	P	A	H	F	P	K	D	Q	F	G	L	Y	N	F	D	G	E	P	C	Y	E	D	P
		N	P	K	R	G	E	H	K	E	W	G	T	M	V	F	D	F	G	R	S	E	V	Q	S	F	L	I	S	S	A
		L	Y	W	L	E	Q	Y	H	I	D	G	L	R	V	D	A	V	A	S	M	L	Y	L	D	Y	N	R	K	Q	G
		E	W	E	P	N	K	D	G	G	K	E	N	L	E	A	V	A	F	L	R	K	L	N	N	T	I	L	G	R	H
		P	H	K	Y	M	I	A	E	E	S	T	A	W	P	M	V	T	K	P	A	S	D	G	G	L	G	F	N	F	K
		W	N	M	G	W	M	N	D	M	L	S	Y	M	K	T	D	P	L	F	R	A	G	N	H	N	K	V	T	F	S
		F	F	Y	A	F	S	E	N	F	V	L	P	I	S	H	D	E	V	V	H	G	K	G	S	L	I	N	K	M	P
		G	D	Y	E	A	K	F	A	N	L	R	T	F	F	G	Y	M	M	A	H	P	G	K	K	L	L	F	M	G	Q
		E	F	G	Q	F	T	E	W	S	E	E	K	Q	L	D	W	M	L	L	G	Y	D	K	H	T	E	L	Q	T	Y
		V	K	T	L	N	A	F	Y	K	E	H	P	A	F	W	Q	I	D	Y	S	W	E	G	F	Q	W	I	V	P	D
		D	F	Q	Q	S	V	V	A	F	L	R	K	D	A	A	G	K	Q	I	L	V	V	C	N	F	N	P	V	L	R
		E	G	Y	T	L	G	A	P	V	S	G	T	Y	K	E	V	L	N	S	D	D	E	A	F	G	G	S	G	T	V
		H	N	K	S	V	R	T	H	K	K	P	L	H	G	F	E	Q	S	I	T	I	T	L	P	P	M	S	T	L	Y
		F	E	V	P	T	K	R	T	R	K	A	A	D	K	A	E	T	A	E	K	T	T	A	K	K	K	T	A	A	K
		A	E	K	P	A	K	A	E	K	A	P	K	K	T	T	R	T	T	K	A	K	A	A	A	A	A	E	E	A	P
		G	K	A	E	K	A	E	K	A	A	K	P	K	K	A	P	A	K	A	K	A	E	A	E	A	P	A	E	K	P
		K	R	T	R	K	P	K	A	E	A	A	P	A	A	E	A	A	P	E	K	P	A	R	K	P	R	A	K	K	A
		A	E	P	K	A	S	E	K
		1				5					10					15					20					25					30
31	>ATL91358.1 ATP-dependent metallopeptidase HflB [Faecalibacterium prausnitzii]
		M	I	W	S	V	L	G	T	S	D	S	S	T	G	G	S	T	M	S	Y	S	T	V	V	H	Y	F	E	N	N
		Q	V	T	A	F	T	L	D	R	N	T	S	I	I	T	L	T	L	K	E	G	K	Q	E	L	P	E	T	T	G
		A	T	A	A	T	Q	A	S	G	G	L	L	S	N	L	F	S	S	S	T	S	S	V	G	A	T	R	N	D	D
		G	T	V	T	V	R	Y	K	L	P	Y	A	Y	V	F	I	E	N	V	Q	Q	Y	I	D	S	Y	D	A	V	N
		P	T	A	P	M	E	Y	D	Y	T	T	L	K	E	S	I	P	W	M	E	I	L	F	Y	L	G	M	L	G	C
		T	G	F	L	L	F	S	M	M	R	G	G	A	G	G	G	G	I	M	N	V	G	K	A	K	V	K	D	E	H
		E	N	K	K	T	A	T	F	A	D	V	A	G	E	D	E	E	K	E	E	L	K	E	V	V	E	F	L	K	S
		P	D	K	F	N	T	L	G	A	R	I	P	H	G	V	L	L	V	G	P	P	G	T	G	K	T	L	L	A	R
		A	C	A	G	E	A	G	V	P	F	Y	S	I	S	G	S	D	F	V	E	M	Y	V	G	V	G	A	S	R	V
		R	D	L	F	D	K	A	K	K	T	M	P	C	I	I	F	I	D	E	I	D	A	V	G	R	Q	R	G	A	G
		L	G	G	G	H	D	E	R	E	Q	T	L	N	Q	L	L	V	E	M	D	G	F	E	A	N	D	G	V	I	V
		M	A	A	T	N	R	A	D	I	L	D	K	A	L	L	R	P	G	R	F	D	R	Q	V	Y	V	G	L	P	D
		V	K	G	R	E	E	I	L	K	V	H	T	K	N	K	P	L	A	P	D	V	S	L	R	V	I	A	Q	R	T
		A	G	F	A	G	A	D	L	E	N	L	V	N	E	A	A	L	L	A	A	R	R	S	R	K	A	I	T	M	E
		D	I	E	E	A	S	M	K	V	M	A	G	P	E	K	K	S	R	V	V	T	A	E	E	K	K	L	T	A	Y
		H	E	A	G	H	A	V	A	G	F	Y	C	K	H	H	P	R	V	H	E	I	T	I	I	P	R	G	Q	A	G
		G	Y	T	M	Y	L	P	E	K	D	R	S	Y	V	T	K	G	E	M	F	E	D	I	V	S	S	L	G	G	R
		V	A	E	Q	L	I	L	E	D	I	S	T	G	A	S	N	D	L	Q	Q	A	T	N	I	A	R	Q	M	I	T
		K	Y	G	F	S	E	R	L	G	P	V	V	Y	G	T	S	Q	E	E	T	F	L	G	R	D	F	T	Q	G	K
		G	Y	S	E	S	T	A	A	E	I	D	G	E	M	R	D	I	I	D	E	A	Y	E	T	C	R	R	T	L	T
		E	H	I	D	Q	L	H	A	L	A	Q	A	L	M	E	R	E	K	L	N	E	K	E	F	N	T	V	M	A	G
		G	K	L	P	P	R	D	G	D	E	P	A	Q	E	P	A	A	P	A	A	P	V	E	T	A	E	P	A	E	S
		A	E	P	A	E	Q	A	E	Q	A	V	L	G	E	E	M	P	D	P	A	Q	D	A	P	Q	E	N	E
		1				5					10					15					20					25					30
32	>RAW62860.1 peptidase M24 [Faecalibacterium prausnitzii]
		M	S	M	N	T	V	P	E	R	L	A	A	L	R	A	A	M	D	A	N	G	V	D	L	Y	L	I	P	V	G
		D	P	H	S	S	E	Y	L	P	D	H	Y	T	S	L	T	Y	F	S	G	F	H	G	E	N	S	N	F	V	V
		T	K	D	K	S	A	I	W	A	D	G	R	Y	F	V	Q	A	E	K	E	I	A	G	T	E	I	E	L	E	R
		M	G	E	P	G	V	P	T	V	E	Q	Y	C	A	D	A	L	P	E	G	G	V	L	G	L	C	G	L	T	A
		S	C	H	L	V	R	S	V	Q	K	A	L	D	A	K	H	G	T	I	K	T	L	N	L	E	D	E	L	W	T
		E	G	R	P	A	L	P	E	T	P	A	W	I	L	S	K	E	Y	A	G	F	S	P	A	E	K	L	G	Q	L
		R	A	K	L	K	E	L	G	R	T	A	Q	L	V	G	K	L	D	N	L	A	W	L	L	N	L	R	A	M	D
		I	Q	C	T	P	Y	A	M	A	Y	C	Y	V	T	E	D	R	A	V	L	F	I	N	T	K	R	L	G	A	E
		A	A	A	E	L	K	E	N	G	V	E	I	A	E	Y	D	D	V	L	G	F	L	A	A	E	T	E	P	Q	T
		V	L	A	D	P	A	S	V	N	Y	A	V	Y	E	T	L	S	N	N	A	A	L	T	V	K	D	E	A	D	P
		L	L	P	M	K	G	V	K	N	E	T	E	L	A	H	N	R	E	T	H	L	R	D	A	V	A	M	V	R	F
		Q	K	E	L	E	E	R	L	A	A	G	E	E	L	T	E	L	T	V	D	E	I	L	H	K	Y	R	S	A	Q
		D	K	F	I	V	E	S	F	G	T	I	A	A	Y	G	G	N	A	A	M	M	H	Y	H	A	T	E	A	D	H
		A	K	L	E	K	K	G	F	L	L	V	D	S	G	A	T	Y	M	D	G	T	T	D	I	T	R	T	Y	P	L
		G	E	L	T	E	D	E	K	L	F	Y	T	W	T	L	Q	C	H	I	D	I	A	K	A	V	W	L	N	Y	C
		D	G	H	M	L	D	T	I	A	R	E	P	L	W	Q	H	L	I	N	Y	R	C	G	T	G	H	S	V	S	F
		V	G	N	V	H	E	G	P	H	A	L	N	G	R	N	T	T	V	F	Q	P	G	M	V	V	T	D	E	P	G
		V	Y	E	S	G	V	V	G	I	R	I	E	N	E	L	E	C	Y	H	K	A	D	N	Q	Y	G	T	F	L	A
		F	R	P	L	T	F	V	P	I	A	T	S	P	V	V	P	G	V	L	N	K	D	E	I	A	W	L	N	A	Y
		H	R	E	V	F	T	K	L	A	P	R	L	T	E	E	E	R	D	W	L	A	K	K	C	A	A	I	G	D
		1				5					10					15					20					25					30
33	>WP_117535054.1 hypothetical protein [Faecalibacterium prausnitzii]
		M	M	M	P	A	N	Y	S	V	I	A	E	N	E	M	T	Y	V	N	G	G	A	S	F	I	D	A	I	G	A
		V	T	A	P	I	W	T	L	D	N	V	K	T	F	N	T	N	I	V	T	L	V	G	N	T	F	L	Q	S	T
		I	N	R	T	I	G	V	L	F	S	G	N	T	T	W	K	E	V	G	N	I	G	K	N	L	F	G	T	N	V
		K	G	D	P	I	E	K	N	N	F	G	D	Y	A	M	N	A	L	G	I	A	A	A	V	Y	N	L	G	V	A
		P	T	K	N	T	V	K	E	T	E	V	K	F	T	V
		1				5					10					15					20					25					30
34	>RAW60102.1 iron hydrogenase [Faecalibacterium prausnitzii]
		M	S	F	R	G	I	N	T	T	V	I	Q	I	R	R	Q	V	F	T	E	V	A	R	M	A	Y	A	N	V	K
		G	E	A	A	N	H	L	M	R	K	I	P	Y	T	I	I	P	G	E	E	G	K	L	R	K	D	I	F	L	E
		R	A	I	V	E	E	R	V	R	L	A	M	G	L	P	T	R	R	M	D	E	H	N	S	V	V	S	G	L	E
		D	A	S	I	A	D	K	Y	Y	D	P	P	L	V	N	V	I	K	F	A	C	N	R	C	P	E	K	L	V	K
		V	S	D	L	C	Q	G	C	L	A	H	P	C	M	E	V	C	P	K	K	A	I	T	W	E	S	G	R	S	I
		I	D	Q	E	K	C	I	K	C	G	R	C	V	G	V	C	P	Y	N	A	I	V	K	T	E	R	P	C	A	A
		A	C	G	M	G	A	I	H	S	D	E	L	G	R	A	E	I	D	Y	S	K	C	V	S	C	G	Q	C	L	V
		N	C	P	F	G	A	I	A	D	K	G	Q	I	Y	Q	L	I	Q	G	F	N	R	G	D	R	I	Y	A	L	V
		A	P	A	F	V	N	Q	F	P	G	L	A	S	T	G	K	L	K	A	A	L	K	A	V	G	F	H	D	V	V
		E	V	A	I	G	A	D	L	C	T	V	D	E	A	H	D	F	L	E	E	V	P	G	K	L	N	F	M	A	T
		S	C	C	P	A	W	S	M	M	A	K	T	A	F	P	D	L	A	K	N	I	S	M	T	M	T	P	M	V	F
		T	A	R	M	M	K	Q	A	D	P	E	A	R	M	C	F	I	G	P	C	A	A	K	K	L	E	A	S	R	R
		T	I	R	S	D	V	D	F	V	L	T	F	E	E	L	A	G	I	I	E	A	K	D	I	D	P	A	A	L	E
		V	D	P	S	E	I	D	L	V	H	A	S	G	A	G	R	G	F	A	Q	S	G	G	V	A	K	A	V	A	D
		K	I	K	E	W	H	P	D	M	E	V	K	I	A	S	A	Q	G	L	A	E	C	K	K	L	L	M	L	A	K
		A	G	K	Y	N	G	Y	L	L	E	G	M	G	C	P	G	G	C	I	G	G	A	G	T	I	A	D	P	A	K
		T	A	I	L	L	N	K	Y	V	K	E	A	P	F	A	D	P	E	E	S	P	F	M	S	N	I	H	M	L	K
		D	D	P	N	F	E	V
		1				5					10					15					20					25					30
35	>WP_117535841.1 long-chain fatty acid--CoA ligase [Faecalibacterium prausnitzii]
		M	A	N	K	A	C	N	E	V	V	T	V	A	N	M	P	M	T	V	F	D	M	I	S	A	M	Q	N	K	Y
		A	D	R	V	A	F	R	Y	V	E	G	K	D	T	V	V	E	K	T	Y	D	Q	Y	V	Q	D	I	R	K	A
		T	G	Y	L	Q	Q	E	L	G	E	P	K	G	K	K	I	V	I	L	S	R	T	N	Y	E	Y	G	A	V	V
		F	G	T	M	M	A	G	A	V	I	V	T	L	N	Q	G	K	T	W	A	E	L	E	Y	E	L	G	M	V	E
		P	D	L	I	F	N	D	G	I	D	Y	G	Y	R	A	Q	L	E	A	L	Y	G	A	R	L	R	P	M	D	A
		W	T	A	A	P	E	A	E	M	V	N	R	I	D	H	E	S	L	L	M	L	M	F	T	S	G	T	T	G	R
		S	K	G	V	M	L	S	E	K	N	Y	F	T	A	C	Q	M	Y	I	N	G	Q	K	D	I	L	D	Q	E	E
		R	L	A	P	Q	Y	L	D	R	N	F	S	H	F	T	L	V	P	M	F	H	L	A	G	F	I	C	Y	F	V
		Y	G	I	Q	G	W	T	L	N	L	C	C	D	A	R	D	L	R	R	D	M	S	L	M	H	S	D	A	M	S
		T	P	P	V	L	V	E	M	I	Y	N	E	I	K	R	G	H	A	D	R	L	N	G	L	W	N	L	S	C	S
		S	A	I	L	D	P	A	I	L	S	E	L	V	K	N	G	F	Y	I	N	Q	C	Y	S	M	T	E	L	A	G
		Y	G	L	L	N	V	T	Q	E	G	N	H	L	R	A	L	G	K	P	D	G	F	C	E	V	K	V	D	E	N
		G	E	I	C	V	R	G	G	C	V	M	L	G	Y	Y	K	D	P	E	A	T	A	E	T	I	D	K	D	G	W
		L	H	T	G	D	L	A	R	V	D	E	E	G	Y	Y	Y	M	T	G	R	K	K	N	L	I	I	L	D	S	G
		E	N	V	S	P	E	E	L	E	K	L	L	G	K	C	D	A	I	K	E	C	I	V	K	E	M	G	K	K	I
		G	T	V	V	C	C	E	D	D	K	Q	Q	Q	V	K	A	F	V	T	E	L	N	R	T	L	P	M	Y	K	R
		I	S	V	V	E	C	S	A	E	P	L	P	R	N	A	L	G	K	L	L	R	K
		1				5					10					15					20					25					30
36	>ATL90129.1 glycoside hydrolase [Faecalibacterium prausnitzii]
		M	A	V	K	A	S	E	R	V	K	R	Y	Q	N	P	N	G	P	T	I	S	T	V	E	R	K	V	I	E	Q
		D	G	L	Y	F	K	D	I	D	G	T	G	T	V	S	A	V	N	D	W	R	L	T	P	A	E	R	A	E	A
		Y	V	K	V	L	T	T	S	E	K	I	G	Q	I	F	T	S	D	W	R	M	G	P	K	Y	P	S	P	R	L
		A	A	N	G	H	K	P	V	A	D	E	S	G	L	L	D	E	A	P	V	N	V	S	D	S	I	F	G	S	Q
		S	L	P	S	T	S	D	M	V	K	K	S	F	N	R	H	V	I	L	R	E	S	P	T	P	E	D	L	A	D
		Y	L	N	Q	L	Q	Y	L	T	E	T	C	D	H	F	V	P	M	Q	V	M	S	N	S	R	N	E	N	G	E
		V	V	F	G	M	N	D	A	T	G	V	F	A	T	Y	P	G	T	L	G	I	A	A	A	V	K	G	T	A	R
		I	D	I	I	D	K	F	A	D	T	I	R	R	E	W	N	A	C	G	L	K	K	G	Y	M	Y	M	A	D	C
		V	T	D	P	R	W	Q	R	T	F	G	T	F	G	E	D	P	A	L	I	E	E	I	F	D	H	L	I	P	G
		I	Q	G	G	S	N	G	V	T	P	E	G	V	S	M	T	V	K	H	F	P	G	G	G	A	R	E	N	G	F
		D	P	H	Y	A	A	G	Q	W	N	I	Y	A	T	P	G	S	L	Q	K	Y	H	I	P	A	F	R	A	A	I
		R	H	N	A	E	S	I	M	P	Y	Y	S	K	P	S	A	E	K	S	A	P	Q	E	D	F	N	G	N	P	I
		E	L	Q	P	Y	G	F	A	Y	N	K	V	F	I	D	G	L	L	R	G	Q	M	G	F	K	G	Y	I	N	S
		D	T	G	I	V	H	N	M	C	W	G	V	D	M	L	D	E	P	E	R	I	G	Y	A	V	T	Q	S	G	V
		D	L	I	S	G	L	L	D	N	E	L	G	E	E	S	Y	A	R	G	T	N	D	Y	Y	D	T	H	A	V	P
		A	G	F	K	K	E	D	L	V	L	T	D	A	S	L	N	R	A	V	S	R	T	L	T	E	L	F	R	Q	G
		M	F	E	D	T	Y	A	D	P	R	K	A	A	E	V	V	A	T	K	A	D	W	E	E	A	S	R	V	H	R
		E	S	V	V	L	L	K	N	D	G	T	L	P	L	K	D	G	T	K	V	Y	A	E	A	F	G	K	S	A	E
		A	G	E	A	A	T	K	A	L	R	E	M	L	G	N	V	T	L	V	D	T	P	D	E	A	Q	V	A	L	L
		M	V	S	P	Q	S	G	A	Y	F	N	A	T	P	G	Y	L	E	L	D	I	C	E	D	K	T	V	C	N	V
		D	E	S	G	K	P	T	T	E	T	H	K	E	T	T	L	V	G	A	N	R	L	A	G	I	A	A	A	V	H
		A	H	G	G	K	V	V	S	N	I	N	C	P	L	A	W	E	V	G	N	V	E	K	V	S	D	A	L	T	V
		G	F	D	T	Y	P	S	A	T	L	D	V	M	F	G	R	F	A	P	V	G	K	L	P	L	T	L	P	K	G
		D	E	V	L	A	V	N	A	D	G	V	C	I	S	P	N	D	V	P	G	F	A	K	D	A	Y	M	P	D	S
		M	K	D	E	N	G	K	A	Y	A	Y	R	D	A	A	G	N	Y	Y	E	M	N	F	G	L	T	F
		1				5					10					15					20					25					30
37	>AXA82336.1 Na+-transporting NADH:ubiquinone oxidoreductase subunit D [Faecalibacterium prausnitzii]
		M	D	T	K	L	I	V	S	A	S	P	H	L	R	S	E	E	T	T	A	G	L	M	A	N	V	I	V	A	L
		T	P	C	V	V	A	S	A	I	I	F	G	L	R	A	L	L	V	T	A	V	S	V	V	A	C	V	A	F	E
		W	L	Y	C	K	L	M	K	K	T	N	P	I	S	D	L	S	A	V	V	T	G	I	I	L	A	M	N	V	P
		V	G	M	P	I	G	E	L	L	I	G	D	F	V	A	I	I	V	V	K	Q	L	F	G	G	I	G	M	N	F
		A	N	P	A	L	V	G	R	I	V	L	F	V	S	F	A	G	A	M	N	N	W	V	F	P	D	A	A	V	D
		Q	L	S	S	A	T	P	L	A	V	A	D	P	N	K	L	S	L	L	D	L	F	M	G	V	H	G	G	V	L
		G	E	T	C	A	L	A	I	V	L	G	L	I	Y	L	V	V	T	K	T	I	S	I	A	I	P	A	A	Y	V
		G	S	M	F	V	F	Y	L	I	A	T	H	S	V	H	A	A	L	V	A	V	L	S	G	G	L	M	F	G	A
		V	F	M	A	T	D	Y	V	T	S	P	F	T	L	K	G	K	L	V	Y	G	V	A	L	G	V	V	T	F	A
		I	R	Y	W	G	S	Y	T	E	G	V	S	F	A	L	L	F	M	N	L	W	V	P	Y	I	N	D	L	T	R
		Q	T	P	Y	G	Y	V	K	P	A	K	K	E	A	A	G	K
		1				5					10					15					20					25					30
38	>RCH51522.1 enoyl-CoA hydratase [Faecalibacterium prausnitzii]
		M	A	F	V	K	T	E	V	Q	G	A	V	E	I	I	T	I	D	R	P	K	A	L	N	A	L	N	P	E	V
		L	A	D	L	K	A	A	F	E	A	V	D	Q	E	T	V	R	C	I	V	L	T	G	E	G	D	K	S	F	V
		A	G	A	D	I	G	S	M	S	T	M	T	K	A	E	G	E	A	F	G	K	L	G	N	D	V	F	L	M	I
		E	H	F	P	I	P	V	I	A	A	V	N	G	F	A	L	G	G	G	N	E	L	A	M	S	C	D	I	R	I
		C	S	D	N	A	V	F	G	Q	P	E	V	G	L	G	I	T	P	G	F	G	G	T	Q	R	L	A	R	L	V
		G	M	G	M	A	K	Q	L	V	Y	S	A	L	N	I	K	A	D	E	A	Y	R	I	G	L	V	N	A	V	Y
		P	Q	A	E	L	M	E	N	V	L	K	L	A	G	K	I	A	K	N	A	P	I	A	V	R	N	C	K	K	A
		M	N	D	G	I	S	L	P	I	E	K	A	V	E	V	E	E	K	L	F	G	A	C	F	E	T	H	D	Q	Q
		E	G	M	A	C	F	L	S	R	E	K	P	K	P	K	A	V	F	T	N	N
		1				5					10					15					20					25					30
39	>ATL89317.1 alpha-glycosidase [Faecalibacterium prausnitzii]
		M	S	C	L	F	N	S	F	D	P	Y	F	K	Q	P	F	G	A	V	R	A	G	Q	T	V	R	L	S	L	C
		I	P	E	E	L	G	Y	V	D	P	H	L	V	L	K	K	E	G	K	F	D	V	P	V	Y	Y	R	M	N	F
		N	G	Q	T	P	R	Q	N	H	F	S	V	E	V	P	L	N	D	P	G	L	Y	F	Y	Y	F	D	L	Y	T
		D	F	R	R	I	V	R	G	P	D	N	C	G	V	I	S	W	Q	D	G	E	S	W	Q	I	T	V	Y	E	Q
		D	F	E	T	P	E	S	I	K	G	K	V	F	Y	Q	I	F	P	D	R	F	C	E	G	V	E	N	K	P	M
		P	F	A	D	R	I	Y	Q	A	D	K	H	A	E	P	F	W	Q	P	N	E	V	G	G	H	L	N	E	D	Y
		F	G	G	D	L	K	G	I	Q	Q	K	L	P	Y	L	H	E	M	G	V	D	F	I	Y	L	N	P	I	F	E
		A	H	S	N	H	R	Y	N	T	A	D	Y	L	N	V	D	P	L	L	G	T	N	E	D	F	E	A	L	C	T
		A	A	Q	K	Y	G	I	G	I	V	L	D	G	V	F	S	H	T	G	S	D	S	R	Y	F	N	R	E	G	R
		Y	G	E	G	G	A	Y	R	D	P	N	S	P	Y	R	C	W	Y	D	F	G	P	Q	Y	K	G	G	Y	R	S
		W	W	G	F	E	T	L	P	E	V	N	E	E	T	P	S	Y	V	E	F	I	T	G	P	G	G	V	I	D	T
		W	L	R	R	G	A	A	G	F	R	L	D	V	A	D	E	L	P	D	E	F	I	E	K	V	R	A	A	V	K
		R	V	S	P	E	K	F	L	L	G	E	V	W	E	D	A	T	T	K	F	G	F	N	K	R	R	T	Y	L	L
		G	K	G	L	D	S	V	M	N	Y	P	F	K	N	A	V	L	D	F	V	K	G	K	P	A	E	Q	A	M	T
		E	I	L	T	I	C	E	H	Y	P	A	P	A	M	D	T	A	L	N	F	L	S	T	H	D	T	E	R	A	L
		T	V	I	A	D	E	P	A	N	G	R	G	R	A	W	Q	S	G	R	C	V	T	G	D	A	Y	E	E	G	L
		L	R	L	R	M	A	Y	A	I	I	Y	T	L	P	G	V	P	C	L	Y	Y	G	D	E	I	A	M	Q	G	Y
		R	D	P	F	N	R	A	F	F	R	W	D	A	H	E	Q	R	L	R	P	V	L	A	Q	L	A	Q	L	R	H
		T	C	E	A	F	R	T	G	Q	L	R	V	L	R	A	E	D	G	I	L	H	Y	Q	R	V	G	K	V	E	T
		A	E	I	I	V	N	R	T	E	H	I	I	V	E	T	L	A	S	G	K	S	T	E	V	N	P	M	G	F	T
		I	V	V	E	E	V	G	H	N	P	N	H	S	Y	Y	D	Y	V
		1				5					10					15					20					25					30

## Sheet: Sheet2
band 1-faecalibacterium+prausnitzii
Hits	Protein Mass	No. of Peptide	Sequence Header	Link	Relative Abundance	Probability	No. of Unique Peptide
1	129607	260	>ATL90210.1 pyruvate:ferredoxin (flavodoxin) oxidoreductase [Faecalibacterium prausnitzii]	ATL90210.1	0.543751	0.99	49
2	84939.9	58	>ATL90706.1 formate C-acetyltransferase [Faecalibacterium prausnitzii]	ATL90706.1	0.120026	0.99	26
3	133463	51	>RGC40351.1 DNA-directed RNA polymerase subunit beta" [Faecalibacterium prausnitzii]	RGC40351.1	0.0708673	0.99	38
4	133471	45	>RAW50450.1 DNA-directed RNA polymerase subunit beta" [Faecalibacterium prausnitzii]	RAW50450.1	0.0677211	0.99	34
5	98230.7	16	>ATL90002.1 pyruvate, phosphate dikinase [Faecalibacterium prausnitzii]	ATL90002.1	0.0324439	0.99	15
6	76012.4	15	>WP_005932243.1 twin-arginine translocation signal domain-containing protein [Faecalibacterium prausnitzii]	WP_005932243.1	0.0124792	0.99	6
7	120715	14	>WP_117534528.1 carbamoyl-phosphate synthase large subunit [Faecalibacterium prausnitzii]	WP_117534528.1	0.0244913	0.99	12
8	76856.5	10	>ATO98531.1 glutamine synthetase type III [Faecalibacterium prausnitzii]	ATO98531.1	0.0169662	0.99	9
9	44375.1	6	>AXA83059.1 elongation factor Tu [Faecalibacterium prausnitzii]	AXA83059.1	0.00919456	0.99	5
10	61968.5	6	>ATL90335.1 adenylate cyclase [Faecalibacterium prausnitzii]	ATL90335.1	0.00739205	0.99	5
11	78994.6	5	>WP_005933095.1 twin-arginine translocation signal domain-containing protein [Faecalibacterium prausnitzii]	WP_005933095.1	0.00846931	0.99	4
12	80498.2	5	>WP_117535776.1 aldehyde ferredoxin oxidoreductase [Faecalibacterium prausnitzii]	WP_117535776.1	0.00669836	0.99	5
13	105744	4	>WP_117476153.1 isoleucine--tRNA ligase [Faecalibacterium prausnitzii]	WP_117476153.1	0.00131528	0.99	4
14	78879.6	4	>WP_117504770.1 elongation factor G [Faecalibacterium prausnitzii]	WP_117504770.1	0.00807598	0.99	4
15	142750	4	>ATL91122.1 DNA-directed RNA polymerase subunit beta [Faecalibacterium prausnitzii]	ATL91122.1	0.00076735	0.99	4
16	59513.8	3	>ATL90331.1 phosphoenolpyruvate carboxykinase (ATP) [Faecalibacterium prausnitzii]	ATL90331.1	0.0024433	0.99	3
17	105483	3	>WP_097802141.1 excinuclease ABC subunit UvrA [Faecalibacterium prausnitzii]	WP_097802141.1	0.00117015	0.99	3
18	42462.5	3	>ATO98749.1 acetyl-CoA C-acetyltransferase [Faecalibacterium prausnitzii]	ATO98749.1	0.00492908	0.99	3
19	42792.7	3	>ATP00775.1 phosphoglycerate kinase [Faecalibacterium prausnitzii]	ATP00775.1	0.00359489	0.99	3
20	42822.7	3	>RCH49364.1 phosphoglycerate kinase [Faecalibacterium prausnitzii]	RCH49364.1	0.00359489	0.99	3
21	37134.8	3	>RAW62689.1 type I glyceraldehyde-3-phosphate dehydrogenase [Faecalibacterium prausnitzii]	RAW62689.1	0.00651403	0.99	3
22	37181.8	3	>AXA82882.1 type I glyceraldehyde-3-phosphate dehydrogenase [Faecalibacterium prausnitzii]	AXA82882.1	0.00651403	0.99	3
23	58835.2	3	>ATL91286.1 iron hydrogenase [Faecalibacterium prausnitzii]	ATL91286.1	0.00199917	0.99	3
24	52177.1	2	>RCH50287.1 PTS glucose transporter subunit IIBC [Faecalibacterium prausnitzii]	RCH50287.1	0.00137095	0.955921	2
25	57192.1	2	>WP_117534000.1 long-chain fatty acid--CoA ligase [Faecalibacterium prausnitzii]	WP_117534000.1	0.00121003	0.99	2
26	17793	2	>RCH45000.1 hypothetical protein C4886_05245 [Blautia obeum]	RCH45000.1	0.018857	0.975131	2
27	28426.5	1	>RCH51525.1 electron transfer flavoprotein subunit beta [Faecalibacterium prausnitzii]	RCH51525.1	0.00640651	0.846169	1
28	31545.2	1	>RCH51523.1 3-hydroxybutyryl-CoA dehydrogenase [Faecalibacterium prausnitzii]	RCH51523.1	0.00167237	0.960037	1
29	76019.9	1	>RCH49334.1 methionine--tRNA ligase [Faecalibacterium prausnitzii]	RCH49334.1	0.000217401	0.881831	1
30	42902.7	1	>RAW63152.1 acyl-CoA dehydrogenase [Faecalibacterium prausnitzii]	RAW63152.1	0.00039764	0.942585	1
31	50244.6	1	>WP_117475963.1 amino acid permease [Faecalibacterium prausnitzii]	WP_117475963.1	0.00159558	0.942539	1
32	57455.6	1	>RAW60102.1 iron hydrogenase [Faecalibacterium prausnitzii]	RAW60102.1	0.00137994	0.883449	1
33	14465.3	1	>WP_117535054.1 hypothetical protein [Faecalibacterium prausnitzii]	WP_117535054.1	0.00223856	0.908252	1
34	67682.5	1	>ATL88905.1 translational GTPase TypA [Faecalibacterium prausnitzii]	ATL88905.1	0.000345437	0.932417	1
35	167727	1	>RCH51277.1 glutamate synthase large subunit [Faecalibacterium prausnitzii]	RCH51277.1	0.00018748	0.940757	1
36	117591	1	>RAW55711.1 type I restriction endonuclease subunit R [Faecalibacterium prausnitzii]	RAW55711.1	0.00147156	0.846784	1
37	125022	1	>WP_117535559.1 hypothetical protein [Faecalibacterium prausnitzii]	WP_117535559.1	0.000645075	0.847398	1
38	123764	1	>RAW55438.1 ATP-binding protein [Faecalibacterium prausnitzii]	RAW55438.1	0.000133872	0.878598	1
39	63004.3	1	>AXA82711.1 pyruvate kinase [Faecalibacterium prausnitzii]	AXA82711.1	0.000452301	0.887922	1
band 2_102618-faecalibacterium+prausnitzii
Hits	Protein Mass	No. of Peptide	Sequence Header	Link	Relative Abundance	Probability	No. of Unique Peptide
1	84939.9	264	>ATL90706.1 formate C-acetyltransferase [Faecalibacterium prausnitzii]	ATL90706.1	0.310785	0.99	39
2	84815.9	212	>AXA82511.1 formate C-acetyltransferase [Faecalibacterium prausnitzii]	AXA82511.1	0.25171	0.99	29
3	76012.4	101	>WP_005932243.1 twin-arginine translocation signal domain-containing protein [Faecalibacterium prausnitzii]	WP_005932243.1	0.0627128	0.99	19
4	76022.5	96	>WP_097772389.1 twin-arginine translocation signal domain-containing protein [Faecalibacterium prausnitzii]	WP_097772389.1	0.0532339	0.99	17
5	76020.6	86	>WP_097792633.1 twin-arginine translocation signal domain-containing protein [Faecalibacterium prausnitzii]	WP_097792633.1	0.0324188	0.99	14
6	76856.5	70	>ATO98531.1 glutamine synthetase type III [Faecalibacterium prausnitzii]	ATO98531.1	0.0955368	0.99	32
7	80498.2	69	>WP_117535776.1 aldehyde ferredoxin oxidoreductase [Faecalibacterium prausnitzii]	WP_117535776.1	0.0457404	0.99	25
8	78994.6	54	>WP_005933095.1 twin-arginine translocation signal domain-containing protein [Faecalibacterium prausnitzii]	WP_005933095.1	0.0358852	0.99	16
9	78817.6	46	>ATP00910.1 elongation factor G [Faecalibacterium prausnitzii]	ATP00910.1	0.0378288	0.99	30
10	65456.3	37	>ATL90377.1 molecular chaperone DnaK [Faecalibacterium prausnitzii]	ATL90377.1	0.0140213	0.99	19
11	129607	25	>ATL90210.1 pyruvate:ferredoxin (flavodoxin) oxidoreductase [Faecalibacterium prausnitzii]	ATL90210.1	0.00508659	0.99	14
12	98230.7	22	>ATL90002.1 pyruvate, phosphate dikinase [Faecalibacterium prausnitzii]	ATL90002.1	0.013535	0.99	18
13	67668.5	13	>ATO98542.1 translational GTPase TypA [Faecalibacterium prausnitzii]	ATO98542.1	0.00241097	0.99	5
14	74906.3	11	>RAW58724.1 ABC transporter substrate-binding protein [Faecalibacterium prausnitzii]	RAW58724.1	0.0137049	0.99	7
15	79457.7	9	>ATL89481.1 polyribonucleotide nucleotidyltransferase [Faecalibacterium prausnitzii]	ATL89481.1	0.0103372	0.99	9
16	84576	7	>ATL90123.1 beta-galactosidase [Faecalibacterium prausnitzii]	ATL90123.1	0.00185335	0.99	4
17	75336.6	6	>ATL89738.1 elongation factor G [Faecalibacterium prausnitzii]	ATL89738.1	0.00138718	0.99	4
18	59515.7	4	>WP_117477095.1 phosphoenolpyruvate carboxykinase (ATP) [Faecalibacterium prausnitzii]	WP_117477095.1	0.00135909	0.99	4
19	73030.6	4	>ATL91144.1 molecular chaperone HtpG [Faecalibacterium prausnitzii]	ATL91144.1	0.000524825	0.99	4
20	102650	3	>RCH49520.1 valine--tRNA ligase [Faecalibacterium prausnitzii]	RCH49520.1	0.00116596	0.97636	2
21	84687.3	3	>ATO99388.1 glycogen/starch/alpha-glucan family phosphorylase [Faecalibacterium prausnitzii]	ATO99388.1	0.00132359	0.99	2
22	42447.5	2	>ATL89112.1 acetyl-CoA C-acyltransferase [Faecalibacterium prausnitzii]	ATL89112.1	0.00108925	0.98566	2
23	67551.4	2	>RCH50650.1 elongation factor 4 [Faecalibacterium prausnitzii]	RCH50650.1	0.000228158	0.98574	2
24	129595	2	>RCH42516.1 pyruvate:ferredoxin (flavodoxin) oxidoreductase [Blautia obeum]	RCH42516.1	0.00109763	0.913273	1
25	82931.5	2	>ATL90518.1 anaerobic ribonucleoside-triphosphate reductase [Faecalibacterium prausnitzii]	ATL90518.1	0.00045162	0.982438	2
26	74358.5	2	>ATP00015.1 type IIA DNA topoisomerase subunit B [Faecalibacterium prausnitzii]	ATP00015.1	0.000185878	0.959293	2
27	85418.6	2	>ATL90043.1 1,4-alpha-glucan branching enzyme [Faecalibacterium prausnitzii]	ATL90043.1	0.00014339	0.989037	2
28	90835.3	1	>RCH51287.1 alpha-glucan phosphorylase [Faecalibacterium prausnitzii]	RCH51287.1	0.00111014	0.854349	1
29	89637.9	1	>AXB27888.1 glycoside hydrolase family 2 [Faecalibacterium prausnitzii]	AXB27888.1	9.60237e-05	0.953254	1
30	85868.8	1	>RAW62459.1 1,4-alpha-glucan branching enzyme [Faecalibacterium prausnitzii]	RAW62459.1	8.69862e-05	0.922766	1
31	75049.4	1	>ATL91358.1 ATP-dependent metallopeptidase HflB [Faecalibacterium prausnitzii]	ATL91358.1	8.01352e-05	0.865693	1
32	66944.4	1	>RAW62860.1 peptidase M24 [Faecalibacterium prausnitzii]	RAW62860.1	0.000746009	0.941671	1
33	14465.3	1	>WP_117535054.1 hypothetical protein [Faecalibacterium prausnitzii]	WP_117535054.1	0.000589486	0.923757	1
34	57455.6	1	>RAW60102.1 iron hydrogenase [Faecalibacterium prausnitzii]	RAW60102.1	0.000188118	0.874683	1
35	57402.3	1	>WP_117535841.1 long-chain fatty acid--CoA ligase [Faecalibacterium prausnitzii]	WP_117535841.1	0.000606407	0.946484	1
36	81848.3	1	>ATL90129.1 glycoside hydrolase [Faecalibacterium prausnitzii]	ATL90129.1	3.5165e-06	0.916375	1
37	33714	1	>AXA82336.1 Na+-transporting NADH:ubiquinone oxidoreductase subunit D [Faecalibacterium prausnitzii]	AXA82336.1	0.000461489	0.922798	1
38	28135.3	1	>RCH51522.1 enoyl-CoA hydratase [Faecalibacterium prausnitzii]	RCH51522.1	0.00025895	0.908832	1
39	71335.1	1	>ATL89317.1 alpha-glycosidase [Faecalibacterium prausnitzii]	ATL89317.1	1.52137e-05	0.936815	1

## Sheet: Peptide
band 1-faecalibacterium+prausnitzii
Scan No.	Peptide Mass	Peptide Sequence	Sequence Header	Peptide Probability
5010	904.48	ALNPEHPK	>ATL90210.1 pyruvate:ferredoxin (flavodoxin) oxidoreductase [Faecalibacterium prausnitzii]	0.780038
5011	831.46	FGDKPIR		0.822169
5041	799.49	KVAVLDR		0.854906
5047	1743.83	NEQVANDRYEHLTR		0.805713
5061	1167.67	KTGGVTISHLR		0.920099
5066	1108.59	AIDAGVDAIHK		0.945979
5067	1039.58	TGGVTISHLR		0.924634
5070	1167.67	KTGGVTISHLR		0.885361
5073	1108.59	AIDAGVDAIHK		0.945979
5074	1082.64	ALTGRPELVK		0.839982
5077	1039.58	TGGVTISHLR		0.890961
5080	1108.59	AIDAGVDAIHK		0.945979
5082	1082.64	ALTGRPELVK		0.839982
5083	1039.58	TGGVTISHLR		0.924634
5090	1108.59	AIDAGVDAIHK		0.945979
5092	1082.64	ALTGRPELVK		0.839982
5093	1039.58	TGGVTISHLR		0.924634
5100	1108.59	AIDAGVDAIHK		0.945979
5102	1039.58	TGGVTISHLR		0.924634
5111	1082.64	ALTGRPELVK		0.889082
5112	1039.58	TGGVTISHLR		0.924634
5115	1108.59	AIDAGVDAIHK		0.922198
5117	1177.61	YQALLANETR		0.903899
5118	1528.68	GSHENGDVFFQHR		0.907045
5120	1039.58	TGGVTISHLR		0.924634
5121	1082.64	ALTGRPELVK		0.839982
5130	1039.58	TGGVTISHLR		0.924634
5131	1082.64	ALTGRPELVK		0.839982
5141	1039.58	TGGVTISHLR		0.924634
5142	1528.68	GSHENGDVFFQHR		0.907045
5143	929.46	DVMEPIAR		0.7785
5146	1177.61	YQALLANETR		0.919745
5150	1082.64	ALTGRPELVK		0.839982
5154	1039.58	TGGVTISHLR		0.890961
5160	1082.64	ALTGRPELVK		0.839982
5165	1177.61	YQALLANETR		0.919745
5170	1082.64	ALTGRPELVK		0.839982
5180	1082.64	ALTGRPELVK		0.889082
5190	1082.64	ALTGRPELVK		0.889082
5204	929.46	DVMEPIAR		0.7785
5210	1082.64	ALTGRPELVK		0.889082
5240	1082.64	ALTGRPELVK		0.889082
5250	1082.64	ALTGRPELVK		0.839982
5260	1082.64	ALTGRPELVK		0.839982
5270	1082.64	ALTGRPELVK		0.839982
5290	1082.64	ALTGRPELVK		0.839982
5300	1082.64	ALTGRPELVK		0.839982
5320	1082.64	ALTGRPELVK		0.839982
5340	1082.64	ALTGRPELVK		0.839982
5360	1082.64	ALTGRPELVK		0.866775
5370	1082.64	ALTGRPELVK		0.839982
5380	1082.64	ALTGRPELVK		0.839982
5401	1082.64	ALTGRPELVK		0.839982
5427	929.46	DVMEPIAR		0.816538
5507	1082.64	ALTGRPELVK		0.839982
5518	831.46	FGDKPIR		0.784553
5523	1082.64	ALTGRPELVK		0.839982
5525	831.46	FGDKPIR		0.784553
5526	904.48	ALNPEHPK		0.849362
5531	904.48	ALNPEHPK		0.87534
5538	831.46	FGDKPIR		0.784553
5543	904.48	ALNPEHPK		0.849362
5546	831.46	FGDKPIR		0.853217
5556	831.46	FGDKPIR		0.853217
5562	831.46	FGDKPIR		0.784553
5568	1177.61	YQALLANETR		0.919745
5571	831.46	FGDKPIR		0.853217
5573	1177.61	YQALLANETR		0.919745
5576	821.46	SKEFIAK		0.853745
5578	1082.64	ALTGRPELVK		0.769147
5580	831.46	FGDKPIR		0.853217
5598	1177.61	YQALLANETR		0.919745
5600	918.49	NIFGNQVK		0.779175
5605	1177.61	YQALLANETR		0.932977
5608	1082.64	ALTGRPELVK		0.839982
5610	1528.68	GSHENGDVFFQHR		0.933797
5611	1177.61	YQALLANETR		0.884926
5620	1528.68	GSHENGDVFFQHR		0.952849
5626	1177.61	YQALLANETR		0.932977
5642	918.49	NIFGNQVK		0.779175
5650	1528.68	GSHENGDVFFQHR		0.933797
5660	1528.68	GSHENGDVFFQHR		0.933797
5663	918.49	NIFGNQVK		0.779175
5666	1177.61	YQALLANETR		0.919745
5671	1528.68	GSHENGDVFFQHR		0.952849
5674	918.49	NIFGNQVK		0.779175
5684	918.49	NIFGNQVK		0.817167
5694	918.49	NIFGNQVK		0.779175
5696	1528.68	GSHENGDVFFQHR		0.816747
5701	1177.61	YQALLANETR		0.932977
5704	1528.68	GSHENGDVFFQHR		0.952849
5706	763.45	LVELYK		0.826093
5711	1528.68	GSHENGDVFFQHR		0.952849
5716	1528.68	GSHENGDVFFQHR		0.816747
5728	1039.58	TGGVTISHLR		0.924634
5730	1528.68	GSHENGDVFFQHR		0.952849
5737	1528.68	GSHENGDVFFQHR		0.816747
5742	1528.68	GSHENGDVFFQHR		0.869485
5744	1082.64	ALTGRPELVK		0.839982
5778	906.48	NPFTLTSK		0.849256
5784	906.48	NPFTLTSK		0.849256
5792	906.48	NPFTLTSK		0.849256
5801	1528.68	GSHENGDVFFQHR		0.933797
5857	904.48	ALNPEHPK		0.780038
5871	1372.66	GTAVNVPEWDASK		0.751814
5872	1528.76	RGTAVNVPEWDASK		0.869481
5881	1528.76	RGTAVNVPEWDASK		0.907043
5888	1372.66	GTAVNVPEWDASK		0.751814
5890	1528.76	RGTAVNVPEWDASK		0.933794
5903	1332.65	KGQDVVEMNWK		0.897726
5910	1332.65	KGQDVVEMNWK		0.878118
5912	1372.66	GTAVNVPEWDASK		0.938404
5915	1299.68	EAGLNDVVLTGGR		0.915368
5920	1372.66	GTAVNVPEWDASK		0.938404
5927	1332.65	KGQDVVEMNWK		0.754175
5928	909.42	WDYADLK		0.779733
5930	1372.66	GTAVNVPEWDASK		0.938404
5932	909.42	WDYADLK		0.779733
5934	885.52	ALIAELEK		0.915364
5936	909.42	WDYADLK		0.896623
5937	1299.68	EAGLNDVVLTGGR		0.958206
5941	1186.57	AAFDKFMETK		0.884533
5944	1410.64	YVQAYFQYDSK		0.911353
5946	1778.85	VDVPASWSNPEADPAPK		0.897817
5950	1299.68	EAGLNDVVLTGGR		0.958206
5952	885.52	ALIAELEK		0.897659
5954	1778.85	VDVPASWSNPEADPAPK		0.926233
5958	1410.64	YVQAYFQYDSK		0.911353
5960	1299.68	EAGLNDVVLTGGR		0.958206
5961	1778.85	VDVPASWSNPEADPAPK		0.926233
5970	1778.85	VDVPASWSNPEADPAPK		0.946747
5971	1204.55	GQDVVEMNWK		0.932116
5972	1279.64	IEKWDYADLK		0.880448
5976	1299.68	EAGLNDVVLTGGR		0.929054
6022	1790.92	AVDAEKYQALLANETR		0.946447
6090	1377.67	FWGLGGDGTVGANK		0.956408
6091	2290.09	IIGDHTDKYVQAYFQYDSK		0.700394
6092	2290.09	IIGDHTDKYVQAYFQYDSK		0.933589
6093	1047.6	LITQLFGEK		0.771274
6094	1770.91	PFQLTADELAAAPAQTK		0.961715
6096	1377.67	FWGLGGDGTVGANK		0.824565
6100	1377.67	FWGLGGDGTVGANK		0.956408
6101	2290.09	IIGDHTDKYVQAYFQYDSK		0.942877
6102	2290.09	IIGDHTDKYVQAYFQYDSK		0.858943
6112	1377.67	FWGLGGDGTVGANK		0.938257
6120	1047.6	LITQLFGEK		0.841823
6121	2869.42	AIDAGVDAIHKVDVPASWSNPEADPAPK		0.856789
6125	2869.42	AIDAGVDAIHKVDVPASWSNPEADPAPK		0.835463
6170	1431.82	LYRPWVSSALLK		0.893752
6171	1431.82	LYRPWVSSALLK		0.74834
6172	2109.11	KYIADNNIQLYTINAIDK		0.938342
6181	1431.82	LYRPWVSSALLK		0.821755
6183	2109.11	KYIADNNIQLYTINAIDK		0.938342
6185	1431.82	LYRPWVSSALLK		0.74834
6190	2109.11	KYIADNNIQLYTINAIDK		0.8178
6220	1981.02	YIADNNIQLYTINAIDK		0.957443
6230	2063.92	LGTNYDLFNYYGAPDADR		0.955712
6240	1268.68	TNTILQSAFFK		0.941422
6241	2063.92	LGTNYDLFNYYGAPDADR		0.939514
6254	1981.02	YIADNNIQLYTINAIDK		0.957443
6257	1268.68	TNTILQSAFFK		0.941422
6288	2109.11	KYIADNNIQLYTINAIDK		0.91597
6298	1981.02	YIADNNIQLYTINAIDK		0.941646
6355	1981.02	YIADNNIQLYTINAIDK		0.957443
6366	1981.02	YIADNNIQLYTINAIDK		0.957443
6374	2129.14	TKEPGSLGEPLYLDVAATLR		0.954333
6377	2129.14	TKEPGSLGEPLYLDVAATLR		0.843049
6380	2129.14	TKEPGSLGEPLYLDVAATLR		0.954333
6381	2129.14	TKEPGSLGEPLYLDVAATLR		0.843049
6382	2942.3	MDGDSLPVSAFVANANGEWEQGASAYEK		0.889121
6391	2129.14	TKEPGSLGEPLYLDVAATLR		0.954333
6392	2129.14	TKEPGSLGEPLYLDVAATLR		0.865493
6395	2942.3	MDGDSLPVSAFVANANGEWEQGASAYEK		0.889121
6400	2882.56	FTLGITDDVTGLSLPEVKPAPITAAAGTK		0.669966
6402	2882.56	FTLGITDDVTGLSLPEVKPAPITAAAGTK		0.8104
6404	2069.04	KAVEAGYWNLFTFNPANK		0.955604
6405	2069.04	KAVEAGYWNLFTFNPANK		0.845686
6413	1904.01	FTLGITDDVTGLSLPEVK		0.893159
6417	2129.14	TKEPGSLGEPLYLDVAATLR		0.937821
6431	1691.83	LADVMPIEDAVNFMK		0.948897
6437	2129.14	TKEPGSLGEPLYLDVAATLR		0.954333
6440	1691.83	LADVMPIEDAVNFMK		0.948897
6443	2882.56	FTLGITDDVTGLSLPEVKPAPITAAAGTK		0.749851
6445	1981.02	YIADNNIQLYTINAIDK		0.717129
6450	2882.56	FTLGITDDVTGLSLPEVKPAPITAAAGTK		0.78222
6453	1899.99	EPGSLGEPLYLDVAATLR		0.943707
6455	2129.14	TKEPGSLGEPLYLDVAATLR		0.709034
6460	1940.94	AVEAGYWNLFTFNPANK		0.942668
6461	1321.69	DTPPSSIFALFK		0.914574
6470	1321.69	DTPPSSIFALFK		0.914574
6471	1940.94	AVEAGYWNLFTFNPANK		0.958271
6478	1321.69	DTPPSSIFALFK		0.939889
6480	1321.69	DTPPSSIFALFK		0.939889
6481	1940.94	AVEAGYWNLFTFNPANK		0.942668
6482	1321.69	DTPPSSIFALFK		0.754824
6487	2882.56	FTLGITDDVTGLSLPEVKPAPITAAAGTK		0.78222
6490	1321.69	DTPPSSIFALFK		0.939889
6491	1940.94	AVEAGYWNLFTFNPANK		0.942668
6495	904.48	ALNPEHPK		0.817971
6500	1321.69	DTPPSSIFALFK		0.928341
6503	1940.94	AVEAGYWNLFTFNPANK		0.942668
6511	1321.69	DTPPSSIFALFK		0.914574
6513	1940.94	AVEAGYWNLFTFNPANK		0.942668
6516	2129.14	TKEPGSLGEPLYLDVAATLR		0.915339
6524	1321.69	DTPPSSIFALFK		0.914574
6534	1321.69	DTPPSSIFALFK		0.939889
6548	2129.14	TKEPGSLGEPLYLDVAATLR		0.843049
6550	1357.68	VPFLNFFDGFR		0.938841
6555	1940.94	AVEAGYWNLFTFNPANK		0.921232
6583	1357.68	VPFLNFFDGFR		0.825604
6601	1357.68	VPFLNFFDGFR		0.938841
6610	1357.68	VPFLNFFDGFR		0.938841
6614	1357.68	VPFLNFFDGFR		0.825604
6620	1528.68	GSHENGDVFFQHR		0.845348
6625	1940.94	AVEAGYWNLFTFNPANK		0.942668
6718	2109.11	KYIADNNIQLYTINAIDK		0.8178
6728	1940.94	AVEAGYWNLFTFNPANK		0.921232
6735	2109.11	KYIADNNIQLYTINAIDK		0.787298
6763	2882.56	FTLGITDDVTGLSLPEVKPAPITAAAGTK		0.749851
6768	3018.52	SLSEIAMTYGYIYVAQIALGANMNQAVK		0.829468
6794	1940.94	AVEAGYWNLFTFNPANK		0.921232
6811	2882.56	FTLGITDDVTGLSLPEVKPAPITAAAGTK		0.8104
6975	2109.11	KYIADNNIQLYTINAIDK		0.787298
6984	2882.56	FTLGITDDVTGLSLPEVKPAPITAAAGTK		0.78222
7090	3184.59	QTGFAMLVESSVQEVMDLSPVAHLAAIEGR		0.698237
7110	3184.59	QTGFAMLVESSVQEVMDLSPVAHLAAIEGR		0.655268
7130	2063.92	LGTNYDLFNYYGAPDADR		0.939514
7132	1268.68	TNTILQSAFFK		0.916484
7136	1981.02	YIADNNIQLYTINAIDK		0.941646
7137	1377.67	FWGLGGDGTVGANK		0.876137
7152	3184.59	QTGFAMLVESSVQEVMDLSPVAHLAAIEGR		0.655268
7161	3184.59	QTGFAMLVESSVQEVMDLSPVAHLAAIEGR		0.735849
7165	2109.11	KYIADNNIQLYTINAIDK		0.88548
7204	3184.59	QTGFAMLVESSVQEVMDLSPVAHLAAIEGR		0.698237
7206	1357.68	VPFLNFFDGFR		0.792325
7287	1204.55	GQDVVEMNWK		0.7618
7450	1177.61	YQALLANETR		0.835001
7453	1268.68	TNTILQSAFFK		0.75797
7456	1299.68	EAGLNDVVLTGGR		0.879568
7460	1268.68	TNTILQSAFFK		0.857826
7471	1268.68	TNTILQSAFFK		0.916484
7472	1177.61	YQALLANETR		0.919745
7475	1299.68	EAGLNDVVLTGGR		0.915368
7477	1357.68	VPFLNFFDGFR		0.877017
7483	1177.61	YQALLANETR		0.919745
7485	1357.68	VPFLNFFDGFR		0.913273
7488	1268.68	TNTILQSAFFK		0.88093
7518	1108.59	AIDAGVDAIHK		0.865526
7521	1177.61	YQALLANETR		0.884926
7656	1108.59	AIDAGVDAIHK		0.838619
7686	831.46	FGDKPIR		0.822169
7710	831.46	FGDKPIR		0.822169
7744	885.52	ALIAELEK		0.781207
7935	1047.6	LITQLFGEK		0.771274
7937	1177.61	YQALLANETR		0.802424
7976	1357.68	VPFLNFFDGFR		0.853549
7994	1357.68	VPFLNFFDGFR		0.752697
8042	1357.68	VPFLNFFDGFR		0.825604
8055	885.52	ALIAELEK		0.781207
8067	1940.94	AVEAGYWNLFTFNPANK		0.851316
5183	914.45	IFTDYTR	>ATL90706.1 formate C-acetyltransferase [Faecalibacterium prausnitzii]	0.779424
5581	885.5	LREEIAR		0.850363
5745	1171.63	IWKEEVNVR		0.919958
5806	1171.63	IWKEEVNVR		0.835314
5863	814.47	LWGALQK		0.823148
5895	1579.81	HTHIITGLPDTYGR		0.951622
5900	1579.81	HTHIITGLPDTYGR		0.951622
5906	1579.81	HTHIITGLPDTYGR		0.842901
5916	1579.81	HTHIITGLPDTYGR		0.90517
5973	982.49	AFMPYGGIK		0.871591
5980	1750.8	THNQAVFDAYTPEMK		0.947443
6080	2289.99	NYTPYDGDESFLAGPTEATDK		0.778344
6081	1826.82	DETGLATGYEVEGDFPK		0.94555
6124	2305.1	LLDAMEHPEKEEYANFTIR		0.933191
6252	1330.8	RVALYGIDALIK		0.8782
6270	3176.52	LPYHWALDGISNTQTINPEALGHSEEER		0.797934
6310	1174.7	VALYGIDALIK		0.93307
6311	1641.72	MINFEQWEGFEGR		0.964254
6331	1367.74	ISTFLDIYIQR		0.876574
6345	1367.74	ISTFLDIYIQR		0.825081
6350	2005.95	YGNDDDRADEIGVWLLR		0.919206
6354	2005.95	YGNDDDRADEIGVWLLR		0.889348
6360	1997.03	NSEATTSILTITSNVVYGK		0.941236
6375	1997.03	NSEATTSILTITSNVVYGK		0.931214
6412	3356.71	FLHTLENMGPAPEPNLTVLYSSALPENFKK		0.647131
6423	2501.18	DLENGTLTESQAQELIDHMVMK		0.850362
6442	2962.48	AAFTPFAPGANPSYGAEQNGLLASLNSVAK		0.806993
6448	1997.03	NSEATTSILTITSNVVYGK		0.905754
6473	3228.62	FLHTLENMGPAPEPNLTVLYSSALPENFK		0.65317
6483	2190.18	RTFATGIAGFSHVIDSLSAIK		0.91341
6510	2958.44	KENLVQVMDGYFDQGAHHLNVNVFGK		0.666222
6538	1997.03	NSEATTSILTITSNVVYGK		0.889682
6580	2034.08	TFATGIAGFSHVIDSLSAIK		0.940284
6644	2878.4	IPSYNQLFSGDPVWATLEVGGIGMDGR		0.917558
6668	2034.08	TFATGIAGFSHVIDSLSAIK		0.869362
6694	2034.08	TFATGIAGFSHVIDSLSAIK		0.791045
6702	2034.08	TFATGIAGFSHVIDSLSAIK		0.791045
6732	2034.08	TFATGIAGFSHVIDSLSAIK		0.791045
6743	2034.08	TFATGIAGFSHVIDSLSAIK		0.847221
6786	2034.08	TFATGIAGFSHVIDSLSAIK		0.791045
6801	2034.08	TFATGIAGFSHVIDSLSAIK		0.75563
6813	2034.08	TFATGIAGFSHVIDSLSAIK		0.888295
6828	1641.72	MINFEQWEGFEGR		0.864501
6886	2034.08	TFATGIAGFSHVIDSLSAIK		0.869362
6892	2034.08	TFATGIAGFSHVIDSLSAIK		0.888295
6937	2034.08	TFATGIAGFSHVIDSLSAIK		0.714213
6977	2034.08	TFATGIAGFSHVIDSLSAIK		0.791045
6986	2034.08	TFATGIAGFSHVIDSLSAIK		0.791045
6992	2034.08	TFATGIAGFSHVIDSLSAIK		0.847221
7017	2034.08	TFATGIAGFSHVIDSLSAIK		0.904483
7210	1997.03	NSEATTSILTITSNVVYGK		0.792902
7222	1997.03	NSEATTSILTITSNVVYGK		0.889682
7233	1997.03	NSEATTSILTITSNVVYGK		0.87087
7414	948.47	YTGALPDGR		0.847042
7493	885.5	LREEIAR		0.781208
7701	2034.08	TFATGIAGFSHVIDSLSAIK		0.714213
7735	885.5	LREEIAR		0.781208
7967	1367.74	ISTFLDIYIQR		0.752104
5072	904.52	GHPVLLNR	>RGC40351.1 DNA-directed RNA polymerase subunit beta" [Faecalibacterium prausnitzii]	0.84936
5162	864.52	HIEVIVR		0.916179
5171	864.52	HIEVIVR		0.898568
5185	864.52	HIEVIVR		0.916179
5588	974.57	FRQNLLGK		0.845667
5615	974.57	FRQNLLGK		0.845667
5625	987.53	TGLVDATVGR		0.938967
5630	987.53	TGLVDATVGR		0.938967
5644	987.53	TGLVDATVGR		0.911389
5737	1018.51	TMVIDGVER		0.910175
5852	1041.62	KTLPDIISR		0.771638
5876	1399.66	DEAVAAELAAANQQ		0.750226
5886	996.6	GKVDPLAGLK		0.938685
5894	996.6	GKVDPLAGLK		0.892834
5905	1941.9	EQERDEAVAAELAAANQQ		0.942644
5935	1305.65	SYSIPFTQHAR		0.755774
5974	1273.67	MVDVSQEVIVR		0.941278
5975	1039.63	SVIVVGPELK		0.890959
5981	1117.62	RLEVVEAFR		0.921878
5990	1398.73	LEVENINAELQK		0.93764
5995	1221.71	LIPAGTGLPEVR		0.902149
5996	1117.62	RLEVVEAFR		0.76703
6000	1221.71	LIPAGTGLPEVR		0.918169
6001	1631.81	VTDSGSSDLIGGALANR		0.941352
6008	961.52	LEVVEAFR		0.894361
6012	1221.71	LIPAGTGLPEVR		0.94277
6051	1313.62	FATSDLNDLYR		0.940123
6111	1969.99	TFHTGGIASAEDITQGLPR		0.957671
6114	1969.99	TFHTGGIASAEDITQGLPR		0.759018
6145	1559.76	MLQEAVDSLIDNGR		0.815145
6164	1715.86	MLQEAVDSLIDNGRR		0.836406
6213	1463.88	RLLELGAPDIIVR		0.935721
6216	1851.89	MIDLYDANDIEAAGITK		0.895101
6225	1113.62	IGLMLDISPR		0.887727
6232	1871.99	IIFNNPVPQNLGYIDR		0.799204
6253	2055.09	YAVGDVINPVTGEVIVPEGK		0.789994
6264	1307.78	LLELGAPDIIVR		0.940292
6271	1511.85	LGIQAFNPVLVEGR		0.966736
6280	1691.87	GLSDVQNYLISEVQK		0.948896
6282	2024.98	SMAIMSEISGVVSQDDTKK		0.956528
6301	1457.81	EGVLYPQDILAIK		0.9359
6303	1502.87	LVEYQQVLLGITK		0.934565
6334	1998.02	MGHIELAAPVSHIWYFK		0.95709
6358	1806.82	TDPEHWLEYEVSFR		0.94605
6364	1806.82	TDPEHWLEYEVSFR		0.925375
6465	2124.15	VLYFASYIVTNPGLTPLEK		0.901384
6501	1901.95	EIDLDQLSAELTAEVEK		0.95907
6514	1901.95	EIDLDQLSAELTAEVEK		0.95907
6522	2099.97	YGDEFEASMGAEAIQELLK		0.710617
6532	2099.97	YGDEFEASMGAEAIQELLK		0.954951
6600	1509.78	EGLNILEYFVSAR		0.934359
5072	904.52	GHPVLLNR	>RAW50450.1 DNA-directed RNA polymerase subunit beta" [Faecalibacterium prausnitzii]	0.84936
5162	864.52	HIEVIVR		0.916179
5171	864.52	HIEVIVR		0.898568
5185	864.52	HIEVIVR		0.916179
5588	974.57	FRQNLLGK		0.845667
5615	974.57	FRQNLLGK		0.845667
5625	987.53	TGLVDATVGR		0.938967
5630	987.53	TGLVDATVGR		0.938967
5644	987.53	TGLVDATVGR		0.911389
5852	1041.62	KTLPDIISR		0.771638
5876	1399.66	DAAVAEELAAANQQ		0.750226
5935	1305.65	SYSIPFTQHAR		0.755774
5974	1273.67	MVDVSQEVIVR		0.941278
5975	1039.63	SVIVVGPELK		0.890959
5981	1117.62	RLEVVEAFR		0.921878
5990	1398.73	LEVENINAELQK		0.93764
5995	1221.71	LIPAGTGLPEVR		0.902149
5996	1117.62	RLEVVEAFR		0.76703
6000	1221.71	LIPAGTGLPEVR		0.918169
6001	1631.81	VTDSGSSDLIGGALANR		0.941352
6008	961.52	LEVVEAFR		0.894361
6012	1221.71	LIPAGTGLPEVR		0.94277
6051	1313.62	FATSDLNDLYR		0.940123
6111	1969.99	TFHTGGIASAEDITQGLPR		0.957671
6114	1969.99	TFHTGGIASAEDITQGLPR		0.759018
6145	1559.76	MLQEAVDSLIDNGR		0.815145
6164	1715.86	MLQEAVDSLIDNGRR		0.836406
6213	1463.88	RLLELGAPDIIVR		0.935721
6216	1851.89	MIDLYDANDIEAAGITK		0.895101
6225	1113.62	IGLMLDISPR		0.887727
6232	1871.99	IIFNNPVPQNLGYIDR		0.799204
6253	2055.09	YAVGDVINPVTGEVIVPEGK		0.789994
6264	1307.78	LLELGAPDIIVR		0.940292
6271	1511.85	LGIQAFNPVLVEGR		0.966736
6280	1691.87	GLSDVQNYLISEVQK		0.948896
6282	2024.98	SMAIMSEISGVVSQDDTKK		0.956528
6301	1457.81	EGVLYPQDILAIK		0.9359
6303	1502.87	LVEYQQVLLGITK		0.934565
6334	1998.02	MGHIELAAPVSHIWYFK		0.95709
6358	1806.82	TDPEHWLEYEVSFR		0.94605
6364	1806.82	TDPEHWLEYEVSFR		0.925375
6465	2124.15	VLYFASYIVTNPGLTPLEK		0.901384
6501	1901.95	EIDLDQLSAELTAEVEK		0.95907
6514	1901.95	EIDLDQLSAELTAEVEK		0.95907
6600	1509.78	EGLNILEYFVSAR		0.934359
5108	978.55	TPSPISHLK	>ATL90002.1 pyruvate, phosphate dikinase [Faecalibacterium prausnitzii]	0.87178
5113	978.55	TPSPISHLK		0.845457
5746	1817.86	IYEENEGKPFPQDPR		0.726205
5896	1501.76	GVKNDVDLTADDLK		0.934598
5901	1281.54	TEHMFFAEDR		0.880365
5904	1370.7	QLLVMTNADNPR		0.938461
6072	1558.85	KFGDNTNPLLVSVR		0.952126
6113	1430.75	FGDNTNPLLVSVR		0.936699
6153	1715.76	VEPFQQGDFEAMYR		0.928159
6192	1844.79	YLYYFSEGNDAFGGDK		0.960232
6200	1944.96	IYESDPFQHLDQIGVGK		0.921107
6222	1779.95	QLDTLLHPQFDAAALK		0.728338
6370	1770.88	QINDDITADIFEHLK		0.926477
6376	2271.18	LETSPEDIVGMQVSQGILTVR		0.879384
6492	2900.44	TPSPISHLKDQMPEVYDQFVEIATR		0.749012
6520	1990.03	NDVDLTADDLKELVGVFK		0.941415
5962	1281.66	TYVSSITQEVR	>WP_005932243.1 twin-arginine translocation signal domain-containing protein [Faecalibacterium prausnitzii]	0.941047
5964	1267.58	EFISWESTNR		0.758036
5965	1619.75	KFSYQMHFNYQK		0.777866
6005	1267.58	EFISWESTNR		0.916524
6010	1857.85	SYIPNPNYYAADEVSR		0.935129
6656	2220.09	FTVTMISDGTVTFQLYQNR		0.704132
6780	1573.85	DFLVGLEWVLNAAK		0.96556
6795	1573.85	DFLVGLEWVLNAAK		0.951766
6807	1573.85	DFLVGLEWVLNAAK		0.951766
6948	2220.09	FTVTMISDGTVTFQLYQNR		0.944555
6998	2220.09	FTVTMISDGTVTFQLYQNR		0.935439
7785	2220.09	FTVTMISDGTVTFQLYQNR		0.912462
7797	2220.09	FTVTMISDGTVTFQLYQNR		0.935439
7808	2220.09	FTVTMISDGTVTFQLYQNR		0.924823
7897	2220.09	FTVTMISDGTVTFQLYQNR		0.952385
5813	1097.55	GIDHETIWK	>WP_117534528.1 carbamoyl-phosphate synthase large subunit [Faecalibacterium prausnitzii]	0.806954
5914	1457.7	LHGVDTQFGPEMK		0.954534
5992	1275.75	LSPIHQILVEK		0.941218
6003	1275.75	LSPIHQILVEK		0.75755
6021	1486.78	LAQVDALPVENYR		0.935043
6042	1025.55	GLIGAGYTFK		0.948297
6062	2073.03	LADMGYGTGLHPNAPYVAVK		0.939278
6154	1896.99	STGEVLGIAPNYHDALLK		0.922595
6160	1548.75	DSDKPEFVDIAWK		0.90631
6300	1495.84	NIPLVDIATLYHK		0.953631
6432	1821.94	IAIGYTLDEITNDVTGK		0.945672
6810	2870.4	NMSGESPNIVDLLQSGLVDYVFSTSAK		0.937711
6812	2870.4	NMSGESPNIVDLLQSGLVDYVFSTSAK		0.750422
6821	2371.25	TVFNLEEALAAADEIGLPVLMR		0.931427
5862	1375.64	GEPDASSFPSGGLR	>ATO98531.1 glutamine synthetase type III [Faecalibacterium prausnitzii]	0.82467
5911	1068.52	TSPFAFTGNK		0.90821
5922	1226.63	AVSFHDDVLPK		0.931408
6173	2116.05	MPGSAENLSDANTILNTAVAK		0.88522
6255	2188.06	DVDYVSTTVGPEQEYFLVK		0.936281
6645	1711.92	GAPLDIEVANVVASVMK		0.948403
6651	1711.92	GAPLDIEVANVVASVMK		0.948403
6661	2183.06	GYADELEGAEDFTSAAIALIK		0.953181
6848	1616.86	IINIEALTMLEMAR		0.737615
6922	3126.38	LSTDADAMSDAIDALQAAVDTAEAMTDESAK		0.910589
5152	850.5	EHILLAR	>AXA83059.1 elongation factor Tu [Faecalibacterium prausnitzii]	0.899175
5663	918.54	TTLTAAITK		0.84862
5674	918.54	TTLTAAITK		0.779172
5874	1773.86	GITINSAHVEYQTDAR		0.858675
6041	1311.71	VFESQVYVLTK		0.879039
6295	1978.95	ELLSEYDFPGDDTPIIR		0.890359
5094	1130.57	ALYTGHIGDGK	>ATL90335.1 adenylate cyclase [Faecalibacterium prausnitzii]	0.837466
5893	1781.84	EPAVIHDGIYDTGMHK		0.897706
5923	1010.55	IFVYNVTR		0.843772
5926	1383.75	ASAVQMNAAVPVVK		0.938079
5983	1124.64	GVPVDSTLLPK		0.766606
5991	1124.64	GVPVDSTLLPK		0.837777
6190	2110	KNPENYDADNVFIDTISR	>WP_005933095.1 twin-arginine translocation signal domain-containing protein [Faecalibacterium prausnitzii]	0.787254
6527	2620.25	RGEIDEATIGSDILDSWLADDTTK		0.92469
6540	1927.08	AFADAETLLITNALVIPR		0.892298
6640	1927.08	AFADAETLLITNALVIPR		0.826378
6672	2774.28	TGVEDGFITGETADAVMAYMNAIEAAK		0.939954
5815	1604.79	VNLTTGEITTQDDAK	>WP_117535776.1 aldehyde ferredoxin oxidoreductase [Faecalibacterium prausnitzii]	0.964967
6017	1352.66	MAYGEGDLSVIAK		0.969677
6202	1553.7	YDLADMADDLEKR		0.95225
6343	2043.91	YISEAEYDSLPWEWEK		0.887926
6556	1644.79	AKDLFYDIFGWDR		0.902778
5116	1155.52	AGQYAADDAFK	>WP_117476153.1 isoleucine--tRNA ligase [Faecalibacterium prausnitzii]	0.885893
5834	1410.72	FHVSQDPNGVLAK		0.874682
6076	955.56	WAQLIAVR		0.846668
6567	2008.1	TILADLTEAGVIMGQVHIK		0.889268
5832	1343.65	GGVEPQSETVWR	>WP_117504770.1 elongation factor G [Faecalibacterium prausnitzii]	0.93925
6084	1302.72	SGVLAGYPVVDVK		0.828465
6530	2143.12	VAVIVPDEYLGDVIGDLNSR		0.937456
6682	2012.02	VNAFVPLAQMFGYATDLR		0.956799
5846	1550.71	VGNDLYSATMNPNR	>ATL91122.1 DNA-directed RNA polymerase subunit beta [Faecalibacterium prausnitzii]	0.741425
5868	1793.84	DKVGNDLYSATMNPNR		0.857794
5907	1686.82	VFTPENSDELQPGVR		0.901226
6523	2140	ALGLSSDEEILNFFGEDER		0.954102
6204	1311.68	NTAIFFGLSGTGK	>ATL90331.1 phosphoenolpyruvate carboxykinase (ATP) [Faecalibacterium prausnitzii]	0.957931
6642	2576.32	IPYFDFEVPTVLNGVDTGILDPR		0.92589
7892	1852.92	ELGLNSETAVMFNITSK		0.724241
5865	1194.67	VIGIDQQPIGR	>WP_097802141.1 excinuclease ABC subunit UvrA [Faecalibacterium prausnitzii]	0.919136
6385	2151.08	VKIDGNMYDLDEEIKLEK		0.707847
6558	1836.01	LQFLQSVGLDYLTLAR		0.945319
5833	1088.66	LATLKPAFTK	>ATO98749.1 acetyl-CoA C-acetyltransferase [Faecalibacterium prausnitzii]	0.888818
5902	1815.97	VNVNGGAIALGHPVGASGAR		0.960813
6880	3344.8	AKELGVEPLATWVAGALAGVEPEVMGLGPIAATK		0.790882
6064	1855.96	AAVAAMNNGDVVLLQNTR	>ATP00775.1 phosphoglycerate kinase [Faecalibacterium prausnitzii]	0.89495
6328	2171.18	YLGNAVNNPVRPFTAILGGAK		0.914011
6517	2542.32	TVVWNGPMGVFENPTLAAGTLAVAK		0.848692
6064	1855.96	AAVAAMNNGDVVLLQNTR	>RCH49364.1 phosphoglycerate kinase [Faecalibacterium prausnitzii]	0.89495
6328	2172.17	YLGNAVNDPVRPFTAILGGAK		0.706708
6517	2542.32	TVVWNGPMGVFENPTLAAGTLAVAK		0.848692
5826	824.49	MLAHLLK	>RAW62689.1 type I glyceraldehyde-3-phosphate dehydrogenase [Faecalibacterium prausnitzii]	0.784985
5836	1612.79	HTVEATEDSIIVDGK		0.950825
6223	1579.95	VPVPTGSTTILVAVVK		0.951619
5826	824.49	MLAHLLK	>AXA82882.1 type I glyceraldehyde-3-phosphate dehydrogenase [Faecalibacterium prausnitzii]	0.784985
5836	1612.79	HTVEATEDSIIVDGK		0.950825
6223	1579.95	VPVPTGSTTLLVAVVK		0.951619
5726	1389.7	GFAQSGGVANAVANK	>ATL91286.1 iron hydrogenase [Faecalibacterium prausnitzii]	0.912113
6486	2163.17	IYALVAPAFVNQFPSLASAGK		0.936932
6942	2081.06	SDVDFVLTFEELAGIIEGK		0.955351
5964	1267.68	VQFVYDELKK	>RCH50287.1 PTS glucose transporter subunit IIBC [Faecalibacterium prausnitzii]	0.830292
6035	1570.79	TLEEGTATYIAFQK		0.740265
5882	1090.58	AQLEALYGAR	>WP_117534000.1 long-chain fatty acid--CoA ligase [Faecalibacterium prausnitzii]	0.922835
5957	1255.62	TYAQYVQDIR		0.881504
5981	1117.64	RNGAVVLSFR	>RCH45000.1 hypothetical protein C4886_05245 [Blautia obeum]	0.838144
6008	961.53	NGAVVLSFR		0.846354
6371	2058.03	ASMATITNPDDLNALEAALK	>RCH51525.1 electron transfer flavoprotein subunit beta [Faecalibacterium prausnitzii]	0.846169
6095	1536.72	MEGVSDIAGIDTAMK	>RCH51523.1 3-hydroxybutyryl-CoA dehydrogenase [Faecalibacterium prausnitzii]	0.960037
6861	2206.2	FHTILWPAMLMALDLPLPK	>RCH49334.1 methionine--tRNA ligase [Faecalibacterium prausnitzii]	0.881831
6842	2302.24	IGIASQALGIAEGALEETVAYVK	>RAW63152.1 acyl-CoA dehydrogenase [Faecalibacterium prausnitzii]	0.942584
6566	1946.03	YPLLQVANDGWLPSVFK	>WP_117475963.1 amino acid permease [Faecalibacterium prausnitzii]	0.942539
6486	2163.17	IYALVAPAFVNQFPGLASTGK	>RAW60102.1 iron hydrogenase [Faecalibacterium prausnitzii]	0.883449
6678	2352.24	TFNTNIVTLVGNTFLQSTINR	>WP_117535054.1 hypothetical protein [Faecalibacterium prausnitzii]	0.908252
6018	1574.81	KAVLQQMESLGTDR	>ATL88905.1 translational GTPase TypA [Faecalibacterium prausnitzii]	0.932417
6066	1291.7	YLVSAEEIQIK	>RCH51277.1 glutamate synthase large subunit [Faecalibacterium prausnitzii]	0.940757
6343	2044.03	DYHSPLYEDVLLPSLQR	>RAW55711.1 type I restriction endonuclease subunit R [Faecalibacterium prausnitzii]	0.846784
6648	2030.06	NSLEATADTITGLLTQLNR	>WP_117535559.1 hypothetical protein [Faecalibacterium prausnitzii]	0.847398
6138	1321.73	IQLHLDDLVTR	>RAW55438.1 ATP-binding protein [Faecalibacterium prausnitzii]	0.878598
6560	2044.03	EGVNNIDSILSAADAVMVAR	>AXA82711.1 pyruvate kinase [Faecalibacterium prausnitzii]	0.887922
band 2_102618-faecalibacterium+prausnitzii
Scan No.	Peptide Mass	Peptide Sequence	Sequence Header	Peptide Probability
5145	801.43	LQKEER	>ATL90706.1 formate C-acetyltransferase [Faecalibacterium prausnitzii]	0.786418
5152	885.5	LREEIAR		0.781208
5159	885.5	LREEIAR		0.781208
5165	801.43	LQKEER		0.854804
5177	801.43	LQKEER		0.786418
5179	885.5	LREEIAR		0.850363
5189	885.5	LREEIAR		0.781208
5196	801.43	LQKEER		0.8239
5199	885.5	LREEIAR		0.781208
5229	885.5	LREEIAR		0.781208
5253	885.5	LREEIAR		0.781208
5256	801.43	LQKEER		0.786418
5271	885.5	LREEIAR		0.781208
5279	885.5	LREEIAR		0.781208
5286	801.43	LQKEER		0.854804
5296	885.5	LREEIAR		0.850363
5298	801.43	LQKEER		0.8239
5375	885.5	LREEIAR		0.850363
5385	885.5	LREEIAR		0.850363
5389	1090.52	TQNGAAMSVGR		0.768669
5396	948.47	YTGALPDGR		0.873226
5405	948.47	YTGALPDGR		0.873226
5421	948.47	YTGALPDGR		0.777332
5430	914.45	IFTDYTR		0.779424
5450	1104.52	EQQMDVISR		0.767822
5455	914.45	IFTDYTR		0.779424
5489	948.47	YTGALPDGR		0.847042
5490	914.45	IFTDYTR		0.779424
5497	914.45	IFTDYTR		0.848836
5502	1171.63	IWKEEVNVR		0.862494
5516	914.45	IFTDYTR		0.817399
5523	1171.63	IWKEEVNVR		0.835314
5538	914.45	IFTDYTR		0.779424
5542	948.47	YTGALPDGR		0.873226
5552	948.47	YTGALPDGR		0.847042
5679	801.43	LQKEER		0.786418
5737	801.43	LQKEER		0.786418
5800	801.43	LQKEER		0.786418
5869	801.43	LQKEER		0.786418
5901	885.5	LREEIAR		0.850363
5911	885.5	LREEIAR		0.850363
5918	885.5	LREEIAR		0.850363
5926	885.5	LREEIAR		0.850363
5937	885.5	LREEIAR		0.850363
5945	885.5	LREEIAR		0.850363
5957	885.5	LREEIAR		0.850363
5967	1090.52	TQNGAAMSVGR		0.93574
6020	948.47	YTGALPDGR		0.894928
6022	1171.63	IWKEEVNVR		0.763775
6027	948.47	YTGALPDGR		0.894928
6032	1171.63	IWKEEVNVR		0.885188
6037	1171.63	IWKEEVNVR		0.904136
6045	1171.63	IWKEEVNVR		0.885188
6055	1171.63	IWKEEVNVR		0.904136
6065	1171.63	IWKEEVNVR		0.802762
6071	1171.63	IWKEEVNVR		0.763775
6075	1171.63	IWKEEVNVR		0.919958
6078	1171.63	IWKEEVNVR		0.763775
6095	1171.63	IWKEEVNVR		0.904136
6132	1171.63	IWKEEVNVR		0.919958
6156	1171.63	IWKEEVNVR		0.904136
6176	814.47	LWGALQK		0.854115
6182	814.47	LWGALQK		0.785607
6197	814.47	LWGALQK		0.785607
6201	814.47	LWGALQK		0.785607
6215	814.47	LWGALQK		0.854115
6222	1579.81	HTHIITGLPDTYGR		0.965446
6232	1579.81	HTHIITGLPDTYGR		0.867231
6235	1579.81	HTHIITGLPDTYGR		0.951622
6238	1579.81	HTHIITGLPDTYGR		0.867231
6241	1579.81	HTHIITGLPDTYGR		0.959114
6245	1579.81	HTHIITGLPDTYGR		0.842901
6256	1579.81	HTHIITGLPDTYGR		0.965446
6259	1579.81	HTHIITGLPDTYGR		0.867231
6282	1579.81	HTHIITGLPDTYGR		0.90517
6305	982.49	AFMPYGGIK		0.813504
6315	1750.8	THNQAVFDAYTPEMK		0.962114
6316	984.45	EMQFFGAR		0.813392
6317	1750.8	THNQAVFDAYTPEMK		0.898858
6325	1750.8	THNQAVFDAYTPEMK		0.962114
6326	1750.8	THNQAVFDAYTPEMK		0.880873
6417	2181.06	VVRDETGLATGYEVEGDFPK		0.953224
6419	2181.06	VVRDETGLATGYEVEGDFPK		0.747937
6422	2289.99	NYTPYDGDESFLAGPTEATDK		0.742302
6435	2289.99	NYTPYDGDESFLAGPTEATDK		0.742302
6436	1852.04	DLEQIVGLQTDKPLKR		0.923984
6439	1852.04	DLEQIVGLQTDKPLKR		0.923984
6440	1826.82	DETGLATGYEVEGDFPK		0.960595
6458	1826.82	DETGLATGYEVEGDFPK		0.94555
6463	2181.06	VVRDETGLATGYEVEGDFPK		0.936464
6465	2305.1	LLDAMEHPEKEEYANFTIR		0.909758
6466	2305.1	LLDAMEHPEKEEYANFTIR		0.777601
6475	2305.1	LLDAMEHPEKEEYANFTIR		0.933191
6479	880.47	TFLEMIK		0.781519
6491	1826.82	DETGLATGYEVEGDFPK		0.924761
6532	2181.06	VVRDETGLATGYEVEGDFPK		0.913699
6538	2562.24	EKLLDAMEHPEKEEYANFTIR		0.824174
6540	2562.24	EKLLDAMEHPEKEEYANFTIR		0.901498
6572	1826.82	DETGLATGYEVEGDFPK		0.94555
6580	885.5	LREEIAR		0.850363
6586	3304.61	LPYHWALDGISNTQTINPEALGHSEEERK		0.649576
6592	1826.82	DETGLATGYEVEGDFPK		0.960595
6595	1330.8	RVALYGIDALIK		0.8782
6615	3176.52	LPYHWALDGISNTQTINPEALGHSEEER		0.845211
6627	1826.82	DETGLATGYEVEGDFPK		0.960595
6635	2958.44	KENLVQVMDGYFDQGAHHLNVNVFGK		0.666222
6637	3176.52	LPYHWALDGISNTQTINPEALGHSEEER		0.797934
6653	1979.88	YYYEEAEMALIDTDVR		0.941675
6655	1174.7	VALYGIDALIK		0.919848
6657	1174.7	VALYGIDALIK		0.835153
6661	1979.88	YYYEEAEMALIDTDVR		0.941675
6665	1641.72	MINFEQWEGFEGR		0.950122
6666	1641.72	MINFEQWEGFEGR		0.810934
6672	3176.52	LPYHWALDGISNTQTINPEALGHSEEER		0.736219
6673	1826.82	DETGLATGYEVEGDFPK		0.94555
6677	1174.7	VALYGIDALIK		0.93307
6685	1641.72	MINFEQWEGFEGR		0.73619
6686	1367.74	ISTFLDIYIQR		0.876574
6690	1170.64	ADEIGVWLLR		0.933199
6695	2005.95	YGNDDDRADEIGVWLLR		0.919206
6697	2005.95	YGNDDDRADEIGVWLLR		0.919206
6705	1367.74	ISTFLDIYIQR		0.876574
6710	1641.72	MINFEQWEGFEGR		0.950122
6730	1979.88	YYYEEAEMALIDTDVR		0.717192
6740	1641.72	MINFEQWEGFEGR		0.950122
6741	1826.82	DETGLATGYEVEGDFPK		0.94555
6746	1997.03	NSEATTSILTITSNVVYGK		0.941236
6749	1367.74	ISTFLDIYIQR		0.896321
6758	3356.71	FLHTLENMGPAPEPNLTVLYSSALPENFKK		0.728032
6786	2501.18	DLENGTLTESQAQELIDHMVMK		0.903469
6787	3356.71	FLHTLENMGPAPEPNLTVLYSSALPENFKK		0.647131
6789	1826.82	DETGLATGYEVEGDFPK		0.924761
6798	2181.06	VVRDETGLATGYEVEGDFPK		0.706229
6800	2962.48	AAFTPFAPGANPSYGAEQNGLLASLNSVAK		0.853276
6809	2501.18	DLENGTLTESQAQELIDHMVMK		0.768038
6816	2962.48	AAFTPFAPGANPSYGAEQNGLLASLNSVAK		0.88846
6835	3228.62	FLHTLENMGPAPEPNLTVLYSSALPENFK		0.65317
6846	2190.18	RTFATGIAGFSHVIDSLSAIK		0.863009
6847	2190.18	RTFATGIAGFSHVIDSLSAIK		0.91341
6855	3228.62	FLHTLENMGPAPEPNLTVLYSSALPENFK		0.69617
6877	2958.44	KENLVQVMDGYFDQGAHHLNVNVFGK		0.853428
6935	2034.08	TFATGIAGFSHVIDSLSAIK		0.956338
6955	2034.08	TFATGIAGFSHVIDSLSAIK		0.956338
6965	2034.08	TFATGIAGFSHVIDSLSAIK		0.956338
6966	2034.08	TFATGIAGFSHVIDSLSAIK		0.904483
6970	1997.03	NSEATTSILTITSNVVYGK		0.941236
6977	2034.08	TFATGIAGFSHVIDSLSAIK		0.956338
6987	2830.35	ENLVQVMDGYFDQGAHHLNVNVFGK		0.812632
6990	2034.08	TFATGIAGFSHVIDSLSAIK		0.948938
6998	2830.35	ENLVQVMDGYFDQGAHHLNVNVFGK		0.672561
7012	2034.08	TFATGIAGFSHVIDSLSAIK		0.956338
7018	2878.4	IPSYNQLFSGDPVWATLEVGGIGMDGR		0.917558
7028	2878.4	IPSYNQLFSGDPVWATLEVGGIGMDGR		0.917558
7048	2878.4	IPSYNQLFSGDPVWATLEVGGIGMDGR		0.917558
7063	2878.4	IPSYNQLFSGDPVWATLEVGGIGMDGR		0.905298
7081	2878.4	IPSYNQLFSGDPVWATLEVGGIGMDGR		0.917558
7088	2843.38	GGVLDMETEVVSSLTAYGPGYIDETLK		0.918534
7101	2878.4	IPSYNQLFSGDPVWATLEVGGIGMDGR		0.917558
7102	2034.08	TFATGIAGFSHVIDSLSAIK		0.956338
7120	2034.08	TFATGIAGFSHVIDSLSAIK		0.940284
7123	2878.4	IPSYNQLFSGDPVWATLEVGGIGMDGR		0.917558
7132	2034.08	TFATGIAGFSHVIDSLSAIK		0.956338
7139	2878.4	IPSYNQLFSGDPVWATLEVGGIGMDGR		0.85645
7171	2034.08	TFATGIAGFSHVIDSLSAIK		0.948938
7228	2305.1	LLDAMEHPEKEEYANFTIR		0.835351
7241	1367.74	ISTFLDIYIQR		0.876574
7249	1997.03	NSEATTSILTITSNVVYGK		0.931214
7262	1367.74	ISTFLDIYIQR		0.876574
7288	1997.03	NSEATTSILTITSNVVYGK		0.941236
7332	1997.03	NSEATTSILTITSNVVYGK		0.941236
7372	1997.03	NSEATTSILTITSNVVYGK		0.941236
7382	1367.74	ISTFLDIYIQR		0.912909
7400	1997.03	NSEATTSILTITSNVVYGK		0.941236
7420	1997.03	NSEATTSILTITSNVVYGK		0.941236
7423	1367.74	ISTFLDIYIQR		0.825081
7481	1997.03	NSEATTSILTITSNVVYGK		0.919484
7552	1997.03	NSEATTSILTITSNVVYGK		0.941236
7603	1367.74	ISTFLDIYIQR		0.825081
7611	1997.03	NSEATTSILTITSNVVYGK		0.919484
7613	1367.74	ISTFLDIYIQR		0.876574
7622	1997.03	NSEATTSILTITSNVVYGK		0.931214
7649	1997.03	NSEATTSILTITSNVVYGK		0.957111
7671	1997.03	NSEATTSILTITSNVVYGK		0.941236
7675	2501.18	DLENGTLTESQAQELIDHMVMK		0.731543
7681	1997.03	NSEATTSILTITSNVVYGK		0.941236
7692	1367.74	ISTFLDIYIQR		0.876574
7709	1997.03	NSEATTSILTITSNVVYGK		0.905754
7753	1367.74	ISTFLDIYIQR		0.825081
7793	1367.74	ISTFLDIYIQR		0.876574
7812	1997.03	NSEATTSILTITSNVVYGK		0.941236
7836	948.47	YTGALPDGR		0.873226
7845	948.47	YTGALPDGR		0.847042
7868	948.47	YTGALPDGR		0.847042
7875	1090.52	TQNGAAMSVGR		0.922837
7893	1171.63	IWKEEVNVR		0.763775
7979	1090.52	TQNGAAMSVGR		0.807353
7989	1090.52	TQNGAAMSVGR		0.839568
8089	1997.03	NSEATTSILTITSNVVYGK		0.941236
8106	1997.03	NSEATTSILTITSNVVYGK		0.941236
8122	1367.74	ISTFLDIYIQR		0.825081
8126	1997.03	NSEATTSILTITSNVVYGK		0.919484
8127	1367.74	ISTFLDIYIQR		0.876574
8139	1367.74	ISTFLDIYIQR		0.876574
8159	1997.03	NSEATTSILTITSNVVYGK		0.957111
8161	3176.52	LPYHWALDGISNTQTINPEALGHSEEER		0.736219
8167	2501.18	DLENGTLTESQAQELIDHMVMK		0.731543
8168	1997.03	NSEATTSILTITSNVVYGK		0.941236
8175	1997.03	NSEATTSILTITSNVVYGK		0.931214
8177	1367.74	ISTFLDIYIQR		0.876574
8189	2005.95	YGNDDDRADEIGVWLLR		0.905448
8192	1641.72	MINFEQWEGFEGR		0.950122
8195	1367.74	ISTFLDIYIQR		0.896321
8197	2005.95	YGNDDDRADEIGVWLLR		0.822653
8198	2005.95	YGNDDDRADEIGVWLLR		0.889348
8205	2005.95	YGNDDDRADEIGVWLLR		0.848457
8206	1367.74	ISTFLDIYIQR		0.825081
8211	2005.95	YGNDDDRADEIGVWLLR		0.919206
8215	2005.95	YGNDDDRADEIGVWLLR		0.889348
8217	2005.95	YGNDDDRADEIGVWLLR		0.848457
8218	1367.74	ISTFLDIYIQR		0.876574
8220	1997.03	NSEATTSILTITSNVVYGK		0.941236
8223	2034.08	TFATGIAGFSHVIDSLSAIK		0.948938
8230	2034.08	TFATGIAGFSHVIDSLSAIK		0.714213
8232	2005.95	YGNDDDRADEIGVWLLR		0.822653
8235	2005.95	YGNDDDRADEIGVWLLR		0.715757
8237	2005.95	YGNDDDRADEIGVWLLR		0.792455
8239	1367.74	ISTFLDIYIQR		0.876574
8246	1367.74	ISTFLDIYIQR		0.876574
8247	2034.08	TFATGIAGFSHVIDSLSAIK		0.956338
8255	1367.74	ISTFLDIYIQR		0.752104
8260	1997.03	NSEATTSILTITSNVVYGK		0.919484
8261	2005.95	YGNDDDRADEIGVWLLR		0.848457
8262	2034.08	TFATGIAGFSHVIDSLSAIK		0.75563
8266	1367.74	ISTFLDIYIQR		0.876574
8277	1826.82	DETGLATGYEVEGDFPK		0.924761
8279	1641.72	MINFEQWEGFEGR		0.950122
8281	1997.03	NSEATTSILTITSNVVYGK		0.941236
8285	1579.81	HTHIITGLPDTYGR		0.932268
8286	1367.74	ISTFLDIYIQR		0.752104
8289	948.47	YTGALPDGR		0.847042
8297	1997.03	NSEATTSILTITSNVVYGK		0.941236
8303	3176.52	LPYHWALDGISNTQTINPEALGHSEEER		0.797934
8317	1367.74	ISTFLDIYIQR		0.825081
8332	948.47	YTGALPDGR		0.847042
8342	1641.72	MINFEQWEGFEGR		0.930404
8353	948.47	YTGALPDGR		0.847042
8367	1997.03	NSEATTSILTITSNVVYGK		0.889682
8368	1641.72	MINFEQWEGFEGR		0.776667
8373	2005.95	YGNDDDRADEIGVWLLR		0.715757
8382	1174.7	VALYGIDALIK		0.885053
8383	1641.72	MINFEQWEGFEGR		0.950122
8395	1367.74	ISTFLDIYIQR		0.825081
8405	1997.03	NSEATTSILTITSNVVYGK		0.905754
8416	1367.74	ISTFLDIYIQR		0.825081
8418	1174.7	VALYGIDALIK		0.862346
8423	1826.82	DETGLATGYEVEGDFPK		0.896035
8428	1367.74	ISTFLDIYIQR		0.825081
8449	1367.74	ISTFLDIYIQR		0.752104
8460	1826.82	DETGLATGYEVEGDFPK		0.924761
8472	1997.03	NSEATTSILTITSNVVYGK		0.919484
8489	1641.72	MINFEQWEGFEGR		0.941083
8496	1997.03	NSEATTSILTITSNVVYGK		0.889682
8498	1367.74	ISTFLDIYIQR		0.752104
8515	1367.74	ISTFLDIYIQR		0.752104
5152	885.5	LREEIAR	>AXA82511.1 formate C-acetyltransferase [Faecalibacterium prausnitzii]	0.781208
5159	885.5	LREEIAR		0.781208
5179	885.5	LREEIAR		0.850363
5189	885.5	LREEIAR		0.781208
5199	885.5	LREEIAR		0.781208
5229	885.5	LREEIAR		0.781208
5253	885.5	LREEIAR		0.781208
5271	885.5	LREEIAR		0.781208
5279	885.5	LREEIAR		0.781208
5296	885.5	LREEIAR		0.850363
5375	885.5	LREEIAR		0.850363
5385	885.5	LREEIAR		0.850363
5389	1090.52	TQNGAAMSVGR		0.768669
5396	948.47	YTGALPDGR		0.873226
5405	948.47	YTGALPDGR		0.873226
5421	948.47	YTGALPDGR		0.777332
5430	914.45	IFTDYTR		0.779424
5450	1104.52	EQQMDVISR		0.767822
5455	914.45	IFTDYTR		0.779424
5489	948.47	YTGALPDGR		0.847042
5490	914.45	IFTDYTR		0.779424
5497	914.45	IFTDYTR		0.848836
5502	1171.63	IWKEEVNVR		0.862494
5516	914.45	IFTDYTR		0.817399
5523	1171.63	IWKEEVNVR		0.835314
5538	914.45	IFTDYTR		0.779424
5542	948.47	YTGALPDGR		0.873226
5552	948.47	YTGALPDGR		0.847042
5901	885.5	LREEIAR		0.850363
5911	885.5	LREEIAR		0.850363
5918	885.5	LREEIAR		0.850363
5926	885.5	LREEIAR		0.850363
5937	885.5	LREEIAR		0.850363
5945	885.5	LREEIAR		0.850363
5957	885.5	LREEIAR		0.850363
5967	1090.52	TQNGAAMSVGR		0.93574
6020	948.47	YTGALPDGR		0.894928
6022	1171.63	IWKEEVNVR		0.763775
6027	948.47	YTGALPDGR		0.894928
6032	1171.63	IWKEEVNVR		0.885188
6037	1171.63	IWKEEVNVR		0.904136
6045	1171.63	IWKEEVNVR		0.885188
6055	1171.63	IWKEEVNVR		0.904136
6065	1171.63	IWKEEVNVR		0.802762
6071	1171.63	IWKEEVNVR		0.763775
6075	1171.63	IWKEEVNVR		0.919958
6078	1171.63	IWKEEVNVR		0.763775
6095	1171.63	IWKEEVNVR		0.904136
6132	1171.63	IWKEEVNVR		0.919958
6156	1171.63	IWKEEVNVR		0.904136
6176	814.47	LWGALQK		0.854115
6182	814.47	LWGALQK		0.785607
6197	814.47	LWGALQK		0.785607
6201	814.47	LWGALQK		0.785607
6215	814.47	LWGALQK		0.854115
6222	1579.81	HTHIITGLPDTYGR		0.965446
6232	1579.81	HTHIITGLPDTYGR		0.867231
6235	1579.81	HTHIITGLPDTYGR		0.951622
6238	1579.81	HTHIITGLPDTYGR		0.867231
6241	1579.81	HTHIITGLPDTYGR		0.959114
6245	1579.81	HTHIITGLPDTYGR		0.842901
6256	1579.81	HTHIITGLPDTYGR		0.965446
6259	1579.81	HTHIITGLPDTYGR		0.867231
6282	1579.81	HTHIITGLPDTYGR		0.90517
6305	982.49	AFMPYGGIK		0.813504
6315	1750.8	THNQAVFDAYTPEMK		0.962114
6316	984.45	EMQFFGAR		0.813392
6317	1750.8	THNQAVFDAYTPEMK		0.898858
6325	1750.8	THNQAVFDAYTPEMK		0.962114
6326	1750.8	THNQAVFDAYTPEMK		0.880873
6422	2289.99	NYTPYDGDESFLAGPTEATDK		0.742302
6435	2289.99	NYTPYDGDESFLAGPTEATDK		0.742302
6465	2305.1	LIDAMEHPEKEEYANFTIR		0.909758
6466	2305.1	LIDAMEHPEKEEYANFTIR		0.777601
6475	2305.1	LIDAMEHPEKEEYANFTIR		0.933191
6479	880.47	TFLEMIK		0.781519
6538	2562.24	EKLIDAMEHPEKEEYANFTIR		0.824174
6540	2562.24	EKLIDAMEHPEKEEYANFTIR		0.901498
6580	885.5	LREEIAR		0.850363
6595	1330.8	RVALYGIDALIK		0.8782
6653	1979.88	YYYEEAEMALIDTDVR		0.941675
6655	1174.7	VALYGIDALIK		0.919848
6657	1174.7	VALYGIDALIK		0.835153
6661	1979.88	YYYEEAEMALIDTDVR		0.941675
6677	1174.7	VALYGIDALIK		0.93307
6686	1367.74	ISTFLDIYIQR		0.876574
6690	1170.64	ADEIGVWLLR		0.933199
6695	2005.95	YGNDDDRADEIGVWLLR		0.919206
6697	2005.95	YGNDDDRADEIGVWLLR		0.919206
6705	1367.74	ISTFLDIYIQR		0.876574
6710	1642.71	MIDFEQWEGFEGR		0.776613
6730	1979.88	YYYEEAEMALIDTDVR		0.717192
6746	1997.03	NSEATTSILTITSNVVYGK		0.941236
6749	1367.74	ISTFLDIYIQR		0.896321
6758	3356.71	FLHTLENMGPAPEPNLTVLYSSALPENFKK		0.728032
6787	3356.71	FLHTLENMGPAPEPNLTVLYSSALPENFKK		0.647131
6800	2962.48	AAFTPFAPGANPSYGAEQNGLLASLNSVAK		0.853276
6816	2962.48	AAFTPFAPGANPSYGAEQNGLLASLNSVAK		0.88846
6835	3228.62	FLHTLENMGPAPEPNLTVLYSSALPENFK		0.65317
6846	2190.18	RTFATGIAGFSHVIDSLSAIK		0.863009
6847	2190.18	RTFATGIAGFSHVIDSLSAIK		0.91341
6855	3228.62	FLHTLENMGPAPEPNLTVLYSSALPENFK		0.69617
6935	2034.08	TFATGIAGFSHVIDSLSAIK		0.956338
6955	2034.08	TFATGIAGFSHVIDSLSAIK		0.956338
6965	2034.08	TFATGIAGFSHVIDSLSAIK		0.956338
6966	2034.08	TFATGIAGFSHVIDSLSAIK		0.904483
6970	1997.03	NSEATTSILTITSNVVYGK		0.941236
6977	2034.08	TFATGIAGFSHVIDSLSAIK		0.956338
6990	2034.08	TFATGIAGFSHVIDSLSAIK		0.948938
7012	2034.08	TFATGIAGFSHVIDSLSAIK		0.956338
7018	2878.4	IPSYNQLFSGDPVWATLEVGGIGMDGR		0.917558
7028	2878.4	IPSYNQLFSGDPVWATLEVGGIGMDGR		0.917558
7048	2878.4	IPSYNQLFSGDPVWATLEVGGIGMDGR		0.917558
7063	2878.4	IPSYNQLFSGDPVWATLEVGGIGMDGR		0.905298
7081	2878.4	IPSYNQLFSGDPVWATLEVGGIGMDGR		0.917558
7101	2878.4	IPSYNQLFSGDPVWATLEVGGIGMDGR		0.917558
7102	2034.08	TFATGIAGFSHVIDSLSAIK		0.956338
7120	2034.08	TFATGIAGFSHVIDSLSAIK		0.940284
7123	2878.4	IPSYNQLFSGDPVWATLEVGGIGMDGR		0.917558
7132	2034.08	TFATGIAGFSHVIDSLSAIK		0.956338
7139	2878.4	IPSYNQLFSGDPVWATLEVGGIGMDGR		0.85645
7171	2034.08	TFATGIAGFSHVIDSLSAIK		0.948938
7228	2305.1	LIDAMEHPEKEEYANFTIR		0.835351
7241	1367.74	ISTFLDIYIQR		0.876574
7249	1997.03	NSEATTSILTITSNVVYGK		0.931214
7262	1367.74	ISTFLDIYIQR		0.876574
7288	1997.03	NSEATTSILTITSNVVYGK		0.941236
7332	1997.03	NSEATTSILTITSNVVYGK		0.941236
7372	1997.03	NSEATTSILTITSNVVYGK		0.941236
7382	1367.74	ISTFLDIYIQR		0.912909
7400	1997.03	NSEATTSILTITSNVVYGK		0.941236
7420	1997.03	NSEATTSILTITSNVVYGK		0.941236
7423	1367.74	ISTFLDIYIQR		0.825081
7481	1997.03	NSEATTSILTITSNVVYGK		0.919484
7552	1997.03	NSEATTSILTITSNVVYGK		0.941236
7603	1367.74	ISTFLDIYIQR		0.825081
7611	1997.03	NSEATTSILTITSNVVYGK		0.919484
7613	1367.74	ISTFLDIYIQR		0.876574
7622	1997.03	NSEATTSILTITSNVVYGK		0.931214
7649	1997.03	NSEATTSILTITSNVVYGK		0.957111
7671	1997.03	NSEATTSILTITSNVVYGK		0.941236
7681	1997.03	NSEATTSILTITSNVVYGK		0.941236
7692	1367.74	ISTFLDIYIQR		0.876574
7709	1997.03	NSEATTSILTITSNVVYGK		0.905754
7753	1367.74	ISTFLDIYIQR		0.825081
7793	1367.74	ISTFLDIYIQR		0.876574
7812	1997.03	NSEATTSILTITSNVVYGK		0.941236
7836	948.47	YTGALPDGR		0.873226
7845	948.47	YTGALPDGR		0.847042
7868	948.47	YTGALPDGR		0.847042
7875	1090.52	TQNGAAMSVGR		0.922837
7893	1171.63	IWKEEVNVR		0.763775
7979	1090.52	TQNGAAMSVGR		0.807353
7989	1090.52	TQNGAAMSVGR		0.839568
8089	1997.03	NSEATTSILTITSNVVYGK		0.941236
8106	1997.03	NSEATTSILTITSNVVYGK		0.941236
8122	1367.74	ISTFLDIYIQR		0.825081
8126	1997.03	NSEATTSILTITSNVVYGK		0.919484
8127	1367.74	ISTFLDIYIQR		0.876574
8139	1367.74	ISTFLDIYIQR		0.876574
8159	1997.03	NSEATTSILTITSNVVYGK		0.957111
8168	1997.03	NSEATTSILTITSNVVYGK		0.941236
8175	1997.03	NSEATTSILTITSNVVYGK		0.931214
8177	1367.74	ISTFLDIYIQR		0.876574
8189	2005.95	YGNDDDRADEIGVWLLR		0.905448
8195	1367.74	ISTFLDIYIQR		0.896321
8197	2005.95	YGNDDDRADEIGVWLLR		0.822653
8198	2005.95	YGNDDDRADEIGVWLLR		0.889348
8205	2005.95	YGNDDDRADEIGVWLLR		0.848457
8206	1367.74	ISTFLDIYIQR		0.825081
8211	2005.95	YGNDDDRADEIGVWLLR		0.919206
8215	2005.95	YGNDDDRADEIGVWLLR		0.889348
8217	2005.95	YGNDDDRADEIGVWLLR		0.848457
8218	1367.74	ISTFLDIYIQR		0.876574
8220	1997.03	NSEATTSILTITSNVVYGK		0.941236
8223	2034.08	TFATGIAGFSHVIDSLSAIK		0.948938
8230	2034.08	TFATGIAGFSHVIDSLSAIK		0.714213
8232	2005.95	YGNDDDRADEIGVWLLR		0.822653
8235	2005.95	YGNDDDRADEIGVWLLR		0.715757
8237	2005.95	YGNDDDRADEIGVWLLR		0.792455
8239	1367.74	ISTFLDIYIQR		0.876574
8246	1367.74	ISTFLDIYIQR		0.876574
8247	2034.08	TFATGIAGFSHVIDSLSAIK		0.956338
8255	1367.74	ISTFLDIYIQR		0.752104
8260	1997.03	NSEATTSILTITSNVVYGK		0.919484
8261	2005.95	YGNDDDRADEIGVWLLR		0.848457
8262	2034.08	TFATGIAGFSHVIDSLSAIK		0.75563
8266	1367.74	ISTFLDIYIQR		0.876574
8281	1997.03	NSEATTSILTITSNVVYGK		0.941236
8285	1579.81	HTHIITGLPDTYGR		0.932268
8286	1367.74	ISTFLDIYIQR		0.752104
8289	948.47	YTGALPDGR		0.847042
8297	1997.03	NSEATTSILTITSNVVYGK		0.941236
8317	1367.74	ISTFLDIYIQR		0.825081
8332	948.47	YTGALPDGR		0.847042
8342	1642.71	MIDFEQWEGFEGR		0.776613
8353	948.47	YTGALPDGR		0.847042
8367	1997.03	NSEATTSILTITSNVVYGK		0.889682
8373	2005.95	YGNDDDRADEIGVWLLR		0.715757
8382	1174.7	VALYGIDALIK		0.885053
8383	1642.71	MIDFEQWEGFEGR		0.776613
8395	1367.74	ISTFLDIYIQR		0.825081
8405	1997.03	NSEATTSILTITSNVVYGK		0.905754
8416	1367.74	ISTFLDIYIQR		0.825081
8418	1174.7	VALYGIDALIK		0.862346
8428	1367.74	ISTFLDIYIQR		0.825081
8449	1367.74	ISTFLDIYIQR		0.752104
8472	1997.03	NSEATTSILTITSNVVYGK		0.919484
8489	1642.71	MIDFEQWEGFEGR		0.776613
8496	1997.03	NSEATTSILTITSNVVYGK		0.889682
8498	1367.74	ISTFLDIYIQR		0.752104
8515	1367.74	ISTFLDIYIQR		0.752104
5398	1173.6	SNNGDIADLKK	>WP_005932243.1 twin-arginine translocation signal domain-containing protein [Faecalibacterium prausnitzii]	0.862399
5438	1045.5	SNNGDIADLK		0.771402
5451	862.47	AIANTAFR		0.916258
5491	1198.6	VVEAGPADWQK		0.833902
5500	1198.6	VVEAGPADWQK		0.833902
5512	1198.6	VVEAGPADWQK		0.884006
5521	1198.6	VVEAGPADWQK		0.861196
5530	1198.6	VVEAGPADWQK		0.833902
5541	1198.6	VVEAGPADWQK		0.861196
5549	1198.6	VVEAGPADWQK		0.801241
5587	1198.6	VVEAGPADWQK		0.861196
5600	1198.6	VVEAGPADWQK		0.884006
5609	1198.6	VVEAGPADWQK		0.884006
5622	1198.6	VVEAGPADWQK		0.884006
5939	1198.6	VVEAGPADWQK		0.918995
5950	1198.6	VVEAGPADWQK		0.918995
5960	1198.6	VVEAGPADWQK		0.918995
5978	1198.6	VVEAGPADWQK		0.918995
5996	1198.6	VVEAGPADWQK		0.918995
6005	1198.6	VVEAGPADWQK		0.94343
6015	1198.6	VVEAGPADWQK		0.94343
6025	1198.6	VVEAGPADWQK		0.94343
6141	1317.52	EMGFDGEAYDGK		0.914725
6149	1317.52	EMGFDGEAYDGK		0.89833
6158	1317.52	EMGFDGEAYDGK		0.755071
6295	1281.66	TYVSSITQEVR		0.941047
6298	1619.75	KFSYQMHFNYQK		0.931067
6300	1281.66	TYVSSITQEVR		0.88036
6302	1619.75	KFSYQMHFNYQK		0.737449
6338	2430.08	NQANNTSMPNETLTGAADYYQK		0.947783
6339	1184.58	GLDLTNYYAR		0.919496
6345	1267.58	EFISWESTNR		0.916524
6355	1491.66	FSYQMHFNYQK		0.871117
6356	1857.85	SYIPNPNYYAADEVSR		0.923805
6358	1184.58	GLDLTNYYAR		0.953081
6359	1267.58	EFISWESTNR		0.916524
6365	1857.85	SYIPNPNYYAADEVSR		0.910503
6367	1184.58	GLDLTNYYAR		0.94383
6385	1488.67	DDVDWVDVNGEVK		0.953801
6400	1488.67	DDVDWVDVNGEVK		0.908509
6520	1619.75	KFSYQMHFNYQK		0.865469
6591	2005.89	EWSHNEDSSVWTFNLR		0.941008
6958	3171.38	AVNWETSEEAYTTEQYEEFAAAFDAATK		0.798151
7002	3242.42	AVNWETSEEAYTTEQYEEFAAAFDAATKA		0.695524
7185	1573.85	DFLVGLEWVLNAAK		0.96556
7188	1573.85	DFLVGLEWVLNAAK		0.81442
7195	1573.85	DFLVGLEWVLNAAK		0.96556
7206	1573.85	DFLVGLEWVLNAAK		0.96556
7215	1573.85	DFLVGLEWVLNAAK		0.951766
7226	1573.85	DFLVGLEWVLNAAK		0.951766
7232	2220.09	FTVTMISDGTVTFQLYQNR		0.952385
7237	1573.85	DFLVGLEWVLNAAK		0.951766
7247	1573.85	DFLVGLEWVLNAAK		0.951766
7258	1573.85	DFLVGLEWVLNAAK		0.951766
7271	1573.85	DFLVGLEWVLNAAK		0.951766
7278	1573.85	DFLVGLEWVLNAAK		0.951766
7291	2220.09	FTVTMISDGTVTFQLYQNR		0.944555
7292	1573.85	DFLVGLEWVLNAAK		0.951766
7300	1573.85	DFLVGLEWVLNAAK		0.951766
7311	1573.85	DFLVGLEWVLNAAK		0.867493
7330	1573.85	DFLVGLEWVLNAAK		0.96556
7350	1573.85	DFLVGLEWVLNAAK		0.951766
7370	2220.09	FTVTMISDGTVTFQLYQNR		0.935439
7413	1573.85	DFLVGLEWVLNAAK		0.951766
7432	1573.85	DFLVGLEWVLNAAK		0.951766
7452	2220.09	FTVTMISDGTVTFQLYQNR		0.944555
7630	2220.09	FTVTMISDGTVTFQLYQNR		0.952385
7805	862.47	AIANTAFR		0.782632
7843	2220.09	FTVTMISDGTVTFQLYQNR		0.952385
7897	1267.58	EFISWESTNR		0.880978
7898	1184.58	GLDLTNYYAR		0.88462
7905	1267.58	EFISWESTNR		0.880978
7917	1267.58	EFISWESTNR		0.830297
7922	2220.09	FTVTMISDGTVTFQLYQNR		0.959108
7938	974.47	AIVDDTDAR		0.845672
7945	974.47	AIVDDTDAR		0.893798
7958	2220.09	FTVTMISDGTVTFQLYQNR		0.952385
7972	2220.09	FTVTMISDGTVTFQLYQNR		0.952385
8001	2220.09	FTVTMISDGTVTFQLYQNR		0.964883
8042	2220.09	FTVTMISDGTVTFQLYQNR		0.959108
8051	2220.09	FTVTMISDGTVTFQLYQNR		0.935439
8060	2220.09	FTVTMISDGTVTFQLYQNR		0.944555
8090	2220.09	FTVTMISDGTVTFQLYQNR		0.952385
8110	2220.09	FTVTMISDGTVTFQLYQNR		0.964883
8118	2220.09	FTVTMISDGTVTFQLYQNR		0.952385
8132	2220.09	FTVTMISDGTVTFQLYQNR		0.964883
8140	2220.09	FTVTMISDGTVTFQLYQNR		0.944555
8146	2220.09	FTVTMISDGTVTFQLYQNR		0.952385
8173	2220.09	FTVTMISDGTVTFQLYQNR		0.935439
8188	2220.09	FTVTMISDGTVTFQLYQNR		0.935439
8231	2005.89	EWSHNEDSSVWTFNLR		0.905451
8232	2005.89	EWSHNEDSSVWTFNLR		0.757118
8235	2005.89	EWSHNEDSSVWTFNLR		0.757118
8243	2220.09	FTVTMISDGTVTFQLYQNR		0.952385
8269	2220.09	FTVTMISDGTVTFQLYQNR		0.959108
8310	2220.09	FTVTMISDGTVTFQLYQNR		0.944555
8319	2220.09	FTVTMISDGTVTFQLYQNR		0.944555
8361	1573.85	DFLVGLEWVLNAAK		0.867493
8399	2220.09	FTVTMISDGTVTFQLYQNR		0.881308
8408	2220.09	FTVTMISDGTVTFQLYQNR		0.944555
8417	2220.09	FTVTMISDGTVTFQLYQNR		0.812604
5398	1173.6	SNNGDIADLKK	>WP_097772389.1 twin-arginine translocation signal domain-containing protein [Faecalibacterium prausnitzii]	0.862399
5438	1045.5	SNNGDIADLK		0.771402
5451	862.47	AIANTAFR		0.916258
5491	1198.6	VVEAGPADWQK		0.833902
5500	1198.6	VVEAGPADWQK		0.833902
5512	1198.6	VVEAGPADWQK		0.884006
5521	1198.6	VVEAGPADWQK		0.861196
5530	1198.6	VVEAGPADWQK		0.833902
5541	1198.6	VVEAGPADWQK		0.861196
5549	1198.6	VVEAGPADWQK		0.801241
5587	1198.6	VVEAGPADWQK		0.861196
5600	1198.6	VVEAGPADWQK		0.884006
5609	1198.6	VVEAGPADWQK		0.884006
5622	1198.6	VVEAGPADWQK		0.884006
5939	1198.6	VVEAGPADWQK		0.918995
5950	1198.6	VVEAGPADWQK		0.918995
5960	1198.6	VVEAGPADWQK		0.918995
5978	1198.6	VVEAGPADWQK		0.918995
5996	1198.6	VVEAGPADWQK		0.918995
6005	1198.6	VVEAGPADWQK		0.94343
6015	1198.6	VVEAGPADWQK		0.94343
6025	1198.6	VVEAGPADWQK		0.94343
6141	1317.52	EMGFDGEAYDGK		0.914725
6149	1317.52	EMGFDGEAYDGK		0.89833
6158	1317.52	EMGFDGEAYDGK		0.755071
6295	1281.66	TYVSSITQEVR		0.941047
6298	1619.75	KFSYQMHFNYQK		0.931067
6300	1281.66	TYVSSITQEVR		0.88036
6302	1619.75	KFSYQMHFNYQK		0.737449
6345	1267.58	EFISWESTNR		0.916524
6355	1491.66	FSYQMHFNYQK		0.871117
6358	1183.6	GLNLTNYYAR		0.763056
6359	1267.58	EFISWESTNR		0.916524
6367	1183.6	GLNLTNYYAR		0.763056
6385	1488.67	DDVDWVDVNGEVK		0.953801
6400	1488.67	DDVDWVDVNGEVK		0.908509
6520	1619.75	KFSYQMHFNYQK		0.865469
6591	2005.89	EWSHNEDSSVWTFNLR		0.941008
6958	3171.38	AVNWETSEEAYTTEQYEEFAAAFDAATK		0.798151
7002	3242.42	AVNWETSEEAYTTEQYEEFAAAFDAATKA		0.695524
7185	1573.85	DFLVGLEWVLNAAK		0.96556
7188	1573.85	DFLVGLEWVLNAAK		0.81442
7195	1573.85	DFLVGLEWVLNAAK		0.96556
7206	1573.85	DFLVGLEWVLNAAK		0.96556
7215	1573.85	DFLVGLEWVLNAAK		0.951766
7226	1573.85	DFLVGLEWVLNAAK		0.951766
7232	2220.09	FTVTMISDGTVTFQLYQNR		0.952385
7237	1573.85	DFLVGLEWVLNAAK		0.951766
7247	1573.85	DFLVGLEWVLNAAK		0.951766
7258	1573.85	DFLVGLEWVLNAAK		0.951766
7271	1573.85	DFLVGLEWVLNAAK		0.951766
7278	1573.85	DFLVGLEWVLNAAK		0.951766
7291	2220.09	FTVTMISDGTVTFQLYQNR		0.944555
7292	1573.85	DFLVGLEWVLNAAK		0.951766
7300	1573.85	DFLVGLEWVLNAAK		0.951766
7311	1573.85	DFLVGLEWVLNAAK		0.867493
7330	1573.85	DFLVGLEWVLNAAK		0.96556
7350	1573.85	DFLVGLEWVLNAAK		0.951766
7370	2220.09	FTVTMISDGTVTFQLYQNR		0.935439
7413	1573.85	DFLVGLEWVLNAAK		0.951766
7432	1573.85	DFLVGLEWVLNAAK		0.951766
7452	2220.09	FTVTMISDGTVTFQLYQNR		0.944555
7630	2220.09	FTVTMISDGTVTFQLYQNR		0.952385
7805	862.47	AIANTAFR		0.782632
7843	2220.09	FTVTMISDGTVTFQLYQNR		0.952385
7897	1267.58	EFISWESTNR		0.880978
7905	1267.58	EFISWESTNR		0.880978
7917	1267.58	EFISWESTNR		0.830297
7922	2220.09	FTVTMISDGTVTFQLYQNR		0.959108
7938	974.47	AIVDDTDAR		0.845672
7945	974.47	AIVDDTDAR		0.893798
7958	2220.09	FTVTMISDGTVTFQLYQNR		0.952385
7972	2220.09	FTVTMISDGTVTFQLYQNR		0.952385
8001	2220.09	FTVTMISDGTVTFQLYQNR		0.964883
8042	2220.09	FTVTMISDGTVTFQLYQNR		0.959108
8051	2220.09	FTVTMISDGTVTFQLYQNR		0.935439
8060	2220.09	FTVTMISDGTVTFQLYQNR		0.944555
8090	2220.09	FTVTMISDGTVTFQLYQNR		0.952385
8110	2220.09	FTVTMISDGTVTFQLYQNR		0.964883
8118	2220.09	FTVTMISDGTVTFQLYQNR		0.952385
8132	2220.09	FTVTMISDGTVTFQLYQNR		0.964883
8140	2220.09	FTVTMISDGTVTFQLYQNR		0.944555
8146	2220.09	FTVTMISDGTVTFQLYQNR		0.952385
8173	2220.09	FTVTMISDGTVTFQLYQNR		0.935439
8188	2220.09	FTVTMISDGTVTFQLYQNR		0.935439
8231	2005.89	EWSHNEDSSVWTFNLR		0.905451
8232	2005.89	EWSHNEDSSVWTFNLR		0.757118
8235	2005.89	EWSHNEDSSVWTFNLR		0.757118
8243	2220.09	FTVTMISDGTVTFQLYQNR		0.952385
8269	2220.09	FTVTMISDGTVTFQLYQNR		0.959108
8310	2220.09	FTVTMISDGTVTFQLYQNR		0.944555
8319	2220.09	FTVTMISDGTVTFQLYQNR		0.944555
8361	1573.85	DFLVGLEWVLNAAK		0.867493
8399	2220.09	FTVTMISDGTVTFQLYQNR		0.881308
8408	2220.09	FTVTMISDGTVTFQLYQNR		0.944555
8417	2220.09	FTVTMISDGTVTFQLYQNR		0.812604
5398	1173.6	SNNGDIADLKK	>WP_097792633.1 twin-arginine translocation signal domain-containing protein [Faecalibacterium prausnitzii]	0.862399
5438	1045.5	SNNGDIADLK		0.771402
5451	862.47	AIANTAFR		0.916258
5491	1198.6	VVEAGPADWQK		0.833902
5500	1198.6	VVEAGPADWQK		0.833902
5512	1198.6	VVEAGPADWQK		0.884006
5521	1198.6	VVEAGPADWQK		0.861196
5530	1198.6	VVEAGPADWQK		0.833902
5541	1198.6	VVEAGPADWQK		0.861196
5549	1198.6	VVEAGPADWQK		0.801241
5587	1198.6	VVEAGPADWQK		0.861196
5600	1198.6	VVEAGPADWQK		0.884006
5609	1198.6	VVEAGPADWQK		0.884006
5622	1198.6	VVEAGPADWQK		0.884006
5939	1198.6	VVEAGPADWQK		0.918995
5950	1198.6	VVEAGPADWQK		0.918995
5960	1198.6	VVEAGPADWQK		0.918995
5978	1198.6	VVEAGPADWQK		0.918995
5996	1198.6	VVEAGPADWQK		0.918995
6005	1198.6	VVEAGPADWQK		0.94343
6015	1198.6	VVEAGPADWQK		0.94343
6025	1198.6	VVEAGPADWQK		0.94343
6295	1281.66	TYVSSLTQEVR		0.941047
6298	1619.75	KFSYQMHFNYQK		0.931067
6300	1281.66	TYVSSLTQEVR		0.88036
6302	1619.75	KFSYQMHFNYQK		0.737449
6355	1491.66	FSYQMHFNYQK		0.871117
6385	1488.67	DDVDWVDVNGEVK		0.953801
6400	1488.67	DDVDWVDVNGEVK		0.908509
6520	1619.75	KFSYQMHFNYQK		0.865469
6591	2005.89	EWSHNEDSSVWTFNLR		0.941008
6958	3171.38	AVNWETSEEAYTTEQYEEFAAAFDAATK		0.798151
7002	3242.42	AVNWETSEEAYTTEQYEEFAAAFDAATKA		0.695524
7185	1573.85	DFLVGLEWVLNAAK		0.96556
7188	1573.85	DFLVGLEWVLNAAK		0.81442
7195	1573.85	DFLVGLEWVLNAAK		0.96556
7206	1573.85	DFLVGLEWVLNAAK		0.96556
7215	1573.85	DFLVGLEWVLNAAK		0.951766
7226	1573.85	DFLVGLEWVLNAAK		0.951766
7232	2220.09	FTVTMISDGTVTFQLYQNR		0.952385
7237	1573.85	DFLVGLEWVLNAAK		0.951766
7247	1573.85	DFLVGLEWVLNAAK		0.951766
7258	1573.85	DFLVGLEWVLNAAK		0.951766
7271	1573.85	DFLVGLEWVLNAAK		0.951766
7278	1573.85	DFLVGLEWVLNAAK		0.951766
7291	2220.09	FTVTMISDGTVTFQLYQNR		0.944555
7292	1573.85	DFLVGLEWVLNAAK		0.951766
7300	1573.85	DFLVGLEWVLNAAK		0.951766
7311	1573.85	DFLVGLEWVLNAAK		0.867493
7330	1573.85	DFLVGLEWVLNAAK		0.96556
7350	1573.85	DFLVGLEWVLNAAK		0.951766
7370	2220.09	FTVTMISDGTVTFQLYQNR		0.935439
7413	1573.85	DFLVGLEWVLNAAK		0.951766
7432	1573.85	DFLVGLEWVLNAAK		0.951766
7452	2220.09	FTVTMISDGTVTFQLYQNR		0.944555
7630	2220.09	FTVTMISDGTVTFQLYQNR		0.952385
7805	862.47	AIANTAFR		0.782632
7843	2220.09	FTVTMISDGTVTFQLYQNR		0.952385
7922	2220.09	FTVTMISDGTVTFQLYQNR		0.959108
7938	974.47	AIVDDTDAR		0.845672
7945	974.47	AIVDDTDAR		0.893798
7958	2220.09	FTVTMISDGTVTFQLYQNR		0.952385
7972	2220.09	FTVTMISDGTVTFQLYQNR		0.952385
8001	2220.09	FTVTMISDGTVTFQLYQNR		0.964883
8042	2220.09	FTVTMISDGTVTFQLYQNR		0.959108
8051	2220.09	FTVTMISDGTVTFQLYQNR		0.935439
8060	2220.09	FTVTMISDGTVTFQLYQNR		0.944555
8090	2220.09	FTVTMISDGTVTFQLYQNR		0.952385
8110	2220.09	FTVTMISDGTVTFQLYQNR		0.964883
8118	2220.09	FTVTMISDGTVTFQLYQNR		0.952385
8132	2220.09	FTVTMISDGTVTFQLYQNR		0.964883
8140	2220.09	FTVTMISDGTVTFQLYQNR		0.944555
8146	2220.09	FTVTMISDGTVTFQLYQNR		0.952385
8173	2220.09	FTVTMISDGTVTFQLYQNR		0.935439
8188	2220.09	FTVTMISDGTVTFQLYQNR		0.935439
8231	2005.89	EWSHNEDSSVWTFNLR		0.905451
8232	2005.89	EWSHNEDSSVWTFNLR		0.757118
8235	2005.89	EWSHNEDSSVWTFNLR		0.757118
8243	2220.09	FTVTMISDGTVTFQLYQNR		0.952385
8269	2220.09	FTVTMISDGTVTFQLYQNR		0.959108
8310	2220.09	FTVTMISDGTVTFQLYQNR		0.944555
8319	2220.09	FTVTMISDGTVTFQLYQNR		0.944555
8361	1573.85	DFLVGLEWVLNAAK		0.867493
8399	2220.09	FTVTMISDGTVTFQLYQNR		0.881308
8408	2220.09	FTVTMISDGTVTFQLYQNR		0.944555
8417	2220.09	FTVTMISDGTVTFQLYQNR		0.812604
5171	909.42	KEDYEAR	>ATO98531.1 glutamine synthetase type III [Faecalibacterium prausnitzii]	0.779733
5409	1063.57	ERLPSATYK		0.770304
5431	1313.56	YEVEMEHYSK		0.878958
5435	1002.5	VFNEHVMK		0.844196
5462	1313.56	YEVEMEHYSK		0.878958
5465	1313.56	YEVEMEHYSK		0.878958
5475	1313.56	YEVEMEHYSK		0.878958
5487	1313.56	YEVEMEHYSK		0.878958
5906	1153.55	TSVATPGNDHR		0.88598
5920	1153.55	TSVATPGNDHR		0.863363
6062	1146.58	SMNALSGQAIR		0.961653
6063	890.49	TLFGAPSAK		0.8501
6066	914.52	QDLILTGR		0.848832
6077	1146.58	SMNALSGQAIR		0.961653
6081	914.52	QDLILTGR		0.896402
6099	1146.58	SMNALSGQAIR		0.961653
6115	914.52	QDLILTGR		0.874857
6127	914.52	QDLILTGR		0.874857
6140	914.52	QDLILTGR		0.817395
6205	1375.64	GEPDASSFPSGGLR		0.969259
6247	1068.52	TSPFAFTGNK		0.923614
6255	1068.52	TSPFAFTGNK		0.923614
6265	1226.63	AVSFHDDVLPK		0.917993
6268	1068.52	TSPFAFTGNK		0.867454
6275	1226.63	AVSFHDDVLPK		0.917993
6288	1043.6	LAVSEAISVR		0.956593
6343	1872.93	ELVRGEPDASSFPSGGLR		0.894318
6366	1060.51	ELDEELWK		0.77049
6415	1163.58	AVDEYADLLR		0.88554
6418	1163.58	AVDEYADLLR		0.764259
6455	1319.74	NTPAALPALIDPK		0.939945
6469	1043.6	LAVSEAISVR		0.924492
6485	1085.58	MDLGVDVLPK		0.888953
6516	2054.93	VIFNGNGYTAEWEEEAAR		0.939746
6525	2116.05	MPGSAENLSDANTILNTAVAK		0.954611
6541	2054.93	VIFNGNGYTAEWEEEAAR		0.754533
6605	2188.06	DVDYVSTTVGPEQEYFLVK		0.953074
6606	1604.75	GYTAWDPTSYAFVK		0.931518
6680	2633.33	LFGKDVDYVSTTVGPEQEYFLVK		0.899196
6685	2465.2	GQELEEHYFGVIRPEVSAFMK		0.691176
6687	2465.2	GQELEEHYFGVIRPEVSAFMK		0.947
6731	2219.16	KQLLPAINAYMSEVANTAASK		0.839107
6745	1506.77	NIQLMEDFGVLTK		0.966832
6760	1506.77	NIQLMEDFGVLTK		0.817878
6796	2803.34	WAMELGATHYTHWFQPLTGITSEK		0.813789
6821	2465.2	GQELEEHYFGVIRPEVSAFMK		0.872064
6832	2091.07	QLLPAINAYMSEVANTAASK		0.95514
6842	2091.07	QLLPAINAYMSEVANTAASK		0.916538
6887	1616.86	IINIEALTMLEMAR		0.950726
6901	1616.86	IINIEALTMLEMAR		0.950726
6905	1616.86	IINIEALTMLEMAR		0.950726
7016	1711.92	GAPLDIEVANVVASVMK		0.948403
7026	1711.92	GAPLDIEVANVVASVMK		0.948403
7029	2553.28	ELKGYADELEGAEDFTSAAIALIK		0.868736
7032	2553.28	ELKGYADELEGAEDFTSAAIALIK		0.765521
7049	2183.06	GYADELEGAEDFTSAAIALIK		0.953181
7052	1711.92	GAPLDIEVANVVASVMK		0.962883
7055	2183.06	GYADELEGAEDFTSAAIALIK		0.953181
7067	2183.06	GYADELEGAEDFTSAAIALIK		0.953181
7071	1711.92	GAPLDIEVANVVASVMK		0.900298
7080	2183.06	GYADELEGAEDFTSAAIALIK		0.953181
7159	1616.86	IINIEALTMLEMAR		0.778024
7182	2183.06	GYADELEGAEDFTSAAIALIK		0.913635
7301	2183.06	GYADELEGAEDFTSAAIALIK		0.936412
7316	3126.38	LSTDADAMSDAIDALQAAVDTAEAMTDESAK		0.910589
7511	1226.63	AVSFHDDVLPK		0.760479
7779	1146.58	SMNALSGQAIR		0.920849
7913	1002.5	VFNEHVMK		0.774023
8227	2188.06	DVDYVSTTVGPEQEYFLVK		0.953074
8422	1043.6	LAVSEAISVR		0.842033
5422	1265.62	AFEEGTTKLDR	>WP_117535776.1 aldehyde ferredoxin oxidoreductase [Faecalibacterium prausnitzii]	0.758153
5439	1018.46	WMVEQNGR		0.811452
5459	1018.46	WMVEQNGR		0.925376
5492	1175.56	VYPDGVHDFK		0.763539
5532	1175.56	VYPDGVHDFK		0.763539
5613	879.42	GTLAMMEK		0.781584
5616	769.52	LKGLAIR		0.788405
5638	879.42	GTLAMMEK		0.781584
5640	769.52	LKGLAIR		0.788405
5651	769.52	LKGLAIR		0.788405
5716	879.42	GTLAMMEK		0.781584
5726	879.42	GTLAMMEK		0.781584
5932	766.38	MNVTFR		0.825923
5948	766.38	MNVTFR		0.825923
5961	766.38	MNVTFR		0.881964
5965	1175.56	VYPDGVHDFK		0.763539
5971	766.38	MNVTFR		0.825923
5975	1175.56	VYPDGVHDFK		0.835108
5980	766.38	MNVTFR		0.825923
5985	1175.56	VYPDGVHDFK		0.835108
6042	1998.96	KAPGGPVDTGEQPYNDINK		0.88961
6086	1998.96	KAPGGPVDTGEQPYNDINK		0.792806
6096	1998.96	KAPGGPVDTGEQPYNDINK		0.919424
6097	1998.96	KAPGGPVDTGEQPYNDINK		0.792806
6117	1998.96	KAPGGPVDTGEQPYNDINK		0.919424
6150	1870.87	APGGPVDTGEQPYNDINK		0.959704
6159	1604.79	VNLTTGEITTQDDAK		0.964967
6169	1604.79	VNLTTGEITTQDDAK		0.964967
6175	1604.79	VNLTTGEITTQDDAK		0.866129
6187	1604.79	VNLTTGEITTQDDAK		0.951019
6236	1117.5	YIGGMGMAYR		0.954764
6312	1508.77	RMAYGEGDLSVIAK		0.817775
6380	1352.66	MAYGEGDLSVIAK		0.927334
6396	1859.91	GHSIIDAHMGGHIGSMLK		0.959926
6481	943.51	WEVELIR		0.873464
6482	943.51	WEVELIR		0.777636
6515	1971.85	IMYEEAPMELDPYDEK		0.94188
6555	2185.14	YAGYDGIVVSGISEKPVYLR		0.953137
6556	2185.14	YAGYDGIVVSGISEKPVYLR		0.882623
6558	2154.01	ETLEKYDLADMADDLEKR		0.841959
6560	2154.01	ETLEKYDLADMADDLEKR		0.953803
6565	1634.76	GYFDFGAPAAEYTVK		0.930614
6566	1634.76	GYFDFGAPAAEYTVK		0.840275
6567	1397.6	YDLADMADDLEK		0.911826
6631	2185.14	YAGYDGIVVSGISEKPVYLR		0.706009
6641	1875.87	IEDGEVSLEDASEIWGK		0.959602
6696	2043.91	YISEAEYDSLPWEWEK		0.94003
6839	927.55	DLLWILR		0.848145
6915	1644.79	AKDLFYDIFGWDR		0.950048
7050	1445.66	DLFYDIFGWDR		0.946335
7342	3559.57	EYHGDLDLQADFMTAVTGETYTQADLQEDGAR		0.637757
7393	3559.57	EYHGDLDLQADFMTAVTGETYTQADLQEDGAR		0.637757
7397	1875.87	IEDGEVSLEDASEIWGK		0.722959
7401	3559.57	EYHGDLDLQADFMTAVTGETYTQADLQEDGAR		0.680938
7421	3559.57	EYHGDLDLQADFMTAVTGETYTQADLQEDGAR		0.637757
7431	3559.57	EYHGDLDLQADFMTAVTGETYTQADLQEDGAR		0.637757
7473	3559.57	EYHGDLDLQADFMTAVTGETYTQADLQEDGAR		0.680938
7519	3559.57	EYHGDLDLQADFMTAVTGETYTQADLQEDGAR		0.718971
7640	3559.57	EYHGDLDLQADFMTAVTGETYTQADLQEDGAR		0.637757
7661	3559.57	EYHGDLDLQADFMTAVTGETYTQADLQEDGAR		0.637757
7678	3559.57	EYHGDLDLQADFMTAVTGETYTQADLQEDGAR		0.637757
7717	1875.87	IEDGEVSLEDASEIWGK		0.722959
7736	1875.87	IEDGEVSLEDASEIWGK		0.799007
7748	1875.87	IEDGEVSLEDASEIWGK		0.875796
7756	1875.87	IEDGEVSLEDASEIWGK		0.722959
7802	3559.57	EYHGDLDLQADFMTAVTGETYTQADLQEDGAR		0.718971
7803	1875.87	IEDGEVSLEDASEIWGK		0.894208
8228	1875.87	IEDGEVSLEDASEIWGK		0.894208
8311	1875.87	IEDGEVSLEDASEIWGK		0.85418
5438	1045.5	QITDDIDAR	>WP_005933095.1 twin-arginine translocation signal domain-containing protein [Faecalibacterium prausnitzii]	0.771402
6335	1618.8	IYNAEAAVNGPEMIK		0.964697
6378	1164.6	GMSVPAYLATR		0.961254
6381	2019.94	LNYWEGQYASTGFSNKR		0.888825
6416	1863.84	LNYWEGQYASTGFSNK		0.959846
6437	2146.97	GIHVLDHYVSMDEYEANR		0.953953
6438	2146.97	GIHVLDHYVSMDEYEANR		0.914776
6451	1863.84	LNYWEGQYASTGFSNK		0.94462
6535	2110	KNPENYDADNVFIDTISR		0.938319
6536	2110	KNPENYDADNVFIDTISR		0.751643
6596	1981.9	NPENYDADNVFIDTISR		0.957425
6676	1801.95	DAAIEELTAQGVTFPIK		0.961094
6858	2674.4	KAFLYGINNAVTLAVSAPLGYDSYK		0.94226
6860	2674.4	KAFLYGINNAVTLAVSAPLGYDSYK		0.81933
6872	2674.4	KAFLYGINNAVTLAVSAPLGYDSYK		0.864158
6895	2620.25	RGEIDEATIGSDILDSWLADDTTK		0.845532
6896	2620.25	RGEIDEATIGSDILDSWLADDTTK		0.943499
6910	2620.25	RGEIDEATIGSDILDSWLADDTTK		0.943499
6925	1927.08	AFADAETLLITNALVIPR		0.943021
6928	2546.3	AFLYGINNAVTLAVSAPLGYDSYK		0.945177
6946	2464.15	GEIDEATIGSDILDSWLADDTTK		0.947023
6947	2546.3	AFLYGINNAVTLAVSAPLGYDSYK		0.869
6959	2464.15	GEIDEATIGSDILDSWLADDTTK		0.947023
6983	1801.95	DAAIEELTAQGVTFPIK		0.857437
7001	1939.91	WEWDADTLTWTFTLR		0.958292
7009	1939.91	WEWDADTLTWTFTLR		0.921264
7017	1927.08	AFADAETLLITNALVIPR		0.720111
7042	1939.91	WEWDADTLTWTFTLR		0.907708
7045	1927.08	AFADAETLLITNALVIPR		0.720111
7065	2774.28	TGVEDGFITGETADAVMAYMNAIEAAK		0.939954
7070	2774.28	TGVEDGFITGETADAVMAYMNAIEAAK		0.754958
7076	2774.28	TGVEDGFITGETADAVMAYMNAIEAAK		0.939954
7090	1927.08	AFADAETLLITNALVIPR		0.720111
7093	2774.28	TGVEDGFITGETADAVMAYMNAIEAAK		0.815035
7097	1927.08	AFADAETLLITNALVIPR		0.720111
7112	1927.08	AFADAETLLITNALVIPR		0.796421
7137	1927.08	AFADAETLLITNALVIPR		0.796421
7161	2546.3	AFLYGINNAVTLAVSAPLGYDSYK		0.824864
7176	1927.08	AFADAETLLITNALVIPR		0.796421
7199	1927.08	AFADAETLLITNALVIPR		0.796421
7233	1927.08	AFADAETLLITNALVIPR		0.720111
7239	1927.08	AFADAETLLITNALVIPR		0.720111
7298	1927.08	AFADAETLLITNALVIPR		0.796421
7367	1927.08	AFADAETLLITNALVIPR		0.720111
7433	1927.08	AFADAETLLITNALVIPR		0.720111
7563	1927.08	AFADAETLLITNALVIPR		0.796421
7583	1927.08	AFADAETLLITNALVIPR		0.720111
7641	1927.08	AFADAETLLITNALVIPR		0.720111
8021	1927.08	AFADAETLLITNALVIPR		0.720111
8150	1927.08	AFADAETLLITNALVIPR		0.720111
8162	1927.08	AFADAETLLITNALVIPR		0.796421
8236	1981.9	NPENYDADNVFIDTISR		0.71708
8251	1927.08	AFADAETLLITNALVIPR		0.720111
8278	1981.9	NPENYDADNVFIDTISR		0.71708
5403	1123.62	IKIEPNEPGK	>ATP00910.1 elongation factor G [Faecalibacterium prausnitzii]	0.766667
5447	1266.64	VEAGTTVYNSVK		0.94148
5457	1266.64	VEAGTTVYNSVK		0.950993
5460	1048.51	LAEEDPTFK		0.771219
5466	1266.64	VEAGTTVYNSVK		0.94148
5501	1108.54	YLEGEEITR		0.887949
5962	962.48	EVSLQMTR		0.894319
6106	1266.64	VEAGTTVYNSVK		0.94148
6110	1372.71	VEANVGAPQVAYR		0.938402
6118	1372.71	VEANVGAPQVAYR		0.938402
6126	1372.71	VEANVGAPQVAYR		0.938402
6146	1632.78	RGQIQGMEAMAGTQR		0.95034
6155	1220.65	ILYYTGINHK		0.918207
6163	1343.65	GGVEPQSETVWR		0.913781
6167	946.51	IATDPFVGK		0.847145
6177	946.51	IATDPFVGK		0.777452
6180	1343.65	GGVEPQSETVWR		0.93925
6246	856.48	FPEPVIR		0.783002
6258	1759.82	GQYVMEPSHYEPVPK		0.926816
6285	1607.8	YLEGEEITREELK		0.931427
6296	1354.75	KADPIITEPIMK		0.938927
6299	1238.64	NIGIMAHIDAGK		0.959594
6331	1776.92	EFKVEANVGAPQVAYR		0.879814
6349	1069.59	NIADQIIAGR		0.840667
6352	1069.59	NIADQIIAGR		0.923576
6426	1302.72	SGVLAGYPVVDVK		0.940439
6427	1302.72	SGVLAGYPVVDVK		0.755948
6457	1618.8	EYIPAIDNGIQGAMK		0.950679
6490	1189.49	MDTMGADFFR		0.919321
6546	1934.86	TEPIPEDMVEQAEEYR		0.942823
6563	2052.06	INIIDTPGHVDFTVEVQR		0.93982
6570	1934.86	TEPIPEDMVEQAEEYR		0.921421
6577	2078.09	LHANGVAIQLPIGQEDTFR		0.967332
6581	2078.09	LHANGVAIQLPIGQEDTFR		0.788845
6582	2805.31	GVNPETEEQETRPSSDDAPFAALAFK		0.716436
6602	2078.09	LHANGVAIQLPIGQEDTFR		0.819257
6707	1533.82	GYEFVNAIVGGAIPK		0.952726
6773	1928.98	NILIEAVAENDEVLMEK		0.942972
6790	2117.06	LLDAIVDYMPAPTDVEDIK		0.954589
6873	2534.08	GIVDLVDMNAEVYYDDMGNDMR		0.927039
6923	2143.12	VAVIVPDEYLGDVIGDLNSR		0.842437
7075	2012.02	VNAFVPLAQMFGYATDLR		0.956799
7167	1928.98	NILIEAVAENDEVLMEK		0.720006
7219	1928.98	NILIEAVAENDEVLMEK		0.720006
7250	1928.98	NILIEAVAENDEVLMEK		0.796326
7293	1928.98	NILIEAVAENDEVLMEK		0.796326
5511	1246.64	TAVQSGSIDEIK	>ATL90377.1 molecular chaperone DnaK [Faecalibacterium prausnitzii]	0.917275
5520	1246.64	TAVQSGSIDEIK		0.917275
5527	1246.64	TAVQSGSIDEIK		0.917275
5539	1246.64	TAVQSGSIDEIK		0.917275
5548	1246.64	TAVQSGSIDEIK		0.917275
5557	1246.64	TAVQSGSIDEIK		0.917275
5567	1246.64	TAVQSGSIDEIK		0.930765
5577	1246.64	TAVQSGSIDEIK		0.917275
5589	1246.64	TAVQSGSIDEIK		0.917275
5598	1246.64	TAVQSGSIDEIK		0.917275
5608	1246.64	TAVQSGSIDEIK		0.917275
6053	985.5	HLDMTLTR		0.845091
6056	985.5	HLDMTLTR		0.845091
6085	1510.84	ALQDAGLRPSDLKK		0.870271
6112	1102.64	IPAVYDAVKK		0.865813
6121	1102.64	IPAVYDAVKK		0.838931
6173	1035.56	TTPSVVGFTK		0.842456
6185	1035.56	TTPSVVGFTK		0.842456
6192	1429.72	AKQDELSHVFEK		0.936729
6200	1382.75	ALQDAGLRPSDLK		0.824301
6211	1057.58	DAGTIAGLNVK		0.924
6217	974.54	IPAVYDAVK		0.926913
6227	1640.88	QAITNPENTVASIKR		0.864538
6273	2137.02	EQNITITASTNMSKEDIDK		0.842704
6278	1484.78	QAITNPENTVASIK		0.908651
6406	2460.25	RIINEPTAASLAYGIDKEEDQK		0.872251
6428	1490.77	AKFNELTADLVDR		0.953752
6446	2304.15	IINEPTAASLAYGIDKEEDQK		0.909788
6557	1548.84	SLGVFHLDGIAPAPR		0.952367
6843	2120	IIDWMADAFQNENGIDLR		0.885071
7126	1914.01	GVPQIEVTFDIDANGIVK		0.892786
7532	2490.27	IELSSAMSSQINLPFITADATGPK		0.768567
7755	2490.27	IELSSAMSSQINLPFITADATGPK		0.689872
7786	2490.27	IELSSAMSSQINLPFITADATGPK		0.689872
7827	2490.27	IELSSAMSSQINLPFITADATGPK		0.689872
7859	2490.27	IELSSAMSSQINLPFITADATGPK		0.732093
7929	2490.27	IELSSAMSSQINLPFITADATGPK		0.768567
5419	1167.67	KTGGVTISHLR	>ATL90210.1 pyruvate:ferredoxin (flavodoxin) oxidoreductase [Faecalibacterium prausnitzii]	0.835521
5461	1108.59	AIDAGVDAIHK		0.838619
5473	1039.58	TGGVTISHLR		0.924634
5478	1039.58	TGGVTISHLR		0.924634
5493	1082.64	ALTGRPELVK		0.839982
5498	1082.64	ALTGRPELVK		0.889082
5506	1082.64	ALTGRPELVK		0.839982
5519	1082.64	ALTGRPELVK		0.839982
5529	1082.64	ALTGRPELVK		0.839982
5540	1082.64	ALTGRPELVK		0.839982
6047	1528.68	GSHENGDVFFQHR		0.952849
6059	1528.68	GSHENGDVFFQHR		0.952849
6229	1528.76	RGTAVNVPEWDASK		0.907043
6287	1372.66	GTAVNVPEWDASK		0.938404
6307	1299.68	EAGLNDVVLTGGR		0.958206
6441	1377.67	FWGLGGDGTVGANK		0.824565
6447	1377.67	FWGLGGDGTVGANK		0.956408
6487	2869.42	AIDAGVDAIHKVDVPASWSNPEADPAPK		0.810961
6521	1431.82	LYRPWVSSALLK		0.873753
6527	1431.82	LYRPWVSSALLK		0.873753
6801	1691.83	LADVMPIEDAVNFMK		0.948897
6988	1357.68	VPFLNFFDGFR		0.913273
6996	1357.68	VPFLNFFDGFR		0.913273
7495	3184.59	QTGFAMLVESSVQEVMDLSPVAHLAAIEGR		0.735849
7510	3184.59	QTGFAMLVESSVQEVMDLSPVAHLAAIEGR		0.698237
5449	978.55	TPSPISHLK	>ATL90002.1 pyruvate, phosphate dikinase [Faecalibacterium prausnitzii]	0.87178
5456	978.55	TPSPISHLK		0.87178
6066	914.51	DQLIEAVK		0.77942
6087	1817.86	IYEENEGKPFPQDPR		0.896368
6101	1817.86	IYEENEGKPFPQDPR		0.896368
6119	1202.63	IMGERPMTIR		0.761915
6237	1281.54	TEHMFFAEDR		0.880365
6249	1370.7	QLLVMTNADNPR		0.938461
6347	1023.46	FMGWADAAR		0.9252
6348	1023.46	FMGWADAAR		0.772744
6423	1558.85	KFGDNTNPLLVSVR		0.740954
6456	1430.75	FGDNTNPLLVSVR		0.968249
6508	1715.76	VEPFQQGDFEAMYR		0.948309
6519	1715.76	VEPFQQGDFEAMYR		0.900156
6542	2161.12	KLMGEYLINAQGEDVVAGVR		0.953651
6552	1944.96	IYESDPFQHLDQIGVGK		0.921107
6575	1779.95	QLDTLLHPQFDAAALK		0.897776
6736	1770.88	QINDDITADIFEHLK		0.926477
6738	2271.18	LETSPEDIVGMQVSQGILTVR		0.951278
6797	1939.9	DQMPEVYDQFVEIATR		0.958292
6829	1401.72	VADELIAAAGVDMK		0.851435
6899	1990.03	NDVDLTADDLKELVGVFK		0.941415
5568	1272.69	NVAIIAHVDHGK	>ATO98542.1 translational GTPase TypA [Faecalibacterium prausnitzii]	0.958822
5576	1272.69	NVAIIAHVDHGK		0.958822
5586	1272.69	NVAIIAHVDHGK		0.958822
5595	1272.69	NVAIIAHVDHGK		0.958822
5605	1272.69	NVAIIAHVDHGK		0.958822
5615	1272.69	NVAIIAHVDHGK		0.958822
5627	1272.69	NVAIIAHVDHGK		0.958822
5636	1272.69	NVAIIAHVDHGK		0.91634
5649	1272.69	NVAIIAHVDHGK		0.880754
6357	1924.93	INIVDTPGHADFGGEVER		0.9586
6420	1446.71	AVLQQMESLGTDR		0.873097
6651	2563.22	STGSLVSFETGDAVTYGLYNAQQR		0.824131
7210	3394.6	NQFLTDTHGEGILNQIFDGYDVWAGMIANR		0.726327
6228	1634.8	IYNAEASVNGPEMIK	>RAW58724.1 ABC transporter substrate-binding protein [Faecalibacterium prausnitzii]	0.736586
6381	2019.94	LNYWEGQYASTGFSNKR		0.888825
6416	1863.84	LNYWEGQYASTGFSNK		0.959846
6451	1863.84	LNYWEGQYASTGFSNK		0.94462
6535	2110	KNPENYDADNVFIETVSR		0.885447
6596	1981.9	NPENYDADNVFIETVSR		0.919957
6895	2620.25	RGEIDEATIGSDILDSWLADDTTK		0.845532
6896	2620.25	RGEIDEATIGSDILDSWLADDTTK		0.943499
6910	2620.25	RGEIDEATIGSDILDSWLADDTTK		0.943499
6946	2464.15	GEIDEATIGSDILDSWLADDTTK		0.947023
6959	2464.15	GEIDEATIGSDILDSWLADDTTK		0.947023
5486	1041.51	KETFENFK	>ATL89481.1 polyribonucleotide nucleotidyltransferase [Faecalibacterium prausnitzii]	0.810139
6226	1380.74	VYETTLAGRPFK		0.824405
6397	1820.82	DNQLMDDLTDEQTKR		0.9457
6420	1446.76	TIVEDPEIGAIYK		0.747467
6485	1085.58	DAALLPIMDK		0.768969
6636	1817.05	GINEIRPLAAEVGILPR		0.925061
6865	1880.11	LYILDEIIKPVIAQPR		0.959516
6885	1696.86	IDGLTYDIIAEAFEK		0.963178
6926	1943.08	ALVPVLPSLEEFPYTIR		0.942614
6588	2134.07	SYTVTPNDGFSINGVPTPLR	>ATL90123.1 beta-galactosidase [Faecalibacterium prausnitzii]	0.884543
6833	2402.23	GVNLISVPGTHFDLDYFGGPGIK		0.930598
6856	1789.92	EIISLNENWTLSFPK		0.803366
6867	1789.92	EIISLNENWTLSFPK		0.832882
7347	2106.1	FNVALEEGFNTILAVAGDVK		0.954822
7358	2106.1	FNVALEEGFNTILAVAGDVK		0.916065
7383	2106.1	FNVALEEGFNTILAVAGDVK		0.93842
6138	1024.66	IGKPLTVIGK	>ATL89738.1 elongation factor G [Faecalibacterium prausnitzii]	0.772671
6569	1886.03	AAMPEAGPVILEPIHTLK		0.893829
7122	1943.09	LPAAAFPLPSLFMAVTVAK		0.851222
7129	1943.09	LPAAAFPLPSLFMAVTVAK		0.8917
7138	1943.09	LPAAAFPLPSLFMAVTVAK		0.795615
7267	2469.13	FQGLIEAMSEAIAETDDELMEK		0.928797
6459	1946	VINLDKDSEPDIYNAIK	>WP_117477095.1 phosphoenolpyruvate carboxykinase (ATP) [Faecalibacterium prausnitzii]	0.958167
6722	1894.05	GIIDAILNGDINNVPTKK		0.85338
6931	1705.84	KGMFSMMNYFLPLK		0.836884
7037	2576.32	IPYFDFEVPTVLNGVDTGILDPR		0.867865
6320	1820.86	AAEDATAENKPLFDAMK	>ATL91144.1 molecular chaperone HtpG [Faecalibacterium prausnitzii]	0.856603
6362	1361.62	FIYFAAGDSTDR		0.876844
6388	1067.62	LPAAELVLDK		0.923646
6568	1841.94	ELISNASDAIDKLYYK		0.800725
6176	814.53	IVSQLKK	>RCH49520.1 valine--tRNA ligase [Faecalibacterium prausnitzii]	0.785604
6215	814.53	IVSQLKK		0.785604
6293	1067.6	APAALVEEIR		0.889738
6886	1222.73	DIIHALLTLSK	>ATO99388.1 glycogen/starch/alpha-glucan family phosphorylase [Faecalibacterium prausnitzii]	0.952114
6888	1931.02	LLAFANDEAVLDELTAVK		0.958475
6890	1931.02	LLAFANDEAVLDELTAVK		0.94292
6189	1088.66	LATLKPAFTK	>ATL89112.1 acetyl-CoA C-acyltransferase [Faecalibacterium prausnitzii]	0.839665
6756	1856.04	FGGTLANVPAAELGSIVIK		0.910565
7248	2134.11	LDFLLNGDPVDALSMIVFR	>RCH50650.1 elongation factor 4 [Faecalibacterium prausnitzii]	0.937691
7490	2437.26	VDLHYALPLGEIVYDFFDAIK		0.77114
6988	1357.68	VPFINFFDGFR	>RCH42516.1 pyruvate:ferredoxin (flavodoxin) oxidoreductase [Blautia obeum]	0.913273
6996	1357.68	VPFINFFDGFR		0.913273
6139	1267.63	LMDIQAHDVAR	>ATL90518.1 anaerobic ribonucleoside-triphosphate reductase [Faecalibacterium prausnitzii]	0.758033
6763	2130.09	LMGTPSDAAPILWQYGALAR		0.927418
5997	1242.63	NNIIQVTDNGR	>ATP00015.1 type IIA DNA topoisomerase subunit B [Faecalibacterium prausnitzii]	0.8316
7181	2704.48	GIPVDIQADTGLPAVTVVYTILHAGGK		0.758274
6052	1092.53	YFGAHLETR	>ATL90043.1 1,4-alpha-glucan branching enzyme [Faecalibacterium prausnitzii]	0.922766
6893	1787.94	KVDGDSVWELFIPGVK		0.858054
6776	1872.03	QHLNALNIAAQYLYLK	>RCH51287.1 alpha-glucan phosphorylase [Faecalibacterium prausnitzii]	0.854349
6213	1511.7	GGMAGTYLATTGEAGR	>AXB27888.1 glycoside hydrolase family 2 [Faecalibacterium prausnitzii]	0.953254
6052	1092.53	YFGAHIETR	>RAW62459.1 1,4-alpha-glucan branching enzyme [Faecalibacterium prausnitzii]	0.922766
6250	1614.68	GYSESTAAEIDGEMR	>ATL91358.1 ATP-dependent metallopeptidase HflB [Faecalibacterium prausnitzii]	0.865693
6815	1980.04	LAAGEELTELTVDEILHK	>RAW62860.1 peptidase M24 [Faecalibacterium prausnitzii]	0.941671
7147	2654.32	NNFGDYAMNALGIAAAVYNLGVAPTK	>WP_117535054.1 hypothetical protein [Faecalibacterium prausnitzii]	0.923757
6223	1410.7	IKEWHPDMEVK	>RAW60102.1 iron hydrogenase [Faecalibacterium prausnitzii]	0.874683
6230	1090.58	AQLEALYGAR	>WP_117535841.1 long-chain fatty acid--CoA ligase [Faecalibacterium prausnitzii]	0.946484
5663	1271.71	LAGIAAAVHAHGGK	>ATL90129.1 glycoside hydrolase [Faecalibacterium prausnitzii]	0.916375
6162	1091.64	LIVSASPHLR	>AXA82336.1 Na+-transporting NADH:ubiquinone oxidoreductase subunit D [Faecalibacterium prausnitzii]	0.922798
6649	1479.83	ALNALNPEVLADLK	>RCH51522.1 enoyl-CoA hydratase [Faecalibacterium prausnitzii]	0.908832
6202	1426.81	VGKVETAEIIVNR	>ATL89317.1 alpha-glycosidase [Faecalibacterium prausnitzii]	0.936815
