# Supplementary material for: Pyruvate: Ferredoxin oxidoreductase is involved in IgA-related microbiota dysbiosis and intestinal inflammation
Source: Front Immunol. 2022 Dec 7;13:1040774. doi: 10.3389/fimmu.2022.1040774 (PMC9782971; doi:10.3389/fimmu.2022.1040774)
Supplement: Supplementary file 3 [file DataSheet_3.xlsx]

## Sheet: supplemental table of human rel
Uniport Entry	Entry.name	Status	Protein.names	Gene.names	Organism	genus	Length
I2Q0Z4	I2Q0Z4_9DELT	unreviewed	Pyruvate:ferredoxin oxidoreductase (EC 1.2.7.1) (Pyruvate synthase)	DesU5LDRAFT_1770	Desulfovibrio sp. U5L	Desulfovibrio	1217
Q726T1	Q726T1_DESVH	unreviewed	Pyruvate:ferredoxin oxidoreductase (EC 1.2.7.1) (Pyruvate synthase)	poR DVU_3025	Desulfovibrio vulgaris (strain ATCC 29579 / DSM 644 / NCIMB 8303 / VKM B-1760 / Hildenborough)	Desulfovibrio	1215
B6WVP8	B6WVP8_9DELT	unreviewed	Pyruvate:ferredoxin oxidoreductase (EC 1.2.7.1) (Pyruvate synthase)	nifJ DESPIG_02167	Desulfovibrio piger ATCC 29098	Desulfovibrio	1182
G2H8P4	G2H8P4_9DELT	unreviewed	Pyruvate:ferredoxin oxidoreductase (EC 1.2.7.1) (Pyruvate synthase)	nifJ DA2_2135	Desulfovibrio sp. A2	Desulfovibrio	1215
A0A4P6HHB0	A0A4P6HHB0_9DELT	unreviewed	Pyruvate:ferredoxin oxidoreductase (EC 1.2.7.1) (Pyruvate synthase)	nifJ C3Y92_02365	Desulfovibrio carbinolicus	Desulfovibrio	1174
A0A4P7UM48	A0A4P7UM48_DESDE	unreviewed	Pyruvate:ferredoxin oxidoreductase (EC 1.2.7.1) (Pyruvate synthase)	nifJ DDIC_01380	Desulfovibrio desulfuricans	Desulfovibrio	1177
A0A3D1U4E2	A0A3D1U4E2_9DELT	unreviewed	Pyruvate:ferredoxin oxidoreductase (EC 1.2.7.1) (Pyruvate synthase)	nifJ DEV75_04075	Desulfovibrio sp.	Desulfovibrio	1215
A0A357AUF9	A0A357AUF9_9DELT	unreviewed	Pyruvate:ferredoxin oxidoreductase (EC 1.2.7.1) (Pyruvate synthase)	nifJ DD766_03780	Desulfovibrio sp.	Desulfovibrio	1212
A0A7J0BNH3	A0A7J0BNH3_9DELT	unreviewed	Pyruvate:ferredoxin oxidoreductase (EC 1.2.7.1) (Pyruvate synthase)	poR DSM101010T_35950	Desulfovibrio subterraneus	Desulfovibrio	1216
A0A6V8LRD6	A0A6V8LRD6_9DELT	unreviewed	Pyruvate:ferredoxin oxidoreductase (EC 1.2.7.1) (Pyruvate synthase)	por NNJEOMEG_02905	Desulfovibrio sp. FSS-1	Desulfovibrio	1210
A0A6P1ZDZ1	A0A6P1ZDZ1_9DELT	unreviewed	Pyruvate:ferredoxin oxidoreductase (EC 1.2.7.1) (Pyruvate synthase)	nifJ DQK91_16050	Desulfovibrio marinus	Desulfovibrio	1219
A0A4Q0MX26	A0A4Q0MX26_9DELT	unreviewed	Pyruvate:ferredoxin oxidoreductase (EC 1.2.7.1) (Pyruvate synthase)	nifJ EKK70_00730	Desulfovibrio sp. DS-1	Desulfovibrio	1215
A0A7Z6TWE6	A0A7Z6TWE6_PSECA	unreviewed	Indolepyruvate ferredoxin oxidoreductase	ALQ52_04189	Pseudomonas cannabina pv. alisalensis	Pseudomonas	1175
A0A2T2QPC9	A0A2T2QPC9_9BRAD	unreviewed	Indolepyruvate ferredoxin oxidoreductase family protein	C7G41_12035	Bradyrhizobium sp. MOS002	Bradyrhizobium	1158
A0A822LY83	A0A822LY83_9BACE	unreviewed	Pyruvate-flavodoxin oxidoreductase	BN728_00080	Bacteroides vulgatus CAG:6	Bacteroides	1181
T5D8T2	T5D8T2_HELPX	unreviewed	Pyruvate ferredoxin oxidoreductase subunit beta	N408_00190	Helicobacter pylori FD703	Helicobacter	314
A0A1Q8QV75	A0A1Q8QV75_9DELT	unreviewed	Pyruvate:ferredoxin oxidoreductase (EC 1.2.7.1) (Pyruvate synthase)	DVDV_0032	Desulfovibrio sp. DV	Desulfovibrio	1213
A0A1E5GGM0	A0A1E5GGM0_9ENTE	unreviewed	Pyruvate:ferredoxin (Flavodoxin) oxidoreductase	BCR21_08820	Enterococcus ureasiticus	Enterococcus	1225
A0A1Y3P1P8	A0A1Y3P1P8_9PSED	unreviewed	Indolepyruvate ferredoxin oxidoreductase	AUC60_23665	Pseudomonas caspiana	Pseudomonas	1161
A0A1C7I9E7	A0A1C7I9E7_9FIRM	unreviewed	Pyruvate:ferredoxin (Flavodoxin) oxidoreductase	A4V09_03140	Blautia pseudococcoides	Blautia	1176
A0A1Q6F255	A0A1Q6F255_9BACT	unreviewed	Pyruvate:ferredoxin (Flavodoxin) oxidoreductase (Fragment)	BHV66_10710	Alistipes putredinis	Alistipes	979
A0A3N0IWJ8	A0A3N0IWJ8_9ACTN	unreviewed	Pyruvate:ferredoxin (Flavodoxin) oxidoreductase	nifJ DMP09_10065	Eggerthella sinensis	Eggerthella	1180
A0A373ZZW4	A0A373ZZW4_9FIRM	unreviewed	Pyruvate:ferredoxin (Flavodoxin) oxidoreductase	nifJ DWV75_11280	Ruminococcus sp. AF12-5	Ruminococcus	1190
A0A2T2QSK5	A0A2T2QSK5_9BRAD	unreviewed	Pyruvate ferredoxin oxidoreductase	C7G41_01275	Bradyrhizobium sp. MOS002	Bradyrhizobium	1149
A0A3N0J056	A0A3N0J056_9ACTN	unreviewed	Pyruvate ferredoxin oxidoreductase	porA DMP09_04015	Eggerthella sinensis	Eggerthella	408
V8C3T9	V8C3T9_9BACT	unreviewed	Pyruvate:ferredoxin (Flavodoxin) oxidoreductase	HMPREF1199_00035	Prevotella oralis CC98A	Prevotella	1191
Q1CSF7	Q1CSF7_HELPH	unreviewed	Pyruvate ferredoxin oxidoreductase, delta subunit (EC 1.2.7.1)	HPAG1_1048	Helicobacter pylori (strain HPAG1)	Helicobacter	130
A0A368WP35	A0A368WP35_9FIRM	unreviewed	Pyruvate-ferredoxin/flavodoxin oxidoreductase	DFR80_11336	Halanaerobium sp. ST460_2HS_T2	Halanaerobium	1176
A0A412LD50	A0A412LD50_9FIRM	unreviewed	Pyruvate:ferredoxin (Flavodoxin) oxidoreductase	nifJ DWX73_06910	Coprococcus sp. AF21-14LB	Coprococcus	1179
I9PM61	I9PM61_HELPX	unreviewed	Pyruvate ferredoxin oxidoreductase, beta subunit (EC 1.2.7.1)	porB HPNQ4216_1352	Helicobacter pylori NQ4216	Helicobacter	314
A0A1Y6FB09	A0A1Y6FB09_9BACI	unreviewed	Pyruvate ferredoxin oxidoreductase alpha subunit	SAMN05444673_1769	Bacillus sp. OV166	Bacillus	764
A0A017NE64	A0A017NE64_BACFG	unreviewed	Pyruvate ferredoxin/flavodoxin oxidoreductase family protein	M138_1613	Bacteroides fragilis str. S23L17	Bacteroides	180
A0A5Q5CN84	A0A5Q5CN84_MYCSJ	unreviewed	Pyruvate flavodoxin/ferredoxin oxidoreductase domain protein	Mjls_5233	Mycobacterium sp. (strain JLS)	Mycobacterium	1202
Q183B6	Q183B6_CLOD6	unreviewed	Pyruvate-ferredoxin oxidoreductase (EC 1.2.7.-)	pfo CD630_26820	Clostridioides difficile (strain 630) (Peptoclostridium difficile)	Clostridioides	1179
A0A0V8SRV1	A0A0V8SRV1_PSESD	unreviewed	Indolepyruvate ferredoxin oxidoreductase (EC 1.2.7.8)	AOX63_05820	Pseudomonas sp. (strain ADP)	Pseudomonas	1188
A0A0D7P7E3	A0A0D7P7E3_9BRAD	unreviewed	Pyruvate ferredoxin oxidoreductase	UP09_14325	Bradyrhizobium sp. LTSP885	Bradyrhizobium	1160
A0A1A0XPT9	A0A1A0XPT9_9MYCO	unreviewed	Indolepyruvate ferredoxin oxidoreductase	A5784_29535	Mycobacterium sp. 852013-50091_SCH5140682	Mycobacterium	1153
J0IV21	J0IV21_HELPX	unreviewed	Pyruvate ferredoxin oxidoreductase, alpha subunit (EC 1.2.7.1)	porA HPHPP62_0486	Helicobacter pylori Hp P-62	Helicobacter	407
A0A3E3K0C1	A0A3E3K0C1_9FIRM	unreviewed	Pyruvate:ferredoxin (Flavodoxin) oxidoreductase	nifJ DW016_12120	Sellimonas intestinalis	Sellimonas	1177
I0ZD33	I0ZD33_HELPX	unreviewed	Pyruvate ferredoxin oxidoreductase, beta subunit (Fragment)	HP17_00330	Helicobacter pylori NCTC 11637 = CCUG 17874 = ATCC 43504	Helicobacter	58
A0A373S1H4	A0A373S1H4_9FIRM	unreviewed	Pyruvate:ferredoxin (Flavodoxin) oxidoreductase	nifJ DWY63_10220	Blautia sp. AF26-2	Blautia	1183
R7J675	R7J675_9FUSO	unreviewed	Pyruvate-flavodoxin oxidoreductase	BN657_00112	Fusobacterium sp. CAG:439	Fusobacterium	1178
A0A7Y1MKF2	A0A7Y1MKF2_9PSED	unreviewed	Indolepyruvate ferredoxin oxidoreductase family protein	HBO33_01305	Pseudomonas gessardii	Pseudomonas	1187
D4KVS3	D4KVS3_9FIRM	unreviewed	Pyruvate:ferredoxin (Flavodoxin) oxidoreductase, homodimeric (EC 1.2.7.-)	RO1_07500	Roseburia intestinalis XB6B4	Roseburia	1181
A0A373NQ15	A0A373NQ15_9FIRM	unreviewed	Pyruvate:ferredoxin (Flavodoxin) oxidoreductase	nifJ DWZ26_04220	Ruminococcus sp. AF31-14BH	Ruminococcus	1190
A0A1Y6F9A4	A0A1Y6F9A4_9BACI	unreviewed	Pyruvate ferredoxin oxidoreductase gamma subunit	SAMN05444673_1768	Bacillus sp. OV166	Bacillus	337
A0A2I1M9H6	A0A2I1M9H6_9FIRM	unreviewed	Pyruvate:ferredoxin (Flavodoxin) oxidoreductase	nifJ CYJ34_03145	Anaerococcus octavius	Anaerococcus	1179
A0A0E0WDB8	A0A0E0WDB8_HELPX	unreviewed	Pyruvate ferredoxin oxidoreductase, beta subunit	HPSH169_05485	Helicobacter pylori Shi169	Helicobacter	314
Q1CSF5	Q1CSF5_HELPH	unreviewed	Pyruvate ferredoxin oxidoreductase, beta subunit (EC 1.2.7.1)	HPAG1_1050	Helicobacter pylori (strain HPAG1)	Helicobacter	314
A0A2X5DPK7	A0A2X5DPK7_HELPX	unreviewed	Pyruvate ferredoxin oxidoreductase subunit beta (EC 1.2.7.1)	porB NCTC11637_01317	Helicobacter pylori NCTC 11637 = CCUG 17874 = ATCC 43504	Helicobacter	314
J0IE40	J0IE40_HELPX	unreviewed	Pyruvate ferredoxin oxidoreductase, alpha subunit (EC 1.2.7.1)	porA HPNQ4216_1351	Helicobacter pylori NQ4216	Helicobacter	407
J0HPV3	J0HPV3_HELPX	unreviewed	Pyruvate ferredoxin oxidoreductase (EC 1.2.7.1)	porD HPCPY1962_0777	Helicobacter pylori CPY1962	Helicobacter	130
A0A8D5A550	A0A8D5A550_9FIRM	unreviewed	Pyruvate ferredoxin oxidoreductase subunit alpha	porA Dia5BBH33_15190	Dialister hominis	Dialister	582
A0A1T4NCM5	A0A1T4NCM5_9FUSO	unreviewed	Pyruvate ferredoxin oxidoreductase beta subunit	SAMN02745174_01500	Cetobacterium ceti	Cetobacterium	311
A0A1H6TIR7	A0A1H6TIR7_9PSED	unreviewed	Indolepyruvate ferredoxin oxidoreductase	SAMN05216201_102260	Pseudomonas linyingensis	Pseudomonas	1155
A0A150ZID5	A0A150ZID5_9BRAD	unreviewed	Pyruvate ferredoxin oxidoreductase (Fragment)	SE91_03190	Bradyrhizobium sp. DOA1	Bradyrhizobium	1071
A0A1T4ND01	A0A1T4ND01_9FUSO	unreviewed	Pyruvate ferredoxin oxidoreductase, alpha subunit	SAMN02745174_01499	Cetobacterium ceti	Cetobacterium	392
A0A7Y9XM20	A0A7Y9XM20_9PSED	unreviewed	Indolepyruvate ferredoxin oxidoreductase (EC 1.2.7.8)	FHR27_002438	Pseudomonas flavescens	Pseudomonas	1155
A0A1T4NBP2	A0A1T4NBP2_9FUSO	unreviewed	Pyruvate ferredoxin oxidoreductase gamma subunit	SAMN02745174_01497	Cetobacterium ceti	Cetobacterium	194
C6J9W2	C6J9W2_9FIRM	unreviewed	Pyruvate:ferredoxin (Flavodoxin) oxidoreductase	RSAG_00212	Ruminococcus sp. 5_1_39BFAA	Ruminococcus	1178
A0A5H2YX84	A0A5H2YX84_9BRAD	unreviewed	Indolepyruvate ferredoxin oxidoreductase	SG09_63840	Bradyrhizobium sp. SG09	Bradyrhizobium	1163
A0A060PRD5	A0A060PRD5_HELPX	unreviewed	Pyruvate ferredoxin oxidoreductase subunit beta	NY40_0083	Helicobacter pylori NY40	Helicobacter	314
A0A415AKX5	A0A415AKX5_9BACE	unreviewed	Pyruvate:ferredoxin (Flavodoxin) oxidoreductase	nifJ EAJ06_07675	Bacteroides intestinalis	Bacteroides	1185
Q5HPQ1	Q5HPQ1_STAEQ	unreviewed	Pyruvate ferredoxin oxidoreductase, beta subunit	SERP0857	Staphylococcus epidermidis (strain ATCC 35984 / RP62A)	Staphylococcus	288
J0KJA5	J0KJA5_HELPX	unreviewed	Pyruvate ferredoxin oxidoreductase, alpha subunit (EC 1.2.7.1)	porA HPHPH24_1355	Helicobacter pylori Hp H-24	Helicobacter	407
A0A6N7VQA3	A0A6N7VQA3_9FIRM	unreviewed	Pyruvate:ferredoxin (Flavodoxin) oxidoreductase	nifJ FYJ26_01000	Anaerococcus porci	Anaerococcus	1176
J0AM53	J0AM53_HELPX	unreviewed	Pyruvate ferredoxin oxidoreductase, beta subunit (EC 1.2.7.1)	porB HPHPH24_1356	Helicobacter pylori Hp H-24	Helicobacter	314
J0KIZ5	J0KIZ5_HELPX	unreviewed	Pyruvate ferredoxin oxidoreductase, gamma subunit (EC 1.2.7.1)	porG HPHPH24_1353	Helicobacter pylori Hp H-24	Helicobacter	186
A0A1G6A3I5	A0A1G6A3I5_EUBOX	unreviewed	Pyruvate ferredoxin oxidoreductase alpha subunit	SAMN02910417_00180	Eubacterium oxidoreducens	Eubacterium	390
A0A7S7TBW6	A0A7S7TBW6_9BRAD	unreviewed	Pyruvate ferredoxin oxidoreductase	XI02_08655	Bradyrhizobium sp. CCBAU 21365	Bradyrhizobium	1214
A0A2T2QIG0	A0A2T2QIG0_9BRAD	unreviewed	Indolepyruvate ferredoxin oxidoreductase family protein	C7G41_20765	Bradyrhizobium sp. MOS002	Bradyrhizobium	1163
A0A373Q9D2	A0A373Q9D2_9FIRM	unreviewed	Pyruvate:ferredoxin (Flavodoxin) oxidoreductase	nifJ DXA02_00900	Ruminococcus sp. AM54-1NS	Ruminococcus	1189
A0A374TT54	A0A374TT54_9ACTN	unreviewed	Pyruvate:ferredoxin (Flavodoxin) oxidoreductase	nifJ DXC90_07370	Collinsella sp. TF09-1AT	Collinsella	1179
A0A829STY4	A0A829STY4_BACFG	unreviewed	Pyruvate ferredoxin/flavodoxin oxidoreductase family protein	M120_1915	Bacteroides fragilis str. 3783N1-8	Bacteroides	180
D2NPZ2	D2NPZ2_ROTMD	unreviewed	Pyruvate:ferredoxin oxidoreductase	RMDY18_18780	Rothia mucilaginosa (strain DY-18) (Stomatococcus mucilaginosus)	Rothia	387
A0A1K2HDS7	A0A1K2HDS7_9LACT	unreviewed	Pyruvate-ferredoxin/flavodoxin oxidoreductase	SAMN02746068_01429	Lactococcus chungangensis CAU 28 = DSM 22330	Lactococcus	1222
A0A3N0IT99	A0A3N0IT99_9ACTN	unreviewed	Pyruvate ferredoxin oxidoreductase	DMP09_15750	Eggerthella sinensis	Eggerthella	211
A0A3N0J2R3	A0A3N0J2R3_9ACTN	unreviewed	Pyruvate ferredoxin oxidoreductase	DMP09_00935	Eggerthella sinensis	Eggerthella	198
A0A829SXY3	A0A829SXY3_BACFG	unreviewed	Pyruvate ferredoxin/flavodoxin oxidoreductase family protein	M120_1963	Bacteroides fragilis str. 3783N1-8	Bacteroides	194
A0A417WQC8	A0A417WQC8_9FIRM	unreviewed	Pyruvate:ferredoxin (Flavodoxin) oxidoreductase	nifJ DXA93_15120	Blautia sp. OF09-25XD	Blautia	1183
A0A1Y4HNJ4	A0A1Y4HNJ4_9FIRM	unreviewed	Pyruvate:ferredoxin (Flavodoxin) oxidoreductase	B5F35_12275	Anaeromassilibacillus sp. An200	Anaeromassilibacillus	1182
A0A4V6HZC7	A0A4V6HZC7_9HELI	unreviewed	Pyruvate ferredoxin oxidoreductase	LS70_003430	Helicobacter sp. MIT 11-5569	Helicobacter	314
A0A4R0PQK6	A0A4R0PQK6_9PSED	unreviewed	Indolepyruvate ferredoxin oxidoreductase family protein	E0D86_00200	Pseudomonas sp. IC_126	Pseudomonas	1187
A0A143Y6W6	A0A143Y6W6_9LACT	unreviewed	Pyruvate ferredoxin/flavodoxin oxidoreductase	Tcol_151	Trichococcus collinsii	Trichococcus	1179
A0A1G6A2Y3	A0A1G6A2Y3_EUBOX	unreviewed	Pyruvate ferredoxin oxidoreductase beta subunit	SAMN02910417_00181	Eubacterium oxidoreducens	Eubacterium	296
A0A1G6CKR2	A0A1G6CKR2_EUBOX	unreviewed	Pyruvate ferredoxin oxidoreductase, alpha subunit	SAMN02910417_02484	Eubacterium oxidoreducens	Eubacterium	393
K1FXS7	K1FXS7_BACFG	unreviewed	Pyruvate:ferredoxin (Flavodoxin) oxidoreductase	HMPREF1204_01893	Bacteroides fragilis HMW 615	Bacteroides	1184
A0A5C8GJC5	A0A5C8GJC5_9BACT	unreviewed	Pyruvate ferredoxin oxidoreductase	ETF27_05950	Prevotella brunnea	Prevotella	160
E7ABI6	E7ABI6_HELFC	unreviewed	Pyruvate-ferredoxin oxidoreductase	Hfelis_07810	Helicobacter felis (strain ATCC 49179 / NCTC 12436 / CS1)	Helicobacter	407
A0A5C8GIK4	A0A5C8GIK4_9BACT	unreviewed	Pyruvate:ferredoxin (Flavodoxin) oxidoreductase	nifJ ETF27_07250	Prevotella brunnea	Prevotella	1186
A0A4Y1WPU3	A0A4Y1WPU3_9BACT	unreviewed	Pyruvate-flavodoxin oxidoreductase	A5CBH24_02550	Alistipes communis	Alistipes	1181
A0A1H9IIH0	A0A1H9IIH0_9PSED	unreviewed	Indolepyruvate ferredoxin oxidoreductase	SAMN05216409_108115	Pseudomonas lutea	Pseudomonas	1191
A0A7D6XKZ5	A0A7D6XKZ5_9BACE	unreviewed	Pyruvate:ferredoxin (Flavodoxin) oxidoreductase	nifJ H1A11_01985	Bacteroides sp. CACC 737	Bacteroides	1185
A0A1E9EQP2	A0A1E9EQP2_9FUSO	unreviewed	Pyruvate:ferredoxin (Flavodoxin) oxidoreductase (Fragment)	HMPREF2775_06480	Fusobacterium sp. HMSC064B12	Fusobacterium	817
A0A4Y1XPV4	A0A4Y1XPV4_9BACT	unreviewed	Pyruvate-flavodoxin oxidoreductase	A6CPBBH3_16540	Alistipes communis	Alistipes	1181
E7ABI5	E7ABI5_HELFC	unreviewed	Pyruvate ferredoxin oxidoreductase, delta subunit	Hfelis_07800	Helicobacter felis (strain ATCC 49179 / NCTC 12436 / CS1)	Helicobacter	142
A0A1E9ED46	A0A1E9ED46_9FUSO	unreviewed	Pyruvate:ferredoxin (Flavodoxin) oxidoreductase	HMPREF2775_09465	Fusobacterium sp. HMSC064B12	Fusobacterium	1188
E7ABI4	E7ABI4_HELFC	unreviewed	Pyruvate ferredoxin oxidoreductase	Hfelis_07790	Helicobacter felis (strain ATCC 49179 / NCTC 12436 / CS1)	Helicobacter	186
R7M1A3	R7M1A3_9FIRM	unreviewed	Pyruvate-flavodoxin oxidoreductase	BN701_01610	Acidaminococcus sp. CAG:542	Acidaminococcus	1171
D4KU48	D4KU48_9FIRM	unreviewed	Pyruvate:ferredoxin oxidoreductase and related 2-oxoacid:ferredoxin oxidoreductases, alpha subunit (EC 1.2.7.1)	RO1_00510	Roseburia intestinalis XB6B4	Roseburia	793
A0A2S7Z5T9	A0A2S7Z5T9_9FIRM	unreviewed	Pyruvate:ferredoxin (Flavodoxin) oxidoreductase	nifJ VEHSUH06_00145	Veillonella sp. S13053-19	Veillonella	1178
A0A7M2RFI7	A0A7M2RFI7_9FIRM	unreviewed	Pyruvate:ferredoxin (Flavodoxin) oxidoreductase	nifJ INP51_14290	Blautia sp. LZLJ-3	Blautia	1184
Q181W6	Q181W6_CLOD6	unreviewed	Indole pyruvate ferredoxin/flavodoxin oxidoreductase (EC 1.2.7.8)	iorB CD630_23800	Clostridioides difficile (strain 630) (Peptoclostridium difficile)	Clostridioides	191
A0A233VP96	A0A233VP96_FINMA	unreviewed	Pyruvate ferredoxin oxidoreductase	porA B9N55_01505	Finegoldia magna (Peptostreptococcus magnus)	Finegoldia	379
B5Z8A7	B5Z8A7_HELPG	unreviewed	Pyruvate ferredoxin oxidoreductase, beta subunit	HPG27_1053	Helicobacter pylori (strain G27)	Helicobacter	314
A0A317M150	A0A317M150_FINMA	unreviewed	Pyruvate ferredoxin oxidoreductase alpha subunit	DES33_11218	Finegoldia magna (Peptostreptococcus magnus)	Finegoldia	381
A0A233W4V4	A0A233W4V4_FINMA	unreviewed	Pyruvate ferredoxin oxidoreductase	B9N50_01825	Finegoldia magna (Peptostreptococcus magnus)	Finegoldia	178
A0A233VP57	A0A233VP57_FINMA	unreviewed	Pyruvate ferredoxin oxidoreductase	B9N53_06515	Finegoldia magna (Peptostreptococcus magnus)	Finegoldia	178
B5Z8A4	B5Z8A4_HELPG	unreviewed	Pyruvate ferredoxin oxidoreductase, gamma subunit	HPG27_1050	Helicobacter pylori (strain G27)	Helicobacter	186
A0A317LWX3	A0A317LWX3_FINMA	unreviewed	Pyruvate ferredoxin oxidoreductase delta subunit	DES33_11219	Finegoldia magna (Peptostreptococcus magnus)	Finegoldia	97
A0A317LW34	A0A317LW34_FINMA	unreviewed	Pyruvate ferredoxin oxidoreductase gamma subunit	DES33_11220	Finegoldia magna (Peptostreptococcus magnus)	Finegoldia	178
A0A7V7GW81	A0A7V7GW81_9PSED	unreviewed	Indolepyruvate ferredoxin oxidoreductase family protein	DT594_01830	Pseudomonas laoshanensis	Pseudomonas	1187
A0A373UQQ9	A0A373UQQ9_9FIRM	unreviewed	Pyruvate:ferredoxin (Flavodoxin) oxidoreductase	nifJ DWX72_07050	Ruminococcus sp. AF21-11	Ruminococcus	1189
A0A233VVB9	A0A233VVB9_FINMA	unreviewed	Pyruvate ferredoxin oxidoreductase	B9N54_01265	Finegoldia magna (Peptostreptococcus magnus)	Finegoldia	178
A0A317LXC2	A0A317LXC2_FINMA	unreviewed	Pyruvate ferredoxin oxidoreductase beta subunit	DES33_11217	Finegoldia magna (Peptostreptococcus magnus)	Finegoldia	297
A0A3A6CFC7	A0A3A6CFC7_9FIRM	unreviewed	Pyruvate:ferredoxin (Flavodoxin) oxidoreductase	nifJ DWY76_10365	Faecalibacterium sp. AF27-11BH	Faecalibacterium	1181
A0A2N6SQN5	A0A2N6SQN5_FINMA	unreviewed	Pyruvate:ferredoxin (Flavodoxin) oxidoreductase	nifJ CJ208_08890	Finegoldia magna (Peptostreptococcus magnus)	Finegoldia	1226
B5Z8A6	B5Z8A6_HELPG	unreviewed	Pyruvate ferredoxin oxidoreductase, alpha subunit	HPG27_1052	Helicobacter pylori (strain G27)	Helicobacter	407
A0A1G9RPT6	A0A1G9RPT6_9FIRM	unreviewed	Pyruvate ferredoxin oxidoreductase alpha subunit	SAMN05660299_00535	Megasphaera paucivorans	Megasphaera	396
A0A233W4K8	A0A233W4K8_FINMA	unreviewed	Pyruvate ferredoxin oxidoreductase	B9N56_00815	Finegoldia magna (Peptostreptococcus magnus)	Finegoldia	178
A0A233W4R2	A0A233W4R2_FINMA	unreviewed	Pyruvate ferredoxin oxidoreductase	porA B9N56_00805	Finegoldia magna (Peptostreptococcus magnus)	Finegoldia	381
A0A233VP68	A0A233VP68_FINMA	unreviewed	Pyruvate ferredoxin oxidoreductase	porA B9N53_06525	Finegoldia magna (Peptostreptococcus magnus)	Finegoldia	381
A0A233VU39	A0A233VU39_FINMA	unreviewed	Pyruvate:ferredoxin (Flavodoxin) oxidoreductase	B9N53_01100	Finegoldia magna (Peptostreptococcus magnus)	Finegoldia	1226
I9X4F5	I9X4F5_HELPX	unreviewed	Pyruvate ferredoxin oxidoreductase, alpha subunit (EC 1.2.7.1)	porA HPHPP16_1069	Helicobacter pylori Hp P-16	Helicobacter	407
A0A7T7ZV53	A0A7T7ZV53_9FIRM	unreviewed	Pyruvate:ferredoxin (Flavodoxin) oxidoreductase	nifJ I6H46_08690	Anaerococcus obesiensis	Anaerococcus	1176
A0A412UP21	A0A412UP21_9FIRM	unreviewed	Pyruvate:ferredoxin (Flavodoxin) oxidoreductase	nifJ DWW40_05405	Ruminococcus bromii	Ruminococcus	1186
A0A7T7ZVP5	A0A7T7ZVP5_9FIRM	unreviewed	Pyruvate:ferredoxin (Flavodoxin) oxidoreductase	nifJ I6H46_04115	Anaerococcus obesiensis	Anaerococcus	1177
A0A1Q9J0I1	A0A1Q9J0I1_9FIRM	unreviewed	Pyruvate:ferredoxin (Flavodoxin) oxidoreductase	BIV16_14595	Roseburia sp. 831b	Roseburia	1181
A0A851IES1	A0A851IES1_9FIRM	unreviewed	Pyruvate:ferredoxin (Flavodoxin) oxidoreductase	nifJ HW273_07080	Oribacterium sp. oral taxon 102	Oribacterium	1176
A0A015XBW7	A0A015XBW7_BACFG	unreviewed	Pyruvate ferredoxin/flavodoxin oxidoreductase family protein	M136_1539	Bacteroides fragilis str. S36L11	Bacteroides	180
A0A1I4JB51	A0A1I4JB51_9FIRM	unreviewed	Pyruvate-ferredoxin/flavodoxin oxidoreductase	SAMN02983006_01658	Halanaerobium salsuginis	Halanaerobium	1176
A0A374DVV7	A0A374DVV7_9FIRM	unreviewed	Pyruvate:ferredoxin (Flavodoxin) oxidoreductase	nifJ DW846_01405	Ruminococcus sp. AM36-2AA	Ruminococcus	1181
A0A1G5GJY7	A0A1G5GJY7_9FIRM	unreviewed	Pyruvate ferredoxin oxidoreductase gamma subunit	SAMN02910441_01638	Ruminococcus bromii	Ruminococcus	176
A0A7Y4LTV6	A0A7Y4LTV6_9BRAD	unreviewed	Indolepyruvate ferredoxin oxidoreductase family protein	HCN58_01750	Bradyrhizobium australiense	Bradyrhizobium	1157
A0A7Y4GVV4	A0A7Y4GVV4_9BRAD	unreviewed	Indolepyruvate ferredoxin oxidoreductase family protein	HCN58_25790	Bradyrhizobium australiense	Bradyrhizobium	1163
A0A095Z8I0	A0A095Z8I0_9FIRM	unreviewed	Pyruvate-flavodoxin oxidoreductase	HMPREF1639_01400	Peptostreptococcus sp. MV1	Peptostreptococcus	1177
A0A3D8IVQ3	A0A3D8IVQ3_9HELI	unreviewed	Pyruvate ferredoxin oxidoreductase	CQA58_07115	Helicobacter brantae	Helicobacter	314
A0A417DIR1	A0A417DIR1_9FIRM	unreviewed	Pyruvate:ferredoxin (Flavodoxin) oxidoreductase	nifJ DW884_12625	Ruminococcus sp. AM40-10AC	Ruminococcus	1178
A0A242L137	A0A242L137_ENTMU	unreviewed	Pyruvate:ferredoxin (Flavodoxin) oxidoreductase	A5802_001265	Enterococcus mundtii	Enterococcus	1221
A0A1V2UJC2	A0A1V2UJC2_ENTMU	unreviewed	Pyruvate:ferredoxin (Flavodoxin) oxidoreductase	BTN92_06525	Enterococcus mundtii	Enterococcus	1225
A0A6N7TR22	A0A6N7TR22_9FIRM	unreviewed	Pyruvate:ferredoxin (Flavodoxin) oxidoreductase	nifJ GKG36_08515	Faecalibacterium sp. BIOML-A1	Faecalibacterium	1181
A0A1G5IH81	A0A1G5IH81_9FIRM	unreviewed	Pyruvate-ferredoxin/flavodoxin oxidoreductase	SAMN02910441_02262	Ruminococcus bromii	Ruminococcus	1185
A0A7G5MSH8	A0A7G5MSH8_9FIRM	unreviewed	Pyruvate:ferredoxin (Flavodoxin) oxidoreductase	nifJ E5259_08195	Blautia producta	Blautia	1176
A0A2N0UJA7	A0A2N0UJA7_9FIRM	unreviewed	Pyruvate-flavodoxin oxidoreductase (EC 1.2.7.-)	nifJ RBATCC27255_01885	Ruminococcus bromii	Ruminococcus	1186
A0A374TEX1	A0A374TEX1_9BACT	unreviewed	Pyruvate ferredoxin oxidoreductase	DXD25_03395	Prevotella sp. TF12-30	Prevotella	166
A0A1I2NXN4	A0A1I2NXN4_9FIRM	unreviewed	Pyruvate-ferredoxin/flavodoxin oxidoreductase	SAMN05216356_101120	Oribacterium sp. WCC10	Oribacterium	1175
A0A132FPB4	A0A132FPB4_PSESS	unreviewed	Pyruvate ferredoxin/flavodoxin oxidoreductase protein	ALP28_02421	Pseudomonas savastanoi pv. nerii	Pseudomonas	1161
A0A3C0QM80	A0A3C0QM80_9FIRM	unreviewed	Pyruvate ferredoxin oxidoreductase	DCO72_01125	Ruminococcus sp.	Ruminococcus	96
A0A355UY04	A0A355UY04_9FIRM	unreviewed	Pyruvate:ferredoxin (Flavodoxin) oxidoreductase	nifJ DD392_00985	Ruminococcus sp.	Ruminococcus	1174
A0A6I2QY09	A0A6I2QY09_9FIRM	unreviewed	Pyruvate ferredoxin oxidoreductase	GKG00_06480	Finegoldia sp. BIOML-A1	Finegoldia	178
A0A7T5DI56	A0A7T5DI56_9FIRM	unreviewed	Pyruvate:ferredoxin (Flavodoxin) oxidoreductase	nifJ I6H69_03155	Peptoniphilus harei	Peptoniphilus	1178
A0A3B8TUX0	A0A3B8TUX0_PSESP	unreviewed	Pyruvate:ferredoxin (Flavodoxin) oxidoreductase (Fragment)	nifJ DCF43_06995	Pseudomonas sp.	Pseudomonas	1129
A0A3D2HPT6	A0A3D2HPT6_9FIRM	unreviewed	Pyruvate:ferredoxin (Flavodoxin) oxidoreductase (Fragment)	nifJ DE313_02440	Ruminococcus sp.	Ruminococcus	977
I9ZMI9	I9ZMI9_HELPX	unreviewed	Pyruvate ferredoxin oxidoreductase, alpha subunit (EC 1.2.7.1)	porA HPHPM2_0558	Helicobacter pylori Hp M2	Helicobacter	407
A0A2T3QZB5	A0A2T3QZB5_9GAMM	unreviewed	Pyruvate:ferredoxin (Flavodoxin) oxidoreductase	nifJ C0W70_08335	Photobacterium kishitanii	Photobacterium	1178
A0A3C0QRP3	A0A3C0QRP3_9FIRM	unreviewed	Pyruvate:ferredoxin (Flavodoxin) oxidoreductase (Fragment)	DCO72_09160	Ruminococcus sp.	Ruminococcus	422
A0A519FG85	A0A519FG85_PSESP	unreviewed	Indolepyruvate ferredoxin oxidoreductase family protein	EOP13_07675	Pseudomonas sp.	Pseudomonas	1115
A0A3C1H0U7	A0A3C1H0U7_9FIRM	unreviewed	Pyruvate ferredoxin oxidoreductase	porA DCP68_01045	Ruminococcus sp.	Ruminococcus	393
R5E5Q6	R5E5Q6_9FIRM	unreviewed	Pyruvate-flavodoxin oxidoreductase	BN462_01393	Ruminococcus sp. CAG:108	Ruminococcus	1186
A0A1Y3XKF5	A0A1Y3XKF5_9FIRM	unreviewed	Pyruvate:ferredoxin (Flavodoxin) oxidoreductase	B5G03_08930	Gemmiger sp. An50	Gemmiger	1182
A0A6I2QUI5	A0A6I2QUI5_9FIRM	unreviewed	Pyruvate ferredoxin oxidoreductase	GKG00_06475	Finegoldia sp. BIOML-A1	Finegoldia	99
A0A3D2N6Z6	A0A3D2N6Z6_9FIRM	unreviewed	Pyruvate ferredoxin oxidoreductase (Fragment)	DHV89_10555	Ruminococcus sp.	Ruminococcus	55
A0A3B9J043	A0A3B9J043_9FIRM	unreviewed	Pyruvate:ferredoxin (Flavodoxin) oxidoreductase (Fragment)	DCG30_06260	Ruminococcus sp.	Ruminococcus	182
A0A351ZD00	A0A351ZD00_9FIRM	unreviewed	Pyruvate ferredoxin oxidoreductase (Fragment)	DCZ62_01440	Ruminococcus sp.	Ruminococcus	46
A0A352DN09	A0A352DN09_9FIRM	unreviewed	Pyruvate ferredoxin oxidoreductase	porA DCZ71_03175	Ruminococcus sp.	Ruminococcus	389
R7CQ17	R7CQ17_9FIRM	unreviewed	Pyruvate-flavodoxin oxidoreductase	BN625_01507	Dialister sp. CAG:357	Dialister	1181
A0A3M5NRU1	A0A3M5NRU1_PSESS	unreviewed	Pyruvate ferredoxin/flavodoxin oxidoreductase protein	ALP42_03599	Pseudomonas savastanoi pv. nerii	Pseudomonas	952
A0A356D0F5	A0A356D0F5_9FIRM	unreviewed	Pyruvate:ferredoxin (Flavodoxin) oxidoreductase	nifJ DD470_10375	Ruminococcus sp.	Ruminococcus	1189
A0A0B7JLP7	A0A0B7JLP7_9GAMM	unreviewed	Putative pyruvate-flavodoxin oxidoreductase (EC 1.2.7.-)	nifJ PPBDW_II1419	Photobacterium kishitanii	Photobacterium	1191
A0A3D3D877	A0A3D3D877_9FIRM	unreviewed	Pyruvate:ferredoxin (Flavodoxin) oxidoreductase	nifJ DHW60_03820	Ruminococcus sp.	Ruminococcus	1186
J0JXG3	J0JXG3_HELPX	unreviewed	Pyruvate ferredoxin oxidoreductase, beta subunit (EC 1.2.7.1)	porB HPHPA4_0591	Helicobacter pylori Hp A-4	Helicobacter	314
A0A2T3KBB4	A0A2T3KBB4_9GAMM	unreviewed	Pyruvate:ferredoxin (Flavodoxin) oxidoreductase	nifJ C9J27_23470	Photobacterium kishitanii	Photobacterium	1178
A0A2T3KIV3	A0A2T3KIV3_9GAMM	unreviewed	Pyruvate:ferredoxin (Flavodoxin) oxidoreductase	nifJ C9J27_09570	Photobacterium kishitanii	Photobacterium	1191
R5UP54	R5UP54_9BACT	unreviewed	Pyruvate-flavodoxin oxidoreductase	BN709_02126	Odoribacter laneus CAG:561	Odoribacter	1179
A0A351ZFG0	A0A351ZFG0_9FIRM	unreviewed	Pyruvate ferredoxin oxidoreductase (Fragment)	DCZ62_05825	Ruminococcus sp.	Ruminococcus	152
A0A5N7XRU6	A0A5N7XRU6_PSESP	unreviewed	Indolepyruvate ferredoxin oxidoreductase family protein	E2579_03170	Pseudomonas sp.	Pseudomonas	1184
A0A354Q2V2	A0A354Q2V2_9FIRM	unreviewed	Pyruvate:ferredoxin (Flavodoxin) oxidoreductase	nifJ DDY84_12425	Ruminococcus sp.	Ruminococcus	1182
A0A5N7Y0P3	A0A5N7Y0P3_PSESP	unreviewed	Indolepyruvate ferredoxin oxidoreductase family protein	E2579_13810	Pseudomonas sp.	Pseudomonas	1155
A0A837C424	A0A837C424_9BRAD	unreviewed	Putative pyruvate ferredoxin/flavodoxin oxidoreductase family protein	BJA5080_05770	Bradyrhizobium diazoefficiens SEMIA 5080	Bradyrhizobium	1149
A0A2T3QRH5	A0A2T3QRH5_9GAMM	unreviewed	Pyruvate:ferredoxin (Flavodoxin) oxidoreductase	nifJ C0W70_21695	Photobacterium kishitanii	Photobacterium	1191
L0JCU8	L0JCU8_PREDD	unreviewed	Pyruvate:ferredoxin (Flavodoxin) oxidoreductase, homodimeric	Prede_0807	Prevotella dentalis (strain ATCC 49559 / DSM 3688 / JCM 13448 / NCTC 12043 / ES 2772) (Mitsuokella dentalis)	Prevotella	1195
R5X2F6	R5X2F6_9FUSO	unreviewed	Pyruvate-flavodoxin oxidoreductase	BN748_00795	Fusobacterium sp. CAG:649	Fusobacterium	1188
A0A011A8D2	A0A011A8D2_9BACT	unreviewed	Pyruvate:ferredoxin (Flavodoxin) oxidoreductase, homodimeric	Cloev_0361	Cloacibacillus evryensis DSM 19522	Cloacibacillus	1170
A0A1Q5SQ56	A0A1Q5SQ56_9BRAD	unreviewed	Indolepyruvate ferredoxin oxidoreductase (EC 1.2.7.8)	AC629_05150	Bradyrhizobium sp. NAS80.1	Bradyrhizobium	1163
C7JI09	C7JI09_ACEP3	unreviewed	Pyruvate ferredoxin/flavodoxin oxidoreductase	APA01_14730	Acetobacter pasteurianus (strain NBRC 105184 / IFO 3283-01)	Acetobacter	1195
A0A349HGT3	A0A349HGT3_9DELT	unreviewed	Pyruvate ferredoxin oxidoreductase	DCS48_04220	Desulfovibrio sp.	Desulfovibrio	207
A0A3M5AGZ8	A0A3M5AGZ8_9PSED	unreviewed	Pyruvate ferredoxin/flavodoxin oxidoreductase protein	ALP72_03498	Pseudomonas coronafaciens pv. coronafaciens	Pseudomonas	1160
F9DH64	F9DH64_9BACT	unreviewed	Pyruvate:ferredoxin oxidoreductase (EC 1.2.7.1)	nifJ HMPREF9144_1004	Prevotella pallens ATCC 700821	Prevotella	1188
A0A4Y9FZP0	A0A4Y9FZP0_9NEIS	unreviewed	Pyruvate:ferredoxin (Flavodoxin) oxidoreductase (Fragment)	E4T99_13065	Neisseria sp. WF04	Neisseria	130
A0A2N3H6H9	A0A2N3H6H9_9PSED	unreviewed	Indolepyruvate ferredoxin oxidoreductase (EC 1.2.7.8)	CXP40_13960	Pseudomonas sp. YY-1	Pseudomonas	1155
A0A3D2PWN5	A0A3D2PWN5_9FIRM	unreviewed	Pyruvate:ferredoxin (Flavodoxin) oxidoreductase (Fragment)	DHV88_10350	Roseburia sp.	Roseburia	142
A0A2E3RBM2	A0A2E3RBM2_9DELT	unreviewed	Pyruvate ferredoxin oxidoreductase	CL942_16310	Desulfovibrio sp.	Desulfovibrio	195
A0A525BWT1	A0A525BWT1_9DELT	unreviewed	Pyruvate ferredoxin oxidoreductase subunit gamma	D6E12_17745	Desulfovibrio sp.	Desulfovibrio	181
A0A525BVV0	A0A525BVV0_9DELT	unreviewed	Pyruvate ferredoxin oxidoreductase	porA D6E12_18750	Desulfovibrio sp.	Desulfovibrio	390
A0A1Y3Z9B4	A0A1Y3Z9B4_9BACT	unreviewed	Pyruvate:ferredoxin (Flavodoxin) oxidoreductase	B5F96_06475	Parabacteroides johnsonii	Parabacteroides	1182
A0A349QPY6	A0A349QPY6_9FIRM	unreviewed	Pyruvate:ferredoxin (Flavodoxin) oxidoreductase (Fragment)	DCS73_06315	Roseburia sp.	Roseburia	374
A0A353D9M2	A0A353D9M2_9DELT	unreviewed	Pyruvate:ferredoxin (Flavodoxin) oxidoreductase (Fragment)	DDW80_04580	Desulfovibrio sp.	Desulfovibrio	176
A0A7T8A1Y1	A0A7T8A1Y1_9BRAD	unreviewed	Indolepyruvate ferredoxin oxidoreductase family protein	JIR23_20770	Bradyrhizobium diazoefficiens	Bradyrhizobium	1163
R6HFV4	R6HFV4_9ACTN	unreviewed	Pyruvate ferredoxin/flavodoxin oxidoreductase	BN534_00051	Eggerthella sp. CAG:209	Eggerthella	203
A0A1C3WCR8	A0A1C3WCR8_9BRAD	unreviewed	Indolepyruvate ferredoxin oxidoreductase	GA0061098_1007186	Bradyrhizobium shewense	Bradyrhizobium	1163
A0A242LG15	A0A242LG15_9ENTE	unreviewed	Pyruvate:ferredoxin (Flavodoxin) oxidoreductase	A5884_002554	Enterococcus sp. 7D2_DIV0200	Enterococcus	1241
A0A353D9M1	A0A353D9M1_9DELT	unreviewed	Pyruvate:ferredoxin (Flavodoxin) oxidoreductase (Fragment)	nifJ DDW80_04575	Desulfovibrio sp.	Desulfovibrio	966
A0A3A5RA24	A0A3A5RA24_9BACE	unreviewed	Pyruvate:ferredoxin (Flavodoxin) oxidoreductase	nifJ DW947_04285	Bacteroides sp. AM44-19	Bacteroides	1185
A0A349QPY5	A0A349QPY5_9FIRM	unreviewed	Pyruvate:ferredoxin (Flavodoxin) oxidoreductase (Fragment)	nifJ DCS73_06310	Roseburia sp.	Roseburia	837
A0A350S6G5	A0A350S6G5_9FIRM	unreviewed	Pyruvate:ferredoxin (Flavodoxin) oxidoreductase	nifJ DCX58_10840	Roseburia sp.	Roseburia	1181
A0A3D5LFQ6	A0A3D5LFQ6_9FIRM	unreviewed	Pyruvate:ferredoxin (Flavodoxin) oxidoreductase (Fragment)	nifJ DGH14_06560	Roseburia sp.	Roseburia	821
A0A358LB58	A0A358LB58_9DELT	unreviewed	Pyruvate:ferredoxin (Flavodoxin) oxidoreductase (Fragment)	DEB43_01400	Desulfovibrio sp.	Desulfovibrio	173
A0A349HMD3	A0A349HMD3_9DELT	unreviewed	Pyruvate:ferredoxin (Flavodoxin) oxidoreductase (Fragment)	nifJ DCS48_14285	Desulfovibrio sp.	Desulfovibrio	1119
A0A6N9JUB9	A0A6N9JUB9_9FIRM	unreviewed	Pyruvate ferredoxin oxidoreductase	GT576_03865	Dorea longicatena	Dorea	192
R7GIE4	R7GIE4_9FIRM	unreviewed	Pyruvate-flavodoxin oxidoreductase	BN591_00012	Catenibacterium sp. CAG:290	Catenibacterium	1177
A0A3A6CAY1	A0A3A6CAY1_9FIRM	unreviewed	Pyruvate:ferredoxin (Flavodoxin) oxidoreductase	nifJ DWY90_00350	Coprococcus sp. AF27-8	Coprococcus	1180
D0ITG5	D0ITG5_HELP1	unreviewed	Pyruvate ferredoxin oxidoreductase, alpha subunit	porA KHP_1011	Helicobacter pylori (strain 51)	Helicobacter	407
D0ITG3	D0ITG3_HELP1	unreviewed	Pyruvate ferredoxin oxidoreductase, gamma subunit	porG KHP_1009	Helicobacter pylori (strain 51)	Helicobacter	186
A0A353DBJ1	A0A353DBJ1_9DELT	unreviewed	Pyruvate ferredoxin oxidoreductase	porA DDW80_08055	Desulfovibrio sp.	Desulfovibrio	391
A0A6N8BW79	A0A6N8BW79_9DELT	unreviewed	Pyruvate:ferredoxin oxidoreductase (EC 1.2.7.1) (Pyruvate synthase)	nifJ F8N36_14585	Desulfovibrio sp.	Desulfovibrio	1178
A0A6N8BSS9	A0A6N8BSS9_9DELT	unreviewed	Pyruvate ferredoxin oxidoreductase	F8N36_08085	Desulfovibrio sp.	Desulfovibrio	182
A0A242LR65	A0A242LR65_9ENTE	unreviewed	Pyruvate:ferredoxin (Flavodoxin) oxidoreductase	A5884_001652	Enterococcus sp. 7D2_DIV0200	Enterococcus	1179
R6HJV3	R6HJV3_9ACTN	unreviewed	Pyruvate ferredoxin/flavodoxin oxidoreductase delta subunit	BN534_00443	Eggerthella sp. CAG:209	Eggerthella	112
D4J5I0	D4J5I0_9FIRM	unreviewed	Pyruvate:ferredoxin oxidoreductase and related 2-oxoacid:ferredoxin oxidoreductases, gamma subunit (EC 1.2.7.3)	CC1_07190	Coprococcus catus GD/7	Coprococcus	137
A0A358LC19	A0A358LC19_9DELT	unreviewed	Pyruvate ferredoxin oxidoreductase	DEB43_03315	Desulfovibrio sp.	Desulfovibrio	831
A0A373J622	A0A373J622_9BACE	unreviewed	Pyruvate:ferredoxin (Flavodoxin) oxidoreductase	nifJ DW175_01995	Bacteroides sp. AM16-15	Bacteroides	1181
A0A6N4AJF9	A0A6N4AJF9_9FIRM	unreviewed	Pyruvate ferredoxin oxidoreductase	BHW21_10885	Eubacterium sp. 45_250	Eubacterium	197
A0A1Q6G2H3	A0A1Q6G2H3_9BACE	unreviewed	Pyruvate:ferredoxin (Flavodoxin) oxidoreductase	BHV71_07180	Bacteroides sp. 41_26	Bacteroides	1184
D0ITG4	D0ITG4_HELP1	unreviewed	Pyruvate ferredoxin oxidoreductase, delta subunit	porD KHP_1010	Helicobacter pylori (strain 51)	Helicobacter	130
A0A8E0DS47	A0A8E0DS47_STAAU	unreviewed	Pyruvate ferredoxin oxidoreductase, alpha subunit	SHAG_01243	Staphylococcus aureus subsp. aureus A017934/97	Staphylococcus	586
S1NVS4	S1NVS4_9ENTE	unreviewed	Pyruvate:ferredoxin (Flavodoxin) oxidoreductase	OMK_00915	Enterococcus dispar ATCC 51266	Enterococcus	1180
D4JC89	D4JC89_9FIRM	unreviewed	Pyruvate:ferredoxin (Flavodoxin) oxidoreductase, homodimeric (EC 1.2.7.-)	CC1_34350	Coprococcus catus GD/7	Coprococcus	1170
A0A1S9BUP2	A0A1S9BUP2_9FIRM	unreviewed	Pyruvate:ferredoxin (Flavodoxin) oxidoreductase	BXO88_09440	Oribacterium sp. C9	Oribacterium	1175
E1Q344	E1Q344_HELPP	unreviewed	Pyruvate ferredoxin oxidoreductase, beta subunit	HPPC_05400	Helicobacter pylori (strain PeCan4)	Helicobacter	314
A0A3D8IJ28	A0A3D8IJ28_9HELI	unreviewed	Pyruvate ferredoxin oxidoreductase	CQA44_02210	Helicobacter sp. MIT 14-3879	Helicobacter	314
A0A4U8S762	A0A4U8S762_9HELI	unreviewed	Pyruvate ferredoxin oxidoreductase	LS68_001245	Helicobacter sp. MIT 05-5293	Helicobacter	315
A0A7L4WFZ6	A0A7L4WFZ6_9LACT	unreviewed	Pyruvate:ferredoxin (Flavodoxin) oxidoreductase	BHS01_08160	Lactococcus paracarnosus	Lactococcus	1222
A0A7X9FJG5	A0A7X9FJG5_9DELT	unreviewed	Pyruvate ferredoxin oxidoreductase (Fragment)	porA GYA47_03990	Desulfovibrio sp.	Desulfovibrio	216
A0A3C0RSI0	A0A3C0RSI0_9DELT	unreviewed	Pyruvate ferredoxin oxidoreductase	DCM58_03025	Desulfovibrio sp.	Desulfovibrio	185
A0A2E3R5N3	A0A2E3R5N3_9DELT	unreviewed	Pyruvate:ferredoxin oxidoreductase (EC 1.2.7.1) (Pyruvate synthase)	nifJ CL942_05560	Desulfovibrio sp.	Desulfovibrio	1196
A0A7X9II31	A0A7X9II31_9DELT	unreviewed	Pyruvate ferredoxin oxidoreductase	GYA47_12165	Desulfovibrio sp.	Desulfovibrio	213
D0ITG6	D0ITG6_HELP1	unreviewed	Pyruvate ferredoxin oxidoreductase, beta subunit	porB KHP_1012	Helicobacter pylori (strain 51)	Helicobacter	314
R6HA35	R6HA35_9ACTN	unreviewed	Pyruvate:ferredoxin oxidoreductase and related 2-oxoacid:ferredoxin oxidoreductases gamma subunit	BN534_01396	Eggerthella sp. CAG:209	Eggerthella	196
A0A8E0DSF0	A0A8E0DSF0_STAAU	unreviewed	Pyruvate ferredoxin oxidoreductase, beta subunit	SHAG_01244	Staphylococcus aureus subsp. aureus A017934/97	Staphylococcus	288
A0A3D4Y689	A0A3D4Y689_9FIRM	unreviewed	Pyruvate:ferredoxin (Flavodoxin) oxidoreductase	nifJ DF667_10445	Roseburia sp.	Roseburia	1181
R7KZC2	R7KZC2_9FIRM	unreviewed	Pyruvate:ferredoxin oxidoreductase and related 2-oxoacid:ferredoxin oxidoreductases beta subunit	BN622_00051	Ruminococcus sp. CAG:353	Ruminococcus	248
A0A1S9BSB5	A0A1S9BSB5_9FIRM	unreviewed	Pyruvate ferredoxin oxidoreductase	BXO88_13905	Oribacterium sp. C9	Oribacterium	182
A0A7V8KEG6	A0A7V8KEG6_9PSED	unreviewed	Indolepyruvate ferredoxin oxidoreductase family protein	HBJ16_001196	Pseudomonas sp. CES	Pseudomonas	1187
F5YKE5	F5YKE5_TREPZ	unreviewed	Pyruvate:ferredoxin (Flavodoxin) oxidoreductase (EC 1.2.7.1)	nifJ TREPR_1990	Treponema primitia (strain ATCC BAA-887 / DSM 12427 / ZAS-2)	Treponema	1187
A0A7X9FKB9	A0A7X9FKB9_9DELT	unreviewed	Pyruvate ferredoxin oxidoreductase subunit gamma	GYA47_07790	Desulfovibrio sp.	Desulfovibrio	181
A0A525CCQ0	A0A525CCQ0_9DELT	unreviewed	Pyruvate ferredoxin oxidoreductase (Fragment)	D6E12_06130	Desulfovibrio sp.	Desulfovibrio	74
S3N1G5	S3N1G5_9GAMM	unreviewed	Indolepyruvate ferredoxin oxidoreductase	F945_01844	Acinetobacter rudis CIP 110305	Acinetobacter	1159
A0A0R3L5Z8	A0A0R3L5Z8_9BRAD	unreviewed	Indolepyruvate ferredoxin oxidoreductase (EC 1.2.7.8)	CQ12_29495	Bradyrhizobium jicamae	Bradyrhizobium	1163
A0A3D2PUR5	A0A3D2PUR5_9FIRM	unreviewed	Pyruvate:ferredoxin (Flavodoxin) oxidoreductase (Fragment)	nifJ DHV88_10345	Roseburia sp.	Roseburia	974
A0A0R3LHW0	A0A0R3LHW0_9BRAD	unreviewed	Indolepyruvate ferredoxin oxidoreductase (EC 1.2.7.8)	CQ12_00985	Bradyrhizobium jicamae	Bradyrhizobium	1157
A0A3M5YBM0	A0A3M5YBM0_9PSED	unreviewed	Pyruvate ferredoxin/flavodoxin oxidoreductase protein	ALP20_02563	Pseudomonas coronafaciens pv. coronafaciens	Pseudomonas	1160
S1NE77	S1NE77_9ENTE	unreviewed	Pyruvate:ferredoxin (Flavodoxin) oxidoreductase	I568_00394	Enterococcus columbae DSM 7374 = ATCC 51263	Enterococcus	1230
A0A416Y9D8	A0A416Y9D8_9FIRM	unreviewed	Pyruvate:ferredoxin (Flavodoxin) oxidoreductase	nifJ DWW20_03490	Ruminococcus sp. AF14-5	Ruminococcus	1178
A0RHE6	A0RHE6_BACAH	unreviewed	Pyruvate ferredoxin oxidoreductase, alpha subunit	BALH_3402	Bacillus thuringiensis (strain Al Hakam)	Bacillus	585
A0RHE5	A0RHE5_BACAH	unreviewed	Pyruvate ferredoxin oxidoreductase, beta subunit	BALH_3401	Bacillus thuringiensis (strain Al Hakam)	Bacillus	288
A0A1Y3T3H2	A0A1Y3T3H2_9FIRM	unreviewed	Pyruvate:ferredoxin (Flavodoxin) oxidoreductase	B5G33_05850	Blautia sp. An81	Blautia	1179
A0A255T5Q7	A0A255T5Q7_9BACT	unreviewed	Pyruvate:ferredoxin (Flavodoxin) oxidoreductase	nifJ CIK98_17460	Prevotella sp. P2-180	Prevotella	1193
A0A1Q2LH09	A0A1Q2LH09_9HELI	unreviewed	Pyruvate ferredoxin oxidoreductase	XJ32_06225	Helicobacter bilis	Helicobacter	314
A0A5D3ECA7	A0A5D3ECA7_9BACE	unreviewed	Pyruvate:ferredoxin (Flavodoxin) oxidoreductase	nifJ FNJ60_07275	Bacteroides pyogenes	Bacteroides	1182
A0A3D4W183	A0A3D4W183_9FIRM	unreviewed	Pyruvate:ferredoxin (Flavodoxin) oxidoreductase (Fragment)	DF289_03370	Faecalibacterium sp.	Faecalibacterium	313
A0A3D8IJT6	A0A3D8IJT6_9HELI	unreviewed	Pyruvate ferredoxin oxidoreductase	porD CQA44_02200	Helicobacter sp. MIT 14-3879	Helicobacter	129
A0A6N4AKL8	A0A6N4AKL8_9FIRM	unreviewed	Pyruvate:ferredoxin (Flavodoxin) oxidoreductase	BHW21_08925	Eubacterium sp. 45_250	Eubacterium	1176
A0A8E0R2Q8	A0A8E0R2Q8_9FIRM	unreviewed	Pyruvate:ferredoxin (Flavodoxin) oxidoreductase	DCR92_00140	Faecalibacterium sp.	Faecalibacterium	194
A0A0S2KJB0	A0A0S2KJB0_9BACT	unreviewed	Pyruvate:ferredoxin (Flavodoxin) oxidoreductase	AS203_04280	Prevotella enoeca	Prevotella	1188
A0A564UWM0	A0A564UWM0_9FIRM	unreviewed	Pyruvate-flavodoxin oxidoreductase (EC 1.2.7.-)	nifJ DLSSTS7063_03314	Dorea longicatena	Dorea	1180
A0A840SGA7	A0A840SGA7_9SPIR	unreviewed	Pyruvate ferredoxin oxidoreductase delta subunit/pyruvate ferredoxin oxidoreductase gamma subunit (EC 1.2.7.1)	HNP77_002323	Treponema rectale	Treponema	96
A0A7D5H6Z1	A0A7D5H6Z1_9PSED	unreviewed	Indolepyruvate ferredoxin oxidoreductase family protein	HWQ56_17775	Pseudomonas eucalypticola	Pseudomonas	1153
I9SZ51	I9SZ51_HELPX	unreviewed	Pyruvate ferredoxin oxidoreductase, gamma subunit (EC 1.2.7.1)	porG HPHPH43_1285	Helicobacter pylori Hp H-43	Helicobacter	186
A0A525J6J9	A0A525J6J9_BRASZ	unreviewed	Indolepyruvate ferredoxin oxidoreductase family protein (Fragment)	E8A46_03360	Bradyrhizobium sp.	Bradyrhizobium	1114
A0A845KLS0	A0A845KLS0_9FIRM	unreviewed	Pyruvate:ferredoxin (Flavodoxin) oxidoreductase	nifJ GT565_08480	Dorea longicatena	Dorea	1180
A0A8E0R102	A0A8E0R102_9FIRM	unreviewed	Pyruvate:ferredoxin (Flavodoxin) oxidoreductase (Fragment)	DCR92_00150	Faecalibacterium sp.	Faecalibacterium	316
A0A525IHJ2	A0A525IHJ2_BRASZ	unreviewed	Pyruvate ferredoxin oxidoreductase	porA E8A46_22610	Bradyrhizobium sp.	Bradyrhizobium	420
A0A7L9GAZ1	A0A7L9GAZ1_9PSED	unreviewed	Indolepyruvate ferredoxin oxidoreductase family protein	ICN73_17035	Pseudomonas taiwanensis	Pseudomonas	1091
R6DY65	R6DY65_9BACT	unreviewed	Pyruvate-flavodoxin oxidoreductase	BN487_00480	Prevotella sp. CAG:1320	Prevotella	1191
A0A2Z5YIM7	A0A2Z5YIM7_MYCMR	unreviewed	Pyruvate-flavodoxin oxidoreductase	nifJ-1 MMRN_35940	Mycobacterium marinum	Mycobacterium	1193
Q8A6X8	Q8A6X8_BACTN	unreviewed	Pyruvate-flavodoxin oxidoreductase	BT_1747	Bacteroides thetaiotaomicron (strain ATCC 29148 / DSM 2079 / JCM 5827 / CCUG 10774 / NCTC 10582 / VPI-5482 / E50)	Bacteroides	1185
A0A413TN94	A0A413TN94_9ACTN	unreviewed	Pyruvate:ferredoxin (Flavodoxin) oxidoreductase	nifJ DW913_00950	Collinsella sp. AM42-18AC	Collinsella	1179
A0A1I4Y454	A0A1I4Y454_9BRAD	unreviewed	Indolepyruvate ferredoxin oxidoreductase	SAMN05216573_111137	Bradyrhizobium sp. Rc3b	Bradyrhizobium	1163
A0A7S9CW23	A0A7S9CW23_9BRAD	unreviewed	Indolepyruvate ferredoxin oxidoreductase family protein	IC762_09415	Bradyrhizobium genosp. L	Bradyrhizobium	1157
A0A268UCN9	A0A268UCN9_9HELI	unreviewed	Pyruvate ferredoxin oxidoreductase	BKH42_02180	Helicobacter sp. 13S00482-2	Helicobacter	314
A0A2L1CFN4	A0A2L1CFN4_ENTGA	unreviewed	Pyruvate:ferredoxin (Flavodoxin) oxidoreductase	nifJ AL523_14370	Enterococcus gallinarum	Enterococcus	1227
K2K4V3	K2K4V3_HELPX	unreviewed	Pyruvate ferredoxin/flavodoxin oxidoreductase family protein	OUE_0681	Helicobacter pylori R030b	Helicobacter	184
A0A376H0R2	A0A376H0R2_ENTGA	unreviewed	Pyruvate:ferredoxin (Flavodoxin) oxidoreductase (EC 1.2.7.1)	porA NCTC12360_00406	Enterococcus gallinarum	Enterococcus	1231
A0A7X3D6K9	A0A7X3D6K9_ENTGA	unreviewed	Pyruvate:ferredoxin (Flavodoxin) oxidoreductase	nifJ EZ030_08565	Enterococcus gallinarum	Enterococcus	1231
A0A268UAP5	A0A268UAP5_9HELI	unreviewed	Pyruvate ferredoxin oxidoreductase	porD BKH42_02190	Helicobacter sp. 13S00482-2	Helicobacter	130
D3UH30	D3UH30_HELM1	unreviewed	Putative pyruvate ferredoxin oxidoreductase, delta subunit	HMU05410	Helicobacter mustelae (strain ATCC 43772 / LMG 18044 / NCTC 12198 / 12198) (Campylobacter mustelae)	Helicobacter	132
A0A8I0PYP0	A0A8I0PYP0_MORMO	unreviewed	Pyruvate:ferredoxin (Flavodoxin) oxidoreductase	nifJ CYG68_04680	Morganella morganii (Proteus morganii)	Morganella	1184
A0A3G2N8G5	A0A3G2N8G5_9PSED	unreviewed	Indolepyruvate ferredoxin oxidoreductase family protein	EAW52_11850	Pseudomonas sp. LTJR-52	Pseudomonas	1191
A0A6A8M6H3	A0A6A8M6H3_9ACTN	unreviewed	Pyruvate:ferredoxin (Flavodoxin) oxidoreductase	nifJ FYJ41_08385	Collinsella sp. WCA1-178-WT-3 (M2)	Collinsella	1179
A0A494ZXH9	A0A494ZXH9_9FIRM	unreviewed	Pyruvate:ferredoxin (Flavodoxin) oxidoreductase	nifJ D8Q48_04240	Ruminococcus sp. B05	Ruminococcus	1182
R7K7V8	R7K7V8_9FIRM	unreviewed	Pyruvate-flavodoxin oxidoreductase	BN810_01204	Acidaminococcus sp. CAG:917	Acidaminococcus	1171
D6CWW3	D6CWW3_9BACE	unreviewed	Pyruvate:ferredoxin oxidoreductase and related 2-oxoacid:ferredoxin oxidoreductases, alpha subunit (EC 1.2.7.3)	BXY_15370	Bacteroides xylanisolvens XB1A	Bacteroides	360
A0A345FRG2	A0A345FRG2_9ENTE	unreviewed	Pyruvate:ferredoxin (Flavodoxin) oxidoreductase	nifJ EGCR1_06285	Enterococcus gilvus	Enterococcus	1223
A0A8B3EIS0	A0A8B3EIS0_9BACE	unreviewed	Pyruvate:ferredoxin (Flavodoxin) oxidoreductase	nifJ DWW63_12070	Bacteroides sp. AF16-29	Bacteroides	1181
A0A1H8MUJ9	A0A1H8MUJ9_9BRAD	unreviewed	Indolepyruvate ferredoxin oxidoreductase	SAMN05443254_12192	Bradyrhizobium sp. OK095	Bradyrhizobium	1163
D6CWK4	D6CWK4_9BACE	unreviewed	Pyruvate:ferredoxin (Flavodoxin) oxidoreductase, homodimeric (EC 1.2.7.-)	BXY_14220	Bacteroides xylanisolvens XB1A	Bacteroides	1182
D6KKD6	D6KKD6_9FIRM	unreviewed	Pyruvate:ferredoxin (Flavodoxin) oxidoreductase	HMPREF0873_01250	Veillonella sp. 3_1_44	Veillonella	1178
A0A318ECA8	A0A318ECA8_9FIRM	unreviewed	Pyruvate-ferredoxin/flavodoxin oxidoreductase	C8C78_101140	Halanaerobium congolense	Halanaerobium	1177
I9Z1F1	I9Z1F1_HELPX	unreviewed	Pyruvate ferredoxin oxidoreductase, beta subunit (EC 1.2.7.1)	porB HPNQ4228_0705	Helicobacter pylori NQ4228	Helicobacter	314
A0A4R8GGR1	A0A4R8GGR1_9FIRM	unreviewed	Pyruvate-ferredoxin/flavodoxin oxidoreductase	C7954_11220	Halanaerobium congolense	Halanaerobium	1177
A0A1G7ZL63	A0A1G7ZL63_9FIRM	unreviewed	Pyruvate ferredoxin oxidoreductase alpha subunit	SAMN04515651_105113	Halanaerobium congolense	Halanaerobium	393
A0A2N3PJ97	A0A2N3PJ97_9HELI	unreviewed	Pyruvate ferredoxin oxidoreductase	BCM31_04870	Helicobacter winghamensis	Helicobacter	314
A0A1I0AC89	A0A1I0AC89_9FIRM	unreviewed	Pyruvate-ferredoxin/flavodoxin oxidoreductase	SAMN04515652_11121	Halanaerobium congolense	Halanaerobium	1177
R5CIF3	R5CIF3_9BACT	unreviewed	Pyruvate-flavodoxin oxidoreductase	BN458_00969	Prevotella sp. CAG:1058	Prevotella	1186
B7ITM6	B7ITM6_BACC2	unreviewed	Putative pyruvate ferredoxin oxidoreductase, alpha subunit	BCG9842_B1426	Bacillus cereus (strain G9842)	Bacillus	585
D6KK74	D6KK74_9FIRM	unreviewed	Pyruvate ferredoxin oxidoreductase, beta subunit	HMPREF0873_01187	Veillonella sp. 3_1_44	Veillonella	290
A0A2N3PJC8	A0A2N3PJC8_9HELI	unreviewed	Pyruvate ferredoxin oxidoreductase	porD BCM31_04860	Helicobacter winghamensis	Helicobacter	138
M2BR68	M2BR68_TREDN	unreviewed	Pyruvate:ferredoxin (Flavodoxin) oxidoreductase	HMPREF9733_01456	Treponema denticola SP33	Treponema	1201
J0NPH0	J0NPH0_HELPX	unreviewed	Pyruvate ferredoxin oxidoreductase, beta subunit (EC 1.2.7.1)	porB HPHPH10_0574	Helicobacter pylori Hp H-10	Helicobacter	314
A0A095Y2M8	A0A095Y2M8_9ACTO	unreviewed	Pyruvate ferredoxin oxidoreductase	porA HMPREF1628_07020	Actinomyces sp. S4-C9	Actinomyces	427
A0A7C6WEH5	A0A7C6WEH5_9FIRM	unreviewed	Pyruvate ferredoxin oxidoreductase	GX736_04005	Mogibacterium sp.	Mogibacterium	181
A0A3M4DQE0	A0A3M4DQE0_PSESS	unreviewed	Pyruvate ferredoxin/flavodoxin oxidoreductase protein	ALQ22_00293	Pseudomonas savastanoi pv. retacarpa	Pseudomonas	952
A0A125V8V6	A0A125V8V6_CLODI	unreviewed	Pyruvate-flavodoxin oxidoreductase	nifJ CDIF1296T_02813	Clostridioides difficile ATCC 9689 = DSM 1296	Clostridioides	1179
A0A564TD35	A0A564TD35_ENTAV	unreviewed	Pyruvate:ferredoxin (Flavodoxin) oxidoreductase	nifJ AUF16_00845	Enterococcus avium (Streptococcus avium)	Enterococcus	1223
A0A2N8PVF5	A0A2N8PVF5_ENTAV	unreviewed	Pyruvate:ferredoxin (Flavodoxin) oxidoreductase	nifJ AUF12_01440	Enterococcus avium (Streptococcus avium)	Enterococcus	1176
J0ADH5	J0ADH5_HELPX	unreviewed	Pyruvate ferredoxin oxidoreductase, alpha subunit (EC 1.2.7.1)	porA HPHPH16_1272	Helicobacter pylori Hp H-16	Helicobacter	407
I9YIL2	I9YIL2_HELPX	unreviewed	Pyruvate ferredoxin oxidoreductase, alpha subunit (EC 1.2.7.1)	porA HPCPY6311_1124	Helicobacter pylori CPY6311	Helicobacter	407
A0A437UNG8	A0A437UNG8_ENTAV	unreviewed	Pyruvate:ferredoxin (Flavodoxin) oxidoreductase	nifJ EK398_10125	Enterococcus avium (Streptococcus avium)	Enterococcus	1223
A0A3M4DSR2	A0A3M4DSR2_PSESS	unreviewed	Pyruvate ferredoxin/flavodoxin oxidoreductase protein	ALQ22_00294	Pseudomonas savastanoi pv. retacarpa	Pseudomonas	225
A0A553RXI4	A0A553RXI4_ENTAV	unreviewed	Pyruvate:ferredoxin (Flavodoxin) oxidoreductase	nifJ AUF16_01410	Enterococcus avium (Streptococcus avium)	Enterococcus	1176
A0A7U6QWH9	A0A7U6QWH9_ENTAV	unreviewed	Pyruvate-flavodoxin oxidoreductase	G15_1764	Enterococcus avium (Streptococcus avium)	Enterococcus	1175
A0A2S2CAH2	A0A2S2CAH2_9GAMM	unreviewed	Pyruvate:ferredoxin (Flavodoxin) oxidoreductase	BST98_04660	Photobacterium damselae	Photobacterium	1185
A0A095YW81	A0A095YW81_9BACT	unreviewed	Pyruvate ferredoxin oxidoreductase	HMPREF2132_07805	Prevotella histicola JCM 15637 = DNF00424	Prevotella	159
A0A4Y1WYT3	A0A4Y1WYT3_9BACT	unreviewed	Pyruvate-flavodoxin oxidoreductase	A5CPEGH6_05630	Alistipes dispar	Alistipes	1175
A0A1E9Z6J5	A0A1E9Z6J5_9MICC	unreviewed	Pyruvate ferredoxin oxidoreductase	HMPREF2527_01065	Rothia sp. HMSC071B01	Rothia	411
A0A243CPZ9	A0A243CPZ9_BACTU	unreviewed	Pyruvate ferredoxin oxidoreductase subunit alpha	BK749_30490	Bacillus thuringiensis serovar vazensis	Bacillus	585
A0A198GQI6	A0A198GQI6_9GAMM	unreviewed	Pyruvate-flavodoxin oxidoreductase (EC 1.-.-.-) (EC 1.2.-.-) (EC 1.2.7.-)	M983_0050	Proteus myxofaciens ATCC 19692	Proteus	1186
A0A437UNR0	A0A437UNR0_ENTAV	unreviewed	Pyruvate:ferredoxin (Flavodoxin) oxidoreductase	nifJ EK398_10675	Enterococcus avium (Streptococcus avium)	Enterococcus	1176
J0IEE2	J0IEE2_HELPX	unreviewed	Pyruvate ferredoxin oxidoreductase (EC 1.2.7.1)	porD HPCPY6311_1123	Helicobacter pylori CPY6311	Helicobacter	130
A0A347VTI9	A0A347VTI9_9HELI	unreviewed	Pyruvate ferredoxin oxidoreductase	DCO61_06195 LS64_006270	Helicobacter sanguini	Helicobacter	314
A0A0P0FM06	A0A0P0FM06_9BACE	unreviewed	Pyruvate-flavodoxin oxidoreductase (EC 1.2.7.-) (Pyruvate:ferredoxin (Flavodoxin) oxidoreductase)	nifJ BcellWH2_01327 F2Y70_24440	Bacteroides cellulosilyticus	Bacteroides	1185
A0A396F8P8	A0A396F8P8_BACUN	unreviewed	Pyruvate:ferredoxin (Flavodoxin) oxidoreductase	nifJ DWY92_09030 DXB37_18615	Bacteroides uniformis	Bacteroides	1185
A0A369NER6	A0A369NER6_EGGLN	unreviewed	Pyruvate ferredoxin oxidoreductase	C1853_14315 C1871_00485	Eggerthella lenta (Eubacterium lentum)	Eggerthella	203
A0A1E3A3L6	A0A1E3A3L6_9FIRM	unreviewed	Pyruvate-flavodoxin oxidoreductase (EC 1.2.7.-) (Pyruvate:ferredoxin (Flavodoxin) oxidoreductase)	nifJ_2 BEI59_20140 BEI61_04160	Eisenbergiella tayi	Eisenbergiella	1177
A0A5M5BMF9	A0A5M5BMF9_BACOV	unreviewed	Pyruvate:ferredoxin (Flavodoxin) oxidoreductase	nifJ F3D56_08670 F3F25_09000	Bacteroides ovatus	Bacteroides	1182
A0A1I0CV34	A0A1I0CV34_9FIRM	unreviewed	Pyruvate-ferredoxin/flavodoxin oxidoreductase (Pyruvate:ferredoxin (Flavodoxin) oxidoreductase)	nifJ C7256_13155 SAMN05216313_103170	Enterocloster lavalensis	Enterocloster	1178
A0A0N0LR44	A0A0N0LR44_9HELI	unreviewed	Pyruvate ferredoxin oxidoreductase	porC A7X13_01315 HPU229334_05015	Helicobacter pullorum	Helicobacter	186
A0A0N1MMP6	A0A0N1MMP6_9HELI	unreviewed	Pyruvate ferredoxin oxidoreductase (Pyruvate ferredoxin oxidoreductase subunit delta)	porD A7X13_01310 HPU229334_05020 NCTC13154_01465 NCTC13156_01061	Helicobacter pullorum	Helicobacter	132
A0A550FPG0	A0A550FPG0_9PSED	unreviewed	Indolepyruvate ferredoxin oxidoreductase family protein	EQ832_16530	Pseudomonas sp. ALS1131	Pseudomonas	1184
A0A1H2LQ36	A0A1H2LQ36_9PSED	unreviewed	Indolepyruvate ferredoxin oxidoreductase	SAMN05216363_1957	Pseudomonas sihuiensis	Pseudomonas	1155
A0A4Q7FSD5	A0A4Q7FSD5_9BRAD	unreviewed	Pyruvate ferredoxin oxidoreductase	CWO90_42470	Bradyrhizobium sp. Leo121	Bradyrhizobium	1160
A0A387BI20	A0A387BI20_9LACT	unreviewed	Pyruvate:ferredoxin (Flavodoxin) oxidoreductase	nifJ D7I46_12685	Lactococcus allomyrinae	Lactococcus	1231
A0A550E3P2	A0A550E3P2_9PSED	unreviewed	Indolepyruvate ferredoxin oxidoreductase family protein	EQ832_12805	Pseudomonas sp. ALS1131	Pseudomonas	1155
A0A4Q7FT40	A0A4Q7FT40_9BRAD	unreviewed	Indolepyruvate ferredoxin oxidoreductase family protein	CWO90_40825	Bradyrhizobium sp. Leo121	Bradyrhizobium	1163
A0A5M9I110	A0A5M9I110_9FIRM	unreviewed	Pyruvate:ferredoxin (Flavodoxin) oxidoreductase	nifJ FNY66_00480	Mediterraneibacter sp. SW178	Mediterraneibacter	1183
A0A1Y3SDB5	A0A1Y3SDB5_9FIRM	unreviewed	Pyruvate ferredoxin oxidoreductase	B5G34_13525	Flavonifractor sp. An82	Flavonifractor	181
R5E1K0	R5E1K0_9FIRM	unreviewed	Pyruvate-flavodoxin oxidoreductase	BN798_01024	Eubacterium sp. CAG:86	Eubacterium	1174
A0A3M4RUE9	A0A3M4RUE9_9PSED	unreviewed	Indolepyruvate ferredoxin oxidoreductase	ALP93_02329	Pseudomonas syringae pv. helianthi	Pseudomonas	1160
A0A1Y3RN62	A0A1Y3RN62_9FIRM	unreviewed	Pyruvate:ferredoxin (Flavodoxin) oxidoreductase	B5G42_05005	Flavonifractor sp. An91	Flavonifractor	1188
A0A1I5KMS9	A0A1I5KMS9_9BACT	unreviewed	Pyruvate-ferredoxin/flavodoxin oxidoreductase	SAMN04487852_109115	Prevotella sp. tf2-5	Prevotella	1192
A0A242H0U3	A0A242H0U3_9ENTE	unreviewed	Pyruvate:ferredoxin (Flavodoxin) oxidoreductase	A5866_001050	Enterococcus sp. 12C11_DIV0727	Enterococcus	1179
A0A352BLR2	A0A352BLR2_9FIRM	unreviewed	Pyruvate:ferredoxin (Flavodoxin) oxidoreductase	nifJ DCZ78_07410	Blautia sp.	Blautia	1181
A0A242GQA6	A0A242GQA6_9ENTE	unreviewed	Pyruvate:ferredoxin (Flavodoxin) oxidoreductase	A5866_003415	Enterococcus sp. 12C11_DIV0727	Enterococcus	1241
W7UTZ9	W7UTZ9_RUMFL	unreviewed	Pyruvate-flavodoxin oxidoreductase	RF007C_04080	Ruminococcus flavefaciens 007c	Ruminococcus	1177
A0A6I1PCA1	A0A6I1PCA1_ACIBA	unreviewed	Pyruvate:ferredoxin (Flavodoxin) oxidoreductase (Fragment)	FGL68_18385	Acinetobacter baumannii	Acinetobacter	128
A0A1S1D669	A0A1S1D669_9MICC	unreviewed	Pyruvate ferredoxin oxidoreductase	HMPREF2605_04090	Rothia sp. HMSC065C03	Rothia	360
R5J2H0	R5J2H0_9FIRM	unreviewed	Pyruvate-flavodoxin oxidoreductase	BN738_00472	Peptostreptococcus anaerobius CAG:621	Peptostreptococcus	1177
A0A369NL22	A0A369NL22_EGGLN	unreviewed	Pyruvate:ferredoxin (Flavodoxin) oxidoreductase	nifJ C1867_00790 C1872_05635	Eggerthella lenta (Eubacterium lentum)	Eggerthella	1180
A0A412S103	A0A412S103_9BACE	unreviewed	Pyruvate:ferredoxin (Flavodoxin) oxidoreductase	nifJ DWW88_03595 F2Y86_08470 F2Y87_03625	Bacteroides cellulosilyticus	Bacteroides	1185
A0A1Y4PLP9	A0A1Y4PLP9_BACOV	unreviewed	Pyruvate:ferredoxin (Flavodoxin) oxidoreductase	nifJ DHW41_09985 DYI28_11150 F3B85_25695	Bacteroides ovatus	Bacteroides	1183
A0A2A6WT82	A0A2A6WT82_HELPX	unreviewed	Pyruvate ferredoxin oxidoreductase	BB403_07405 EGW01_02430	Helicobacter pylori (Campylobacter pylori)	Helicobacter	314
A0A2T6RFQ3	A0A2T6RFQ3_HELPX	unreviewed	Pyruvate ferredoxin oxidoreductase	C2S44_04610 D2C88_05040 EPC79_07925	Helicobacter pylori (Campylobacter pylori)	Helicobacter	314
A0A438U7A4	A0A438U7A4_HELPX	unreviewed	Pyruvate ferredoxin oxidoreductase	EC503_06005 ECC10_04035	Helicobacter pylori (Campylobacter pylori)	Helicobacter	314
A0A1V3BC72	A0A1V3BC72_HELPX	unreviewed	Pyruvate ferredoxin oxidoreductase	BZK17_04010 EC596_00750	Helicobacter pylori (Campylobacter pylori)	Helicobacter	314
A0A3E5GAI0	A0A3E5GAI0_9FIRM	unreviewed	Pyruvate:ferredoxin (Flavodoxin) oxidoreductase	nifJ DW265_04455 DW641_07015 DXB16_10140	Dorea longicatena	Dorea	1180
A0A1A9H7S9	A0A1A9H7S9_HELPX	unreviewed	Pyruvate ferredoxin oxidoreductase	AA976_05615 B0X31_06660 B0X33_01310 BB428_07085 BB468_06785 BGL55_01355 C2R54_06325 C2R70_01665 C2R76_06330 D2C81_01215 EC516_05765 EC592_06880	Helicobacter pylori (Campylobacter pylori)	Helicobacter	314
A0A0J8JUV7	A0A0J8JUV7_HELPX	unreviewed	Pyruvate ferredoxin oxidoreductase	ACM26_00065 ACM37_02715 AEY52_02890 AEY53_00175 EC600_06795	Helicobacter pylori (Campylobacter pylori)	Helicobacter	314
A0A293TUV2	A0A293TUV2_HELPX	unreviewed	Pyruvate ferredoxin oxidoreductase (Pyruvate flavodoxin oxidoreductase subunit gamma)	porC porG BGL73_01325 D2C71_04250 DDP46_05565	Helicobacter pylori (Campylobacter pylori)	Helicobacter	186
A0A233VM29	A0A233VM29_FINMA	unreviewed	Pyruvate:ferredoxin (Flavodoxin) oxidoreductase	B9N49_02245 B9N55_03580	Finegoldia magna (Peptostreptococcus magnus)	Finegoldia	1226
A0A438QH27	A0A438QH27_HELPX	unreviewed	4Fe-4S dicluster domain-containing protein (Pyruvate ferredoxin oxidoreductase)	porD CV728_01900 ECC19_06740 ECC25_06115 F7217_07345	Helicobacter pylori (Campylobacter pylori)	Helicobacter	130
A0A3E3HZ64	A0A3E3HZ64_9FIRM	unreviewed	Pyruvate:ferredoxin (Flavodoxin) oxidoreductase	nifJ DWY69_15595 DXC51_21185	Eisenbergiella massiliensis	Eisenbergiella	1177
A0A0M0MSI0	A0A0M0MSI0_HELPX	unreviewed	Pyruvate ferredoxin oxidoreductase	porC AK968_06705 AP069_0205360 BHU51_04240	Helicobacter pylori (Campylobacter pylori)	Helicobacter	186
A0A2T6PY90	A0A2T6PY90_HELPX	unreviewed	Pyruvate ferredoxin oxidoreductase	C2S01_02665 C2S26_07865 C2S49_01665 ECB88_04350 ECB91_06840	Helicobacter pylori (Campylobacter pylori)	Helicobacter	314
A0A173U8J8	A0A173U8J8_9FIRM	unreviewed	Indolepyruvate oxidoreductase subunit beta (Pyruvate ferredoxin oxidoreductase)	ERS852423_00775 ERS852573_01948 GT528_10140 GT565_04470	Dorea longicatena	Dorea	192
A0A377Q321	A0A377Q321_9HELI	unreviewed	Pyruvate ferredoxin oxidoreductase (EC 1.2.7.1)	porC NCTC13154_01464 NCTC13156_01060	Helicobacter pullorum	Helicobacter	186
A0A293SE11	A0A293SE11_HELPX	unreviewed	Pyruvate ferredoxin oxidoreductase	B0X57_03110 BGL58_02255 D2C85_07700 DD780_01730 ECC44_02720	Helicobacter pylori (Campylobacter pylori)	Helicobacter	314
A0A2A6VL76	A0A2A6VL76_HELPX	unreviewed	Pyruvate ferredoxin oxidoreductase	B0X39_01860 BB392_07695	Helicobacter pylori (Campylobacter pylori)	Helicobacter	314
A0A233VTZ9	A0A233VTZ9_FINMA	unreviewed	Pyruvate-ferredoxin/flavodoxin oxidoreductase (Pyruvate:ferredoxin (Flavodoxin) oxidoreductase)	B9N54_02705 DES33_10228	Finegoldia magna (Peptostreptococcus magnus)	Finegoldia	1226
A0A2A6V8S6	A0A2A6V8S6_HELPX	unreviewed	Pyruvate ferredoxin oxidoreductase	B0X41_01275 EC550_07700	Helicobacter pylori (Campylobacter pylori)	Helicobacter	314
A0A0B2E498	A0A0B2E498_HELPX	unreviewed	Pyruvate ferredoxin oxidoreductase	C2R47_04770 DDP42_05330 DDP43_05605 EC556_06495 ECC16_07350 F7219_05840 HPY1786_05905	Helicobacter pylori (Campylobacter pylori)	Helicobacter	314
A0A1A9HCS3	A0A1A9HCS3_HELPX	unreviewed	Pyruvate ferredoxin oxidoreductase (Pyruvate flavodoxin oxidoreductase subunit gamma)	porC porG AA977_05100 BZK21_06635 BZK27_07900 C2S41_04895 DB721_05590 EC516_05750	Helicobacter pylori (Campylobacter pylori)	Helicobacter	186
A0A293V3Z7	A0A293V3Z7_HELPX	unreviewed	Pyruvate ferredoxin oxidoreductase	BGL83_02970 EPC68_02700	Helicobacter pylori (Campylobacter pylori)	Helicobacter	314
A0A5B9J6M8	A0A5B9J6M8_HELPX	unreviewed	Pyruvate ferredoxin oxidoreductase	D2C78_03750 D2C87_07850	Helicobacter pylori (Campylobacter pylori)	Helicobacter	314
A0A2T6W9Y1	A0A2T6W9Y1_HELPX	unreviewed	Pyruvate ferredoxin oxidoreductase	C2R61_03860 EC520_06345 EC552_05440	Helicobacter pylori (Campylobacter pylori)	Helicobacter	314
A0A412WSY8	A0A412WSY8_9BACT	unreviewed	Pyruvate:ferredoxin (Flavodoxin) oxidoreductase	nifJ DWW24_02280 DXA53_10900 HUV04_01095	Odoribacter splanchnicus	Odoribacter	1178
A0A1V3B8Y7	A0A1V3B8Y7_HELPX	unreviewed	Pyruvate ferredoxin oxidoreductase (Pyruvate ferredoxin oxidoreductase subunit beta) (EC 1.2.7.1)	porB BCM300_01458 BGL78_02475 BZK22_04265 EPC81_07745 F7195_07900 HGI45_05545	Helicobacter pylori (Campylobacter pylori)	Helicobacter	314
A0A0M8NKG7	A0A0M8NKG7_HELPX	unreviewed	Pyruvate ferredoxin oxidoreductase (Pyruvate flavodoxin oxidoreductase subunit gamma)	porC porG AM497_06330 B0X41_01260 B0X56_07620 BB389_06595 BB414_01300 BB432_07780 BB456_07090 BB457_00310 BB459_07660 BB463_07155 BFR58_05695 BGL61_06175 BGL69_02905 BGL72_01225 BGL77_08030 BGL78_02490 C2R48_04540 C2R67_00065 C2R72_07710 C2S36_01025 CV728_01905 D2C80_00135 DB320_05325 DD750_05255 DD775_05490 DDP43_05590 DDP48_05305 EC513_06930 EC531_05945 EC549_06705 EC554_01805 EC570_07620 EC585…	Helicobacter pylori (Campylobacter pylori)	Helicobacter	186
A0A0J8H624	A0A0J8H624_HELPX	unreviewed	Pyruvate ferredoxin oxidoreductase (Pyruvate flavodoxin oxidoreductase subunit gamma) (Pyruvate synthase subunit PorC) (EC 1.2.7.1)	porC ACM26_00080 AEY52_02905 AOD76_0205190 AV921_0204960 HPF209_1060 HPF20_0198 HPF38_1095 HPF51_1038 HPF55_1124 HPF63_1062 HPF72_1062 HPF94_0193 HPK21_01004 HPK25_01186 HPMKF3_1075 HPMKM1_1059 HPMKM6_1056	Helicobacter pylori (Campylobacter pylori)	Helicobacter	186
A0A3E5GB44	A0A3E5GB44_9FIRM	unreviewed	Pyruvate ferredoxin oxidoreductase	DW265_04755 DW641_06695 DXB16_09730	Dorea longicatena	Dorea	192
A0A139KHM5	A0A139KHM5_BACUN	unreviewed	Pyruvate ferredoxin/flavodoxin oxidoreductase (EC 1.2.7.1) (Pyruvate synthase) (Pyruvate-flavodoxin oxidoreductase) (Pyruvate:ferredoxin (Flavodoxin) oxidoreductase)	nifJ porA_1 porA_2 B5G17_10745 Bun01g_18230 DW216_10215 DW795_16000 DW873_14195 DWW14_13880 DWW83_06000 DWX87_02040 DXC07_09835 DXC80_12795 DXC91_10325 DXD40_10035 DXD90_13715 ERS417307_03169 ERS852462_03873 ERS852510_01154 ERS852554_02406 GAP41_15935 GAP47_18615 GAP55_07370 GAQ44_21390 GAQ56_16210 GAQ59_08705 GAQ70_18510 GAQ72_05255 GAQ75_19735 HMPREF2141_00306 HUU98_13060 HUV07_03170	Bacteroides uniformis	Bacteroides	1185
A0A0B2DWS3	A0A0B2DWS3_HELPX	unreviewed	Pyruvate ferredoxin oxidoreductase	BB432_07765 BGL60_00755 C2R74_07540 DD754_01850 DD763_05870 DD778_05350 ECC12_06110 ECC49_06925 HPY1089_06195	Helicobacter pylori (Campylobacter pylori)	Helicobacter	314
A0A2T6RJ38	A0A2T6RJ38_HELPX	unreviewed	Pyruvate ferredoxin oxidoreductase	C2S30_01920 C2S42_02275 CV730_06285	Helicobacter pylori (Campylobacter pylori)	Helicobacter	314
A0A1V3BFB4	A0A1V3BFB4_HELPX	unreviewed	Pyruvate ferredoxin oxidoreductase	BGL76_03700 BZK25_06970 EC578_07870 F7221_07890	Helicobacter pylori (Campylobacter pylori)	Helicobacter	314
A0A438W612	A0A438W612_HELPX	unreviewed	Pyruvate ferredoxin oxidoreductase	DD773_04740 DD783_05270 EC529_07430 EC540_05985	Helicobacter pylori (Campylobacter pylori)	Helicobacter	314
A0A2A6VYY8	A0A2A6VYY8_HELPX	unreviewed	Pyruvate ferredoxin oxidoreductase	B0X61_06005 BB398_07865 EGV97_07595	Helicobacter pylori (Campylobacter pylori)	Helicobacter	314
A0A6N2U303	A0A6N2U303_9FIRM	unreviewed	Pyruvate-flavodoxin oxidoreductase (EC 1.2.7.-) (Pyruvate:ferredoxin (Flavodoxin) oxidoreductase)	nifJ_1 nifJ AVLFYP127_00885 I6H45_05385	Anaerococcus vaginalis	Anaerococcus	1176
A0A2L2I170	A0A2L2I170_HELPX	unreviewed	Pyruvate ferredoxin oxidoreductase	BXP09_01855 CV723_01865	Helicobacter pylori (Campylobacter pylori)	Helicobacter	314
A0A293SVR1	A0A293SVR1_HELPX	unreviewed	4Fe-4S dicluster domain-containing protein (Pyruvate ferredoxin oxidoreductase)	porD BGL65_04500 D2C72_04725 EPC73_03065	Helicobacter pylori (Campylobacter pylori)	Helicobacter	130
A0A3E4W3Y1	A0A3E4W3Y1_9BACE	unreviewed	Pyruvate synthase (EC 1.2.7.1) (Pyruvate:ferredoxin (Flavodoxin) oxidoreductase)	nifJ DXD78_09600 HMPREF0969_00045	Bacteroides sp. D20	Bacteroides	1185
A0A0L0Q4F1	A0A0L0Q4F1_HELPX	unreviewed	4Fe-4S dicluster domain-containing protein (Pyruvate ferredoxin oxidoreductase) (Pyruvate flavodoxin oxidoreductase subunit delta)	porD BHU51_04235 F7226_01255 HPF20_0197 HPF51_1039 HPF63_1063 HPF75_1082 HPMKF10_1086	Helicobacter pylori (Campylobacter pylori)	Helicobacter	130
A0A2A6V5G9	A0A2A6V5G9_HELPX	unreviewed	Pyruvate ferredoxin oxidoreductase	porC B0X45_03100 BB384_06020	Helicobacter pylori (Campylobacter pylori)	Helicobacter	186
A0A2T6UN41	A0A2T6UN41_HELPX	unreviewed	Pyruvate ferredoxin oxidoreductase	C2R49_02205 DDP39_04830 EC558_07020 EC573_06360 F7197_05685	Helicobacter pylori (Campylobacter pylori)	Helicobacter	314
A0A369N0C2	A0A369N0C2_EGGLN	unreviewed	Pyruvate:ferredoxin (Flavodoxin) oxidoreductase	nifJ C1871_11975 C1875_06895	Eggerthella lenta (Eubacterium lentum)	Eggerthella	1180
A0A1V3BFB1	A0A1V3BFB1_HELPX	unreviewed	Pyruvate ferredoxin oxidoreductase (Pyruvate flavodoxin oxidoreductase subunit gamma)	porC porG BZK25_06985 C2R76_06315 F7217_07340	Helicobacter pylori (Campylobacter pylori)	Helicobacter	186
A0A0L0R1W8	A0A0L0R1W8_HELPX	unreviewed	Pyruvate ferredoxin oxidoreductase (Pyruvate flavodoxin oxidoreductase subunit gamma)	porC AA971_07465 ACM37_02700 BIZ48_05800 HPF210_1102	Helicobacter pylori (Campylobacter pylori)	Helicobacter	186
A0A1A9H7Q1	A0A1A9H7Q1_HELPX	unreviewed	4Fe-4S dicluster domain-containing protein (Pyruvate ferredoxin oxidoreductase) (Pyruvate flavodoxin oxidoreductase subunit delta) (EC 1.2.7.1)	porD AA976_05605 BB468_06795 BCM300_01460 BZK18_07915 BZK19_05810 BZK20_07935 C2R47_04760 D2C81_01205 F7200_07910 F7207_07670	Helicobacter pylori (Campylobacter pylori)	Helicobacter	130
A0A6L8RXW9	A0A6L8RXW9_9FIRM	unreviewed	Pyruvate:ferredoxin (Flavodoxin) oxidoreductase	nifJ GT528_05475 GT576_01385	Dorea longicatena	Dorea	1180
A0A2A6SYI5	A0A2A6SYI5_HELPX	unreviewed	Pyruvate ferredoxin oxidoreductase	BB453_07605 ECC36_06510	Helicobacter pylori (Campylobacter pylori)	Helicobacter	314
A0A0B2E1V6	A0A0B2E1V6_HELPX	unreviewed	4Fe-4S dicluster domain-containing protein (Pyruvate ferredoxin oxidoreductase)	porD EC507_06095 ECE46_06030 HPY1198_02755	Helicobacter pylori (Campylobacter pylori)	Helicobacter	130
A0A2R4LBU5	A0A2R4LBU5_HELPX	unreviewed	Pyruvate ferredoxin oxidoreductase	C2S02_01360 C2S04_04255 ECC27_07545	Helicobacter pylori (Campylobacter pylori)	Helicobacter	314
A0A1A9GZF7	A0A1A9GZF7_HELPX	unreviewed	Pyruvate ferredoxin oxidoreductase	EC527_06940 ECC29_05905	Helicobacter pylori (Campylobacter pylori)	Helicobacter	314
A0A293SHF9	A0A293SHF9_HELPX	unreviewed	Pyruvate ferredoxin oxidoreductase	BGL56_00910 D2C82_06005	Helicobacter pylori (Campylobacter pylori)	Helicobacter	314
A0A0M8NR72	A0A0M8NR72_HELPX	unreviewed	Ferrodoxin oxidoreductase beta subunit (Pyruvate ferredoxin oxidoreductase)	AA973_04945 AM496_05615 B0X29_07215 BB399_04655 BB437_04915 BB450_07570 BGL69_02920 BGL85_03820 DO80_11320 EC594_03230 EDA74_06065 HPF209_1063 HPF72_1065 OA23_05410	Helicobacter pylori (Campylobacter pylori)	Helicobacter	314
A0A293UT54	A0A293UT54_HELPX	unreviewed	4Fe-4S dicluster domain-containing protein (Pyruvate ferredoxin oxidoreductase)	porD BGL85_03830 EDC13_07025	Helicobacter pylori (Campylobacter pylori)	Helicobacter	130
A0A363N8B9	A0A363N8B9_HELPX	unreviewed	4Fe-4S dicluster domain-containing protein (Pyruvate ferredoxin oxidoreductase)	porD C2R55_04830 EC517_05095	Helicobacter pylori (Campylobacter pylori)	Helicobacter	130
A0A0K9MS86	A0A0K9MS86_HELPX	unreviewed	Pyruvate ferredoxin oxidoreductase	porD ACM37_02705 AEY52_02900 AEY54_06475	Helicobacter pylori (Campylobacter pylori)	Helicobacter	130
A0A0L0PDU7	A0A0L0PDU7_HELPX	unreviewed	Pyruvate ferredoxin oxidoreductase (Pyruvate flavodoxin oxidoreductase subunit gamma)	porC porG AA973_04930 AA974_04880 BGL64_02850 CYK58_01990 D2C72_04720 D2C83_01080 EPC73_03070 HG566_05110 HG570_05090 HG571_05470 HPF17_0196 HPF75_1081	Helicobacter pylori (Campylobacter pylori)	Helicobacter	186
A0A847J281	A0A847J281_9LACT	unreviewed	Pyruvate:ferredoxin (Flavodoxin) oxidoreductase	nifJ GX453_02830	Lactococcus chungangensis	Lactococcus	1222
A0A4Q7B5L0	A0A4Q7B5L0_ACIJU	unreviewed	Indolepyruvate ferredoxin oxidoreductase family protein	EXE26_06360	Acinetobacter junii	Acinetobacter	1157
D4LU52	D4LU52_9FIRM	unreviewed	Pyruvate:ferredoxin (Flavodoxin) oxidoreductase, homodimeric (EC 1.2.7.-)	CK5_30850	Blautia obeum A2-162	Blautia	1178
A0A1E4W8Y5	A0A1E4W8Y5_9PSED	unreviewed	Indolepyruvate ferredoxin oxidoreductase	A9G05_22300	Pseudomonas sp. ENNP23	Pseudomonas	1155
A0A396MA66	A0A396MA66_9BACT	unreviewed	Pyruvate:ferredoxin (Flavodoxin) oxidoreductase	nifJ DWW79_08975	Alistipes sp. AF17-16	Alistipes	1182
A0A7Y1FWQ4	A0A7Y1FWQ4_9PSED	unreviewed	Indolepyruvate ferredoxin oxidoreductase family protein	HBN63_01305	Pseudomonas sp. WS 5011	Pseudomonas	1155
A0A0C2VCN6	A0A0C2VCN6_9PROT	unreviewed	Pyruvate ferredoxin oxidoreductase	porD KU37_01315	Sulfuricurvum sp. PC08-66	Sulfuricurvum	132
A0A6N7YDV0	A0A6N7YDV0_9FIRM	unreviewed	Pyruvate:ferredoxin (Flavodoxin) oxidoreductase	nifJ FYJ25_13270	Anaerobutyricum soehngenii	Anaerobutyricum	1185
A0A1M5ADN0	A0A1M5ADN0_9BACE	unreviewed	Pyruvate-ferredoxin/flavodoxin oxidoreductase	SAMN05444349_11524	Bacteroides faecichinchillae	Bacteroides	1185
A0A845IEU2	A0A845IEU2_BRAJP	unreviewed	Indolepyruvate ferredoxin oxidoreductase family protein	GTH44_00970	Bradyrhizobium japonicum	Bradyrhizobium	1163
B2HNF9	B2HNF9_MYCMM	unreviewed	Pyruvate:ferredoxin oxidoreductase PorB, beta subunit	porB MMAR_3802	Mycobacterium marinum (strain ATCC BAA-535 / M)	Mycobacterium	363
A0A0C2ZZH3	A0A0C2ZZH3_9PROT	unreviewed	Pyruvate ferredoxin oxidoreductase	KU37_01305	Sulfuricurvum sp. PC08-66	Sulfuricurvum	318
W4USR6	W4USR6_9BACE	unreviewed	Pyruvate-flavodoxin oxidoreductase	JCM10512_1843	Bacteroides reticulotermitis JCM 10512	Bacteroides	1147
A0A8I0AEW4	A0A8I0AEW4_9FIRM	unreviewed	Pyruvate ferredoxin oxidoreductase	porA H8S09_02795	Coprococcus sp. NSJ-10	Coprococcus	393
A0A8I0AGV7	A0A8I0AGV7_9FIRM	unreviewed	Pyruvate ferredoxin oxidoreductase	H8S09_02800	Coprococcus sp. NSJ-10	Coprococcus	311
S2EWJ7	S2EWJ7_9PSED	unreviewed	Indolepyruvate ferredoxin oxidreductase, alpha/beta subunit	PG5_34180	Pseudomonas sp. G5(2012)	Pseudomonas	1187
A0A6I4KW65	A0A6I4KW65_9PSED	unreviewed	Indolepyruvate ferredoxin oxidoreductase family protein	GJV18_13380	Pseudomonas sp. R-22-3w-18	Pseudomonas	1155
A0A1L3F4R4	A0A1L3F4R4_BRAJP	unreviewed	Pyruvate ferredoxin oxidoreductase	BKD09_08035	Bradyrhizobium japonicum	Bradyrhizobium	1149
A0A845ISN2	A0A845ISN2_BRAJP	unreviewed	Indolepyruvate ferredoxin oxidoreductase family protein	GTH44_24200	Bradyrhizobium japonicum	Bradyrhizobium	1158
A0A0C2ZX54	A0A0C2ZX54_9PROT	unreviewed	Pyruvate ferredoxin oxidoreductase	porC KU37_01320	Sulfuricurvum sp. PC08-66	Sulfuricurvum	185
A0A6N7XWP9	A0A6N7XWP9_9FIRM	unreviewed	Pyruvate ferredoxin oxidoreductase	FYJ25_02465	Anaerobutyricum soehngenii	Anaerobutyricum	310
A0A1Y2J7Y9	A0A1Y2J7Y9_BRAJP	unreviewed	Indolepyruvate ferredoxin oxidoreductase	BSZ19_47480	Bradyrhizobium japonicum	Bradyrhizobium	1163
B2HNG0	B2HNG0_MYCMM	unreviewed	Pyruvate:ferredoxin oxidoreductase, PorA, alpha subunit	porA MMAR_3803	Mycobacterium marinum (strain ATCC BAA-535 / M)	Mycobacterium	653
A0A7U9AL56	A0A7U9AL56_STAHO	unreviewed	Pyruvate ferredoxin oxidoreductase, alpha subunit	HMPREF0798_00464	Staphylococcus hominis subsp. hominis C80	Staphylococcus	586
A0A1Y4TIY7	A0A1Y4TIY7_9FIRM	unreviewed	Pyruvate:ferredoxin (Flavodoxin) oxidoreductase	B5E65_12990	Gemmiger sp. An120	Gemmiger	1169
A0A3D8IC38	A0A3D8IC38_9HELI	unreviewed	Pyruvate ferredoxin oxidoreductase	porD CQA43_05820	Helicobacter ganmani	Helicobacter	131
D7KA40	D7KA40_9BACE	unreviewed	Pyruvate:ferredoxin (Flavodoxin) oxidoreductase	HMPREF9010_04490	Bacteroides sp. 3_1_23	Bacteroides	1182
I9UGB4	I9UGB4_HELPX	unreviewed	Pyruvate ferredoxin oxidoreductase, alpha subunit (EC 1.2.7.1)	porA HPHPH6_1307	Helicobacter pylori Hp H-6	Helicobacter	407
A0A0B1TTU8	A0A0B1TTU8_9DELT	unreviewed	Pyruvate:ferredoxin oxidoreductase (EC 1.2.7.1) (Pyruvate synthase)	NY78_3599	Desulfovibrio sp. TomC	Desulfovibrio	1213
A0A4R2K8X3	A0A4R2K8X3_9FIRM	unreviewed	Pyruvate ferredoxin oxidoreductase alpha subunit	EV205_102129	Blautia coccoides	Blautia	741
A0A015XIN4	A0A015XIN4_BACFG	unreviewed	Pyruvate ferredoxin/flavodoxin oxidoreductase family protein	M067_1736	Bacteroides fragilis str. J-143-4	Bacteroides	180
A0A8E1QYQ6	A0A8E1QYQ6_9BACT	unreviewed	Pyruvate ferredoxin oxidoreductase	ACU52_03550	Prevotella rara	Prevotella	155
A0A0J8VA59	A0A0J8VA59_9GAMM	unreviewed	Pyruvate:ferredoxin (Flavodoxin) oxidoreductase	nifJ C9I94_16470	Photobacterium swingsii	Photobacterium	1180
A0A7J4XGW9	A0A7J4XGW9_9BACE	unreviewed	Pyruvate:ferredoxin (Flavodoxin) oxidoreductase	nifJ F3F73_14315	Bacteroides salyersiae	Bacteroides	1184
S1RJ54	S1RJ54_9ENTE	unreviewed	Pyruvate:ferredoxin (Flavodoxin) oxidoreductase	OMO_00289	Enterococcus cecorum DSM 20682 = ATCC 43198	Enterococcus	1230
A1UMT5	A1UMT5_MYCSK	unreviewed	Pyruvate flavodoxin/ferredoxin oxidoreductase domain protein	Mkms_4954	Mycobacterium sp. (strain KMS)	Mycobacterium	1191
I9RC58	I9RC58_HELPX	unreviewed	Pyruvate ferredoxin oxidoreductase, gamma subunit (EC 1.2.7.1)	porG HPHPA9_1248	Helicobacter pylori Hp A-9	Helicobacter	186
A0A4R2JMC6	A0A4R2JMC6_9FIRM	unreviewed	Pyruvate-ferredoxin/flavodoxin oxidoreductase	EV205_11049	Blautia coccoides	Blautia	1185
A0A1G5X9S4	A0A1G5X9S4_9PSED	unreviewed	Indolepyruvate ferredoxin oxidoreductase	SAMN03159475_2868	Pseudomonas sp. NFPP33	Pseudomonas	1155
A0A3G7X506	A0A3G7X506_9PSED	unreviewed	Pyruvate:ferredoxin oxidoreductase	C4J97_3513	Pseudomonas orientalis	Pseudomonas	116
A0A1M5H002	A0A1M5H002_9FLAO	unreviewed	Pyruvate-ferredoxin/flavodoxin oxidoreductase	SAMN05443549_10219	Flavobacterium fluvii	Flavobacterium	1178
A0A4R2K568	A0A4R2K568_9FIRM	unreviewed	Pyruvate-ferredoxin/flavodoxin oxidoreductase	EV205_1018	Blautia coccoides	Blautia	1176
N4TQW8	N4TQW8_HELPX	unreviewed	Pyruvate ferredoxin/flavodoxin oxidoreductase family protein	HPHPA11_1176	Helicobacter pylori Hp A-11	Helicobacter	184
A0A015ZTS2	A0A015ZTS2_BACFG	unreviewed	Pyruvate ferredoxin/flavodoxin oxidoreductase family protein	M067_1785	Bacteroides fragilis str. J-143-4	Bacteroides	194
K2QCT7	K2QCT7_9LACT	unreviewed	Pyruvate-flavodoxin oxidoreductase	C426_1310	Lactococcus garvieae DCC43	Lactococcus	1223
A0A6P1LL41	A0A6P1LL41_9GAMM	unreviewed	Indolepyruvate ferredoxin oxidoreductase family protein	FPL17_02400	Acinetobacter dispersus	Acinetobacter	1155
J0KG49	J0KG49_HELPX	unreviewed	Pyruvate ferredoxin oxidoreductase, alpha subunit (EC 1.2.7.1)	porA HPHPA20_0612	Helicobacter pylori Hp A-20	Helicobacter	407
I9WRK1	I9WRK1_HELPX	unreviewed	Pyruvate ferredoxin oxidoreductase, alpha subunit (EC 1.2.7.1)	porA HPHPP15_0454	Helicobacter pylori Hp P-15	Helicobacter	407
R7R8N5	R7R8N5_9FIRM	unreviewed	Pyruvate:ferredoxin oxidoreductase and related 2-oxoacid:ferredoxin oxidoreductases beta subunit	BN450_02599	Roseburia sp. CAG:100	Roseburia	311
A0A4R2KJ40	A0A4R2KJ40_9FIRM	unreviewed	Pyruvate ferredoxin oxidoreductase gamma subunit	EV205_102128	Blautia coccoides	Blautia	364
A0A2N6QR65	A0A2N6QR65_9BACT	unreviewed	Pyruvate:ferredoxin (Flavodoxin) oxidoreductase	nifJ CJ231_06295	Prevotella buccalis	Prevotella	1226
A0A4P9C958	A0A4P9C958_EUBML	unreviewed	Pyruvate ferredoxin oxidoreductase	porA CPZ25_012300	Eubacterium maltosivorans	Eubacterium	394
A0A557XH81	A0A557XH81_9MYCO	unreviewed	Pyruvate:ferredoxin (Flavodoxin) oxidoreductase	nifJ FPZ47_20655	Mycobacterium helveticum	Mycobacterium	1183
A0A1E9DBC9	A0A1E9DBC9_9FIRM	unreviewed	Pyruvate:ferredoxin (Flavodoxin) oxidoreductase	HMPREF2782_01015	Anaerococcus sp. HMSC068A02	Anaerococcus	1176
A0A4V1EGL7	A0A4V1EGL7_9FIRM	unreviewed	Pyruvate-flavodoxin oxidoreductase (EC 1.2.7.-)	AR1Y2_3066	Anaerostipes rhamnosivorans	Anaerostipes	1169
A0A557XHT3	A0A557XHT3_9MYCO	unreviewed	Pyruvate:ferredoxin (Flavodoxin) oxidoreductase	nifJ FPZ47_20175	Mycobacterium helveticum	Mycobacterium	1190
A0A7Z6S143	A0A7Z6S143_9BACT	unreviewed	Pyruvate:ferredoxin (Flavodoxin) oxidoreductase	nifJ DXA95_16300	Odoribacter sp. OF09-27XD	Odoribacter	1178
A0A2S7ZIR3	A0A2S7ZIR3_9FIRM	unreviewed	Pyruvate:ferredoxin (Flavodoxin) oxidoreductase	nifJ VIHSUH07_03750	Veillonella sp. T34266-5	Veillonella	1179
R5D5C2	R5D5C2_9FIRM	unreviewed	Pyruvate-flavodoxin oxidoreductase	BN457_00417	Dorea sp. CAG:105	Dorea	1178
A0A2S0L2J9	A0A2S0L2J9_9FIRM	unreviewed	Pyruvate ferredoxin oxidoreductase	C5Q96_01005	Mogibacterium diversum	Mogibacterium	182
A0A1E9DCN6	A0A1E9DCN6_9FIRM	unreviewed	Pyruvate:ferredoxin (Flavodoxin) oxidoreductase	HMPREF2782_08700	Anaerococcus sp. HMSC068A02	Anaerococcus	1177
A0A2S0L6Q2	A0A2S0L6Q2_9FIRM	unreviewed	Pyruvate:ferredoxin (Flavodoxin) oxidoreductase	nifJ C5Q96_02500	Mogibacterium diversum	Mogibacterium	1168
H0T6S8	H0T6S8_9BRAD	unreviewed	Putative pyruvate ferredoxin/flavodoxin oxidoreductase (EC 1.2.7.8)	BRAS3809_5760001	Bradyrhizobium sp. STM 3809	Bradyrhizobium	1163
A0A413P6R4	A0A413P6R4_9FIRM	unreviewed	Pyruvate:ferredoxin (Flavodoxin) oxidoreductase	nifJ DW979_09160	Eubacterium sp. AM49-13BH	Eubacterium	1186
A0A4V1GM78	A0A4V1GM78_EUBML	unreviewed	Pyruvate ferredoxin oxidoreductase	porA CPZ25_013685	Eubacterium maltosivorans	Eubacterium	391
A0A2V3Y6Y9	A0A2V3Y6Y9_9CLOT	unreviewed	Pyruvate ferredoxin oxidoreductase alpha subunit	DFR60_10774	Hungatella effluvii	Hungatella	399
A0A2V3Y1V5	A0A2V3Y1V5_9CLOT	unreviewed	Pyruvate-ferredoxin/flavodoxin oxidoreductase	DFR60_11492	Hungatella effluvii	Hungatella	1178
G2M3Y0	G2M3Y0_HELPX	unreviewed	Pyruvate ferredoxin oxidoreductase, beta subunit	HPPN120_05395	Helicobacter pylori Puno120	Helicobacter	314
A0A4P9C9S3	A0A4P9C9S3_EUBML	unreviewed	Pyruvate ferredoxin oxidoreductase	CPZ25_013690	Eubacterium maltosivorans	Eubacterium	310
A0A411ZI48	A0A411ZI48_9FIRM	unreviewed	Pyruvate:ferredoxin (Flavodoxin) oxidoreductase	nifJ DWZ11_11265	Megamonas rupellensis	Megamonas	1174
A0A2V3Y2G9	A0A2V3Y2G9_9CLOT	unreviewed	Pyruvate ferredoxin oxidoreductase beta subunit/2-oxoisovalerate ferredoxin oxidoreductase beta subunit	DFR60_10775	Hungatella effluvii	Hungatella	289
A0A0E2AKN4	A0A0E2AKN4_BACFG	unreviewed	Pyruvate:ferredoxin (Flavodoxin) oxidoreductase	HMPREF1056_03923	Bacteroides fragilis CL07T12C05	Bacteroides	1184
A0A1F0NW20	A0A1F0NW20_9BACT	unreviewed	Pyruvate:ferredoxin (Flavodoxin) oxidoreductase	HMPREF2983_12120	Prevotella sp. HMSC077E09	Prevotella	1175
A0A1H1W2S8	A0A1H1W2S8_9PSED	unreviewed	Indolepyruvate ferredoxin oxidoreductase	SAMN05216221_2947	Pseudomonas oryzae	Pseudomonas	1155
A0A1B2I1P4	A0A1B2I1P4_9BACT	unreviewed	Pyruvate:ferredoxin (Flavodoxin) oxidoreductase	BED41_01520	Cloacibacillus porcorum	Cloacibacillus	1170
A0A7X9T5I7	A0A7X9T5I7_9BACT	unreviewed	Pyruvate ferredoxin oxidoreductase	porA HF883_06880	Cloacibacillus porcorum	Cloacibacillus	398
A0A2G1PFS2	A0A2G1PFS2_9ACTO	unreviewed	Pyruvate ferredoxin oxidoreductase	BW737_013215	Actinomyces sp. CtC 72	Actinomyces	376
A0A1F0PD57	A0A1F0PD57_9BACT	unreviewed	Pyruvate ferredoxin oxidoreductase	HMPREF2983_07990	Prevotella sp. HMSC077E09	Prevotella	162
A0A1V4PM39	A0A1V4PM39_9MYCO	unreviewed	Indolepyruvate ferredoxin oxidoreductase	B1790_20250	Mycobacterium sp. AT1	Mycobacterium	1168
C4XRF3	C4XRF3_DESMR	unreviewed	Pyruvate:ferredoxin oxidoreductase (EC 1.2.7.1) (Pyruvate synthase)	nifJ DMR_20070	Desulfovibrio magneticus (strain ATCC 700980 / DSM 13731 / RS-1)	Desulfovibrio	1213
A0A4Y9JQQ7	A0A4Y9JQQ7_9STRE	unreviewed	Pyruvate:ferredoxin (Flavodoxin) oxidoreductase	nifJ E4T79_00565	Streptococcus sp. LYSM12	Streptococcus	1212
A0A658JSZ1	A0A658JSZ1_9CLOT	unreviewed	Pyruvate:ferredoxin (Flavodoxin) oxidoreductase	nifJ D7X33_15515	Butyricicoccus sp. 1XD8-22	Butyricicoccus	1167
A0A828TSD4	A0A828TSD4_9ENTE	unreviewed	Pyruvate:ferredoxin oxidoreductase	HMPREF9478_01312	Enterococcus saccharolyticus 30_1	Enterococcus	1231
A0A3E4QQW5	A0A3E4QQW5_9ACTN	unreviewed	Pyruvate:ferredoxin (Flavodoxin) oxidoreductase	nifJ DXC81_08735	Collinsella tanakaei	Collinsella	1180
A0A412G2A8	A0A412G2A8_9BACE	unreviewed	Pyruvate:ferredoxin (Flavodoxin) oxidoreductase	nifJ DWY26_01890	Bacteroides caccae	Bacteroides	1182
A0A413YZ95	A0A413YZ95_9FIRM	unreviewed	Pyruvate:ferredoxin (Flavodoxin) oxidoreductase	nifJ DW858_04890	Lachnospira eligens	Lachnospira	1186
A0A4D7ATW9	A0A4D7ATW9_9FIRM	unreviewed	Pyruvate:ferredoxin (Flavodoxin) oxidoreductase	nifJ EIO64_09615	Dysosmobacter welbionis	Dysosmobacter	1174
A0A5M6B7Y3	A0A5M6B7Y3_9BACE	unreviewed	Pyruvate:ferredoxin (Flavodoxin) oxidoreductase (Fragment)	F2Y49_24025	Bacteroides caccae	Bacteroides	313
A0A4D7AWV8	A0A4D7AWV8_9FIRM	unreviewed	Pyruvate:ferredoxin (Flavodoxin) oxidoreductase	nifJ EIO64_14655	Dysosmobacter welbionis	Dysosmobacter	1181
A0A7C9L9D7	A0A7C9L9D7_9FIRM	unreviewed	Pyruvate:ferredoxin (Flavodoxin) oxidoreductase	nifJ GKE48_02520	Lachnospira eligens	Lachnospira	1186
A0A149R9Q3	A0A149R9Q3_9PROT	unreviewed	Pyruvate-flavodoxin oxidoreductase	AD930_08345	Acetobacter malorum	Acetobacter	1191
C7N4R7	C7N4R7_SLAHD	unreviewed	Pyruvate:ferredoxin (Flavodoxin) oxidoreductase, homodimeric	Shel_08510	Slackia heliotrinireducens (strain ATCC 29202 / DSM 20476 / NCTC 11029 / RHS 1) (Peptococcus heliotrinreducens)	Slackia	1197
A0A0R3CP43	A0A0R3CP43_9BRAD	unreviewed	Indolepyruvate ferredoxin oxidoreductase (EC 1.2.7.8)	AOQ72_12940	Bradyrhizobium yuanmingense	Bradyrhizobium	1158
A0A149UQA4	A0A149UQA4_9PROT	unreviewed	Pyruvate-flavodoxin oxidoreductase	AD951_04210	Acetobacter malorum	Acetobacter	1191
A0A4D7ASQ8	A0A4D7ASQ8_9FIRM	unreviewed	Pyruvate ferredoxin oxidoreductase	porA EIO64_15955	Dysosmobacter welbionis	Dysosmobacter	392
A0A1Y3G6A4	A0A1Y3G6A4_9PROT	unreviewed	Pyruvate-flavodoxin oxidoreductase	HK23_12180	Acetobacter malorum	Acetobacter	1191
A0A3S5E8N1	A0A3S5E8N1_STREQ	unreviewed	Pyruvate ferredoxin/flavodoxin oxidoreductase family protein (EC 1.2.7.1)	porA NCTC6181_00954	Streptococcus dysgalactiae subsp. equisimilis (Streptococcus equisimilis)	Streptococcus	1202
A0A0R3C9I2	A0A0R3C9I2_9BRAD	unreviewed	Pyruvate ferredoxin oxidoreductase	AOQ72_24145	Bradyrhizobium yuanmingense	Bradyrhizobium	1149
A0A1I5KBD3	A0A1I5KBD3_9PSED	unreviewed	Indolepyruvate ferredoxin oxidoreductase	SAMN05216601_102352	Pseudomonas composti	Pseudomonas	1155
A0A844RXE7	A0A844RXE7_9BRAD	unreviewed	Indolepyruvate ferredoxin oxidoreductase family protein	GPL17_00545	Bradyrhizobium yuanmingense	Bradyrhizobium	1163
A0A0D0KYY2	A0A0D0KYY2_9PSED	unreviewed	Indolepyruvate ferredoxin oxidoreductase (EC 1.2.7.8)	RU08_07190	Pseudomonas fulva	Pseudomonas	1155
A0A1W1UQW0	A0A1W1UQW0_PEPAS	unreviewed	Pyruvate-ferredoxin/flavodoxin oxidoreductase	SAMN00017477_0560	Peptoniphilus asaccharolyticus DSM 20463	Peptoniphilus	1188
A0A2D0I960	A0A2D0I960_9PROT	unreviewed	Pyruvate ferredoxin oxidoreductase	CJD30_02370	Sulfuricurvum sp. PD_MW2	Sulfuricurvum	318
A0A2A4F174	A0A2A4F174_9PSED	unreviewed	Indolepyruvate ferredoxin oxidoreductase	BWP39_18025	Pseudomonas acidophila	Pseudomonas	1201
A0A6H9Q7E6	A0A6H9Q7E6_9BACE	unreviewed	Pyruvate:ferredoxin (Flavodoxin) oxidoreductase	nifJ F2Y39_20145	Bacteroides caccae	Bacteroides	1182
A0A380KKS9	A0A380KKS9_STREQ	unreviewed	Pyruvate ferredoxin/flavodoxin oxidoreductase family protein (EC 1.2.7.1)	porA NCTC11564_02119	Streptococcus dysgalactiae subsp. equisimilis (Streptococcus equisimilis)	Streptococcus	1202
R9HL27	R9HL27_PHOVU	unreviewed	Pyruvate:ferredoxin (Flavodoxin) oxidoreductase	C800_01240	Phocaeicola vulgatus dnLKV7	Phocaeicola	1181
A0A4D7B299	A0A4D7B299_9FIRM	unreviewed	Pyruvate ferredoxin oxidoreductase	EIO64_15950	Dysosmobacter welbionis	Dysosmobacter	310
A0A3A8XW71	A0A3A8XW71_9FIRM	unreviewed	Pyruvate:ferredoxin (Flavodoxin) oxidoreductase	nifJ D7V85_00965	Negativibacillus sp. 1xD8-3	Negativibacillus	1179
A0A0M9F6X3	A0A0M9F6X3_PHOLD	unreviewed	Pyruvate-flavodoxin oxidoreductase	VT25_19475	Photobacterium leiognathi subsp. mandapamensis (Photobacterium mandapamensis)	Photobacterium	1199
A0A415IEL9	A0A415IEL9_9ACTN	unreviewed	Pyruvate:ferredoxin (Flavodoxin) oxidoreductase	nifJ DW037_04245	Collinsella sp. AF39-11AT	Collinsella	1179
A0A2U8PN58	A0A2U8PN58_9BRAD	unreviewed	Indolepyruvate ferredoxin oxidoreductase family protein	CIT40_03535	Bradyrhizobium amphicarpaeae	Bradyrhizobium	1148
A0A414WN13	A0A414WN13_9ACTN	unreviewed	Pyruvate:ferredoxin (Flavodoxin) oxidoreductase	nifJ DW211_00825	Collinsella sp. AM18-10	Collinsella	1179
U6RJ93	U6RJ93_9BACE	unreviewed	Pyruvate:ferredoxin (Flavodoxin) oxidoreductase	HMPREF1214_03127	Bacteroides sp. HPS0048	Bacteroides	1184
N2AF00	N2AF00_9FIRM	unreviewed	Pyruvate:ferredoxin (Flavodoxin) oxidoreductase	C823_02118	Eubacterium plexicaudatum ASF492	Eubacterium	1189
A0A6S5RR67	A0A6S5RR67_9PSED	unreviewed	Indolepyruvate ferredoxin oxidoreductase	WP8S17C03_41370	Pseudomonas otitidis	Pseudomonas	1155
A0A1F1DSK4	A0A1F1DSK4_9ACTO	unreviewed	Pyruvate ferredoxin oxidoreductase	porA HMPREF2891_08400	Actinomyces sp. HMSC065F11	Actinomyces	427
F3IHK9	F3IHK9_PSEAV	unreviewed	Indolepyruvate ferredoxin oxidoreductase (EC 1.2.7.8)	PLA106_11016	Pseudomonas amygdali pv. lachrymans str. M302278	Pseudomonas	1160
A0A1F1DSS5	A0A1F1DSS5_9ACTO	unreviewed	Pyruvate ferredoxin oxidoreductase	HMPREF2891_08405	Actinomyces sp. HMSC065F11	Actinomyces	421
A0A285PN29	A0A285PN29_9FIRM	unreviewed	Pyruvate:ferredoxin oxidoreductase core domain II (EC 1.2.-.-)	EHLA_0273	Anaerobutyricum hallii	Anaerobutyricum	1185
A0A374W0H5	A0A374W0H5_9ACTN	unreviewed	Pyruvate:ferredoxin (Flavodoxin) oxidoreductase	nifJ DXB86_08200	Collinsella sp. OM06-18AC	Collinsella	1179
A0A0K2XQ13	A0A0K2XQ13_HELHE	unreviewed	Pyruvate:ferredoxin oxidoreductase, beta subunit (EC 1.2.7.1)	HHE03_08400	Helicobacter heilmannii	Helicobacter	314
A0A268TD64	A0A268TD64_9HELI	unreviewed	Pyruvate ferredoxin oxidoreductase	BKH45_03795	Helicobacter sp. 11S03491-1	Helicobacter	314
A0A7X3KVM5	A0A7X3KVM5_9PSED	unreviewed	Indolepyruvate ferredoxin oxidoreductase family protein	GO594_14310	Pseudomonas otitidis	Pseudomonas	1155
A0A412HR17	A0A412HR17_9ACTN	unreviewed	Pyruvate:ferredoxin (Flavodoxin) oxidoreductase	nifJ DWY04_07110	Collinsella sp. AF23-3LB	Collinsella	1179
A0A0K2XXP0	A0A0K2XXP0_HELHE	unreviewed	Pyruvate:ferredoxin oxidoreductase, alpha subunit (EC 1.2.7.1)	HHE06_06850	Helicobacter heilmannii	Helicobacter	407
A0A0K2Y139	A0A0K2Y139_HELHE	unreviewed	Pyruvate:ferredoxin oxidoreductase, gamma subunit (EC 1.2.7.1)	HHE06_06830	Helicobacter heilmannii	Helicobacter	186
A0A5C7N0S3	A0A5C7N0S3_9MYCO	unreviewed	Indolepyruvate ferredoxin oxidoreductase family protein	E6R06_01520	Mycobacterium sp.	Mycobacterium	1159
A0A285PWD0	A0A285PWD0_9FIRM	unreviewed	Transketolase C-terminal/Pyruvate-ferredoxin oxidoreductase domain II	EHLA_2922	Anaerobutyricum hallii	Anaerobutyricum	313
A0A679GHS4	A0A679GHS4_9PSED	unreviewed	Indolepyruvate ferredoxin oxidoreductase	PtoMrB4_41500	Pseudomonas otitidis	Pseudomonas	1155
I2QTE5	I2QTE5_9BRAD	unreviewed	Indolepyruvate ferredoxin oxidreductase, alpha/beta subunit	Bra1253DRAFT_08005	Bradyrhizobium sp. WSM1253	Bradyrhizobium	1163
A0A514Z7S3	A0A514Z7S3_9LACT	unreviewed	Pyruvate:ferredoxin (Flavodoxin) oxidoreductase	nifJ FLP15_05020	Lactococcus sp. KACC 19320	Lactococcus	1231
A0A0K2Y7T8	A0A0K2Y7T8_HELHE	unreviewed	Pyruvate:ferredoxin oxidoreductase, alpha subunit (EC 1.2.7.1)	HHE01_02240	Helicobacter heilmannii	Helicobacter	407
A0A0K2YAK1	A0A0K2YAK1_HELHE	unreviewed	Pyruvate:ferredoxin oxidoreductase, beta subunit (EC 1.2.7.1)	HHE01_02250	Helicobacter heilmannii	Helicobacter	314
A0A415G6D0	A0A415G6D0_9FIRM	unreviewed	Pyruvate:ferredoxin (Flavodoxin) oxidoreductase	nifJ DW068_09890	Anaerobutyricum hallii	Anaerobutyricum	1185
A0A0K2YE35	A0A0K2YE35_HELHE	unreviewed	Pyruvate:ferredoxin oxidoreductase, delta subunit (EC 1.2.7.1)	HHE01_02230	Helicobacter heilmannii	Helicobacter	142
A0A329ZH37	A0A329ZH37_9HELI	unreviewed	Pyruvate ferredoxin oxidoreductase	porC porG CCY99_02835	Helicobacter sp. 16-1353	Helicobacter	186
N2ACG6	N2ACG6_9FIRM	unreviewed	Pyruvate ferredoxin oxidoreductase, alpha subunit	C823_04202	Eubacterium plexicaudatum ASF492	Eubacterium	393
N2A6P6	N2A6P6_9FIRM	unreviewed	Pyruvate ferredoxin oxidoreductase, beta subunit	C823_04201	Eubacterium plexicaudatum ASF492	Eubacterium	335
R5STF1	R5STF1_9FIRM	unreviewed	Pyruvate-flavodoxin oxidoreductase	BN540_00406	Dialister invisus CAG:218	Dialister	1182
A0A0U2XC26	A0A0U2XC26_9ENTE	unreviewed	Pyruvate-flavodoxin oxidoreductase	ATZ35_15520	Enterococcus rotai	Enterococcus	1179
A0A6N7X4D9	A0A6N7X4D9_9FIRM	unreviewed	Pyruvate ferredoxin oxidoreductase	FYJ65_03940	Mogibacterium kristiansenii	Mogibacterium	170
A0A0U2LZ84	A0A0U2LZ84_9ENTE	unreviewed	Pyruvate-flavodoxin oxidoreductase	ATZ35_09465	Enterococcus rotai	Enterococcus	1225
A0A1C7PDP5	A0A1C7PDP5_9BACT	unreviewed	Pyruv ox red: pyruvate:ferredoxin (Flavodoxin) oxidoreductase	PYTT_1344	Akkermansia glycaniphila	Akkermansia	1188
A0A1M7RS78	A0A1M7RS78_9DELT	unreviewed	Pyruvate:ferredoxin oxidoreductase (EC 1.2.7.1) (Pyruvate synthase)	SAMN02745728_00104	Desulfovibrio litoralis DSM 11393	Desulfovibrio	1191
I0ZCE7	I0ZCE7_HELPX	unreviewed	Pyruvate ferredoxin oxidoreductase, beta subunit (Fragment)	HP17_00335	Helicobacter pylori NCTC 11637 = CCUG 17874 = ATCC 43504	Helicobacter	232
A0A1M7SF80	A0A1M7SF80_9DELT	unreviewed	Pyruvate ferredoxin/flavodoxin oxidoreductase	SAMN02745728_00869	Desulfovibrio litoralis DSM 11393	Desulfovibrio	90
Q1CSF6	Q1CSF6_HELPH	unreviewed	Pyruvate ferredoxin oxidoreductase, alpha subunit (EC 1.2.7.1)	HPAG1_1049	Helicobacter pylori (strain HPAG1)	Helicobacter	407
A0A8B3E7P1	A0A8B3E7P1_9BACE	unreviewed	Pyruvate:ferredoxin (Flavodoxin) oxidoreductase	nifJ DW995_10220	Bacteroides sp. AM51-7	Bacteroides	1185
A0A6N9JPG8	A0A6N9JPG8_9ACTN	unreviewed	Pyruvate:ferredoxin (Flavodoxin) oxidoreductase	nifJ GT569_04775	Collinsella aerofaciens	Collinsella	1179
A0A6L8RLZ9	A0A6L8RLZ9_9ACTN	unreviewed	Pyruvate:ferredoxin (Flavodoxin) oxidoreductase	nifJ GT635_10025	Collinsella aerofaciens	Collinsella	1179
Q1CSF8	Q1CSF8_HELPH	unreviewed	Pyruvate ferredoxin oxidoreductase, gamma subunit (EC 1.2.7.1)	HPAG1_1047	Helicobacter pylori (strain HPAG1)	Helicobacter	186
T0DSF1	T0DSF1_HELPX	unreviewed	Pyruvate ferredoxin oxidoreductase subunit beta	N200_06705	Helicobacter pylori UM065	Helicobacter	314
A0A6N7XMW6	A0A6N7XMW6_9FIRM	unreviewed	Pyruvate:ferredoxin (Flavodoxin) oxidoreductase	nifJ FYJ65_06055	Mogibacterium kristiansenii	Mogibacterium	1170
A0A2D1TZ00	A0A2D1TZ00_9ACTN	unreviewed	Pyruvate:ferredoxin (Flavodoxin) oxidoreductase	nifJ CSV91_08645	Collinsella aerofaciens	Collinsella	1179
A0A6B1SQK8	A0A6B1SQK8_9ACTN	unreviewed	Pyruvate:ferredoxin (Flavodoxin) oxidoreductase	nifJ GT640_05455	Collinsella aerofaciens	Collinsella	1179
A0A6N9JHU2	A0A6N9JHU2_9ACTN	unreviewed	Pyruvate:ferredoxin (Flavodoxin) oxidoreductase	nifJ GT464_03380	Collinsella aerofaciens	Collinsella	1179
A0A5S4TSJ3	A0A5S4TSJ3_STRDY	unreviewed	Pyruvate:ferredoxin (Flavodoxin) oxidoreductase	nifJ E0F70_07670	Streptococcus dysgalactiae	Streptococcus	1202
A0A6N7VVP6	A0A6N7VVP6_9FIRM	unreviewed	Pyruvate:ferredoxin (Flavodoxin) oxidoreductase	nifJ FYJ26_06725	Anaerococcus porci	Anaerococcus	1176
Q5HPQ2	Q5HPQ2_STAEQ	unreviewed	Pyruvate ferredoxin oxidoreductase, alpha subunit	SERP0856	Staphylococcus epidermidis (strain ATCC 35984 / RP62A)	Staphylococcus	586
A0A1V9V4A8	A0A1V9V4A8_9PSED	unreviewed	Indolepyruvate ferredoxin oxidoreductase	BWR59_04345	Pseudomonas sp. Bc-h	Pseudomonas	1161
A0A1T4KQ75	A0A1T4KQ75_9FUSO	unreviewed	Pyruvate-ferredoxin/flavodoxin oxidoreductase	SAMN02745174_00537	Cetobacterium ceti	Cetobacterium	1193
A0A1G8J780	A0A1G8J780_9PSED	unreviewed	Indolepyruvate ferredoxin oxidoreductase	SAMN05216588_1148	Pseudomonas flavescens	Pseudomonas	1155
K2KHC3	K2KHC3_HELPX	unreviewed	Pyruvate ferredoxin/flavodoxin oxidoreductase family protein	OUG_0366	Helicobacter pylori R32b	Helicobacter	186
A0A7T4FNU8	A0A7T4FNU8_9FUSO	unreviewed	Pyruvate:ferredoxin (Flavodoxin) oxidoreductase	nifJ I6H56_11340	Fusobacterium canifelinum	Fusobacterium	1188
A0A4V0GLT5	A0A4V0GLT5_ENTCA	unreviewed	Pyruvate:ferredoxin (Flavodoxin) oxidoreductase (EC 1.2.7.1)	porA NCTC7179_01212	Enterococcus casseliflavus (Enterococcus flavescens)	Enterococcus	1227
A0A2W3Z3R1	A0A2W3Z3R1_9ENTE	unreviewed	Pyruvate:ferredoxin (Flavodoxin) oxidoreductase	nifJ CI088_11485	Enterococcus plantarum	Enterococcus	1225
D0YVK7	D0YVK7_PHODD	unreviewed	Pyruvate-flavodoxin oxidoreductase	VDA_001599	Photobacterium damselae subsp. damselae CIP 102761	Photobacterium	1185
A0A412CST5	A0A412CST5_9BACE	unreviewed	Pyruvate:ferredoxin (Flavodoxin) oxidoreductase	nifJ DWY71_10680	Bacteroides sp. AF26-7BH	Bacteroides	1183
A0A7Y6W1Z3	A0A7Y6W1Z3_9BRAD	unreviewed	Indolepyruvate ferredoxin oxidoreductase family protein	HAP47_033380	Bradyrhizobium sp. 41S5	Bradyrhizobium	1164
A0A829HJE1	A0A829HJE1_9GAMM	unreviewed	Indolepyruvate ferredoxin oxidoreductase	F957_02203	Acinetobacter gyllenbergii CIP 110306 = MTCC 11365	Acinetobacter	1157
A0A383TIE5	A0A383TIE5_9LACT	unreviewed	Pyruvate ferredoxin/flavodoxin oxidoreductase	TART1_2272	Trichococcus shcherbakoviae	Trichococcus	1179
R7A5F4	R7A5F4_9FIRM	unreviewed	Pyruvate:ferredoxin oxidoreductase and related 2-oxoacid:ferredoxin oxidoreductases beta subunit	BN633_01494	Ruminococcus sp. CAG:379	Ruminococcus	251
A0A0A1YN86	A0A0A1YN86_9PSED	unreviewed	Indolepyruvate ferredoxin oxidoreductase (EC 1.2.7.8)	TMS3_0111660	Pseudomonas taeanensis MS-3	Pseudomonas	1155
A0A064AJF8	A0A064AJF8_9FUSO	unreviewed	Pyruvate-flavodoxin oxidoreductase	FUSO7_02285	Fusobacterium necrophorum BFTR-2	Fusobacterium	1193
A0A679I7R6	A0A679I7R6_9ENTE	unreviewed	Pyruvate-flavodoxin oxidoreductase	EsVE80_11610	Enterococcus saigonensis	Enterococcus	1180
A0A4Q1RJ15	A0A4Q1RJ15_9FIRM	unreviewed	Pyruvate:ferredoxin (Flavodoxin) oxidoreductase	nifJ ETP43_10865	Blautia faecicola	Blautia	1176
K2L1U2	K2L1U2_HELPX	unreviewed	Pyruvate ferredoxin/flavodoxin oxidoreductase family protein	OUS_1000	Helicobacter pylori R056a	Helicobacter	184
A0A494SLB1	A0A494SLB1_ENTCA	unreviewed	Pyruvate:ferredoxin (Flavodoxin) oxidoreductase	nifJ D8N35_13290	Enterococcus casseliflavus (Enterococcus flavescens)	Enterococcus	1227
A0A1Y4HE90	A0A1Y4HE90_9BACT	unreviewed	Pyruvate:ferredoxin (Flavodoxin) oxidoreductase	B5F34_14305	Mediterranea sp. An20	Mediterranea	1190
R7A7B0	R7A7B0_9FIRM	unreviewed	Pyruvate-flavodoxin oxidoreductase	BN633_00355	Ruminococcus sp. CAG:379	Ruminococcus	1180
A0A064AIW4	A0A064AIW4_9FUSO	unreviewed	Pyruvate-flavodoxin oxidoreductase	FUSO7_03455	Fusobacterium necrophorum BFTR-2	Fusobacterium	1190
R3KD18	R3KD18_ENTFL	unreviewed	Pyruvate:ferredoxin (Flavodoxin) oxidoreductase	WOU_02127	Enterococcus faecalis ATCC 6055	Enterococcus	1177
R6HU61	R6HU61_9FIRM	unreviewed	Pyruvate-flavodoxin oxidoreductase	BN517_01475	Ruminococcus sp. CAG:177	Ruminococcus	1180
A0A1E5KTH9	A0A1E5KTH9_9ENTE	unreviewed	Pyruvate:ferredoxin (Flavodoxin) oxidoreductase	BCR26_04940	Enterococcus rivorum	Enterococcus	1178
A0A1G9EGM3	A0A1G9EGM3_ENTCA	unreviewed	Pyruvate-ferredoxin/flavodoxin oxidoreductase	SAMN05216513_11217	Enterococcus casseliflavus (Enterococcus flavescens)	Enterococcus	1227
A0A496BVY6	A0A496BVY6_9BACT	unreviewed	Pyruvate:ferredoxin (Flavodoxin) oxidoreductase	nifJ DWX33_19990	Parabacteroides sp. AF19-14	Parabacteroides	1183
A0A562RWU0	A0A562RWU0_9BRAD	unreviewed	Indolepyruvate ferredoxin oxidoreductase	IQ16_01636	Bradyrhizobium huanghuaihaiense	Bradyrhizobium	1163
A0A3M6CMD5	A0A3M6CMD5_9PSED	unreviewed	Indolepyruvate ferredoxin oxidoreductase	ALP10_03796	Pseudomonas syringae pv. helianthi	Pseudomonas	1160
A0A1M7KPX0	A0A1M7KPX0_9PSED	unreviewed	Indolepyruvate ferredoxin oxidoreductase	SAMN05216593_102296	Pseudomonas asturiensis	Pseudomonas	1160
A0A7Z2LCA5	A0A7Z2LCA5_9PSED	unreviewed	Indolepyruvate ferredoxin oxidoreductase family protein	N015_12120	Pseudomonas asturiensis	Pseudomonas	1160
A0A0P9R5B0	A0A0P9R5B0_9PSED	unreviewed	Indolepyruvate ferredoxin oxidoreductase	ALO68_02841	Pseudomonas syringae pv. helianthi	Pseudomonas	1160
A0A562Q7E4	A0A562Q7E4_9PSED	unreviewed	Indolepyruvate ferredoxin oxidoreductase	IQ22_03058	Pseudomonas duriflava	Pseudomonas	1191
A0A6I4XKX9	A0A6I4XKX9_ENTGA	unreviewed	Pyruvate:ferredoxin (Flavodoxin) oxidoreductase	nifJ GTI89_10865	Enterococcus gallinarum	Enterococcus	1231
A0A3R9XHF1	A0A3R9XHF1_ACIBA	unreviewed	Indolepyruvate ferredoxin oxidoreductase family protein	EA770_03780	Acinetobacter baumannii	Acinetobacter	1156
A0A374X0R4	A0A374X0R4_9FIRM	unreviewed	Pyruvate:ferredoxin (Flavodoxin) oxidoreductase	nifJ DXB23_13785	Dorea sp. OM02-2LB	Dorea	1179
A0A5B5WUE4	A0A5B5WUE4_9BACT	unreviewed	Pyruvate:ferredoxin (Flavodoxin) oxidoreductase	nifJ F2A07_07520	Akkermansia sp. BIOML-A61	Akkermansia	1194
A0A2A8HYW3	A0A2A8HYW3_9SPHN	unreviewed	Pyruvate ferredoxin oxidoreductase	B2G71_01150	Novosphingobium sp. PC22D	Novosphingobium	1158
A0A366U809	A0A366U809_ENTGA	unreviewed	Pyruvate:ferredoxin (Flavodoxin) oxidoreductase	EB54_01656	Enterococcus gallinarum	Enterococcus	1231
W7UR29	W7UR29_RUMFL	unreviewed	Pyruvate ferredoxin/flavodoxin oxidoreductase subunit delta	RF007C_09440	Ruminococcus flavefaciens 007c	Ruminococcus	97
D3UH29	D3UH29_HELM1	unreviewed	Putative pyruvate ferredoxin oxidoreductase	HMU05400	Helicobacter mustelae (strain ATCC 43772 / LMG 18044 / NCTC 12198 / 12198) (Campylobacter mustelae)	Helicobacter	186
A0A0K2Y3C5	A0A0K2Y3C5_9HELI	unreviewed	Pyruvate:ferredoxin oxidoreductase, gamma subunit (EC 1.2.7.1)	HAL07_12720	Helicobacter ailurogastricus	Helicobacter	186
H1HCL2	H1HCL2_FUSNU	unreviewed	Pyruvate:ferredoxin (Flavodoxin) oxidoreductase	HMPREF9942_00213	Fusobacterium nucleatum subsp. animalis F0419	Fusobacterium	1188
W7UY24	W7UY24_RUMFL	unreviewed	Pyruvate ferredoxin oxidoreductase	RF007C_09905	Ruminococcus flavefaciens 007c	Ruminococcus	177
W7UXD1	W7UXD1_RUMFL	unreviewed	Pyruvate ferredoxin oxidoreductase	RF007C_15740	Ruminococcus flavefaciens 007c	Ruminococcus	190
H1HHW3	H1HHW3_FUSNU	unreviewed	Pyruvate:ferredoxin (Flavodoxin) oxidoreductase	HMPREF9942_02064	Fusobacterium nucleatum subsp. animalis F0419	Fusobacterium	1188
A0A2A8HUB5	A0A2A8HUB5_9SPHN	unreviewed	Pyruvate:ferredoxin (Flavodoxin) oxidoreductase	B2G71_11765	Novosphingobium sp. PC22D	Novosphingobium	1206
A0A3A6WB99	A0A3A6WB99_9FIRM	unreviewed	Pyruvate:ferredoxin (Flavodoxin) oxidoreductase	nifJ D2965_09780	Veillonella atypica	Veillonella	1179
A0A3M4K8Y8	A0A3M4K8Y8_PSESF	unreviewed	Indolepyruvate ferredoxin oxidoreductase	ALQ07_02050	Pseudomonas syringae pv. actinidiae	Pseudomonas	1160
A0A5P1DLJ0	A0A5P1DLJ0_9PSED	unreviewed	Indolepyruvate ferredoxin oxidoreductase family protein	FUT48_03900	Pseudomonas sp. JG-B	Pseudomonas	1188
R5LZH2	R5LZH2_9BACT	unreviewed	Pyruvate-flavodoxin oxidoreductase	BN473_00967	Prevotella sp. CAG:1185	Prevotella	1190
A0A7Z6U8D2	A0A7Z6U8D2_PSESF	unreviewed	Indolepyruvate ferredoxin oxidoreductase	ALQ15_05353	Pseudomonas syringae pv. actinidiae	Pseudomonas	1162
A0A2V0QKU5	A0A2V0QKU5_PSESF	unreviewed	Pyruvate:ferredoxin oxidoreductase or related 2-oxoacid:ferredoxin oxidoreductase	KPSA1_04666	Pseudomonas syringae pv. actinidiae	Pseudomonas	99
A0A1F0VJS1	A0A1F0VJS1_9MICC	unreviewed	Pyruvate ferredoxin oxidoreductase	HMPREF2942_01310	Rothia sp. HMSC071C12	Rothia	355
A0A3C0D777	A0A3C0D777_9BACT	unreviewed	Pyruvate ferredoxin oxidoreductase	DCL96_07215	Prevotella sp.	Prevotella	166
A0A2V0QBT1	A0A2V0QBT1_PSESF	unreviewed	TPP-dependent indolepyruvate ferredoxin oxidoreductase	KPSA1_04023	Pseudomonas syringae pv. actinidiae	Pseudomonas	1160
A0A2D3PRA9	A0A2D3PRA9_9FUSO	unreviewed	Pyruvate:ferredoxin (Flavodoxin) oxidoreductase	nifJ CTM98_05945	Fusobacterium pseudoperiodonticum	Fusobacterium	1188
A0A0K2J8U3	A0A0K2J8U3_9FUSO	unreviewed	Pyruvate-flavodoxin oxidoreductase	AMK43_01155	Leptotrichia sp. oral taxon 212	Leptotrichia	1179
A0A1X0AWM4	A0A1X0AWM4_9MYCO	unreviewed	Indolepyruvate ferredoxin oxidoreductase	BST13_17160	Mycobacterium aquaticum	Mycobacterium	1153
A0A660NWY4	A0A660NWY4_9BACT	unreviewed	Pyruvate:ferredoxin (Flavodoxin) oxidoreductase (Fragment)	nifJ D8B57_04375	Prevotella sp.	Prevotella	1025
A0A660P0M5	A0A660P0M5_9BACT	unreviewed	Pyruvate:ferredoxin (Flavodoxin) oxidoreductase (Fragment)	nifJ D8H98_13355	Prevotella sp.	Prevotella	975
A0A354L7Z3	A0A354L7Z3_9BACT	unreviewed	Pyruvate:ferredoxin (Flavodoxin) oxidoreductase	nifJ DDY97_00615	Prevotella sp.	Prevotella	1192
A0A3D1GX67	A0A3D1GX67_9BACT	unreviewed	Pyruvate:ferredoxin (Flavodoxin) oxidoreductase	nifJ DEQ66_00260	Prevotella sp.	Prevotella	1192
A0A7Z6Y4Q1	A0A7Z6Y4Q1_PSESF	unreviewed	Indolepyruvate ferredoxin oxidoreductase	ALP83_05586	Pseudomonas syringae pv. actinidiae	Pseudomonas	746
A0A3D1HJX1	A0A3D1HJX1_9BACT	unreviewed	Pyruvate ferredoxin oxidoreductase	DEQ27_03850	Prevotella sp.	Prevotella	156
A0A349NGF2	A0A349NGF2_9BACT	unreviewed	Pyruvate:ferredoxin (Flavodoxin) oxidoreductase (Fragment)	nifJ DCS83_04860	Prevotella sp.	Prevotella	766
A0A3D2NH76	A0A3D2NH76_9BACT	unreviewed	Pyruvate:ferredoxin (Flavodoxin) oxidoreductase (Fragment)	nifJ DHV83_08410	Prevotella sp.	Prevotella	1134
A0A0F5IXB5	A0A0F5IXB5_9BACT	unreviewed	Pyruvate:ferredoxin (Flavodoxin) oxidoreductase	HMPREF1212_02931	Parabacteroides sp. HGS0025	Parabacteroides	1187
A0A2G9KUS1	A0A2G9KUS1_PSESF	unreviewed	Indolepyruvate ferredoxin oxidoreductase (EC 1.2.7.8)	CUB86_30275	Pseudomonas syringae pv. actinidiae	Pseudomonas	1160
A0A828VWJ4	A0A828VWJ4_BACOV	unreviewed	Pyruvate:ferredoxin (Flavodoxin) oxidoreductase	HMPREF1070_04851	Bacteroides ovatus CL03T12C18	Bacteroides	1183
A0A5P1DR64	A0A5P1DR64_9PSED	unreviewed	Indolepyruvate ferredoxin oxidoreductase family protein	FUT48_10775	Pseudomonas sp. JG-B	Pseudomonas	1155
A0A7Z6UEX7	A0A7Z6UEX7_PSESF	unreviewed	Pyruvate decarboxylase:Pyruvate ferredoxin/flavodoxin oxidoreductase (Fragment)	ALP83_100501	Pseudomonas syringae pv. actinidiae	Pseudomonas	420
B7HDP9	B7HDP9_BACC4	unreviewed	Putative pyruvate ferredoxin oxidoreductase, alpha subunit	BCB4264_A3873	Bacillus cereus (strain B4264)	Bacillus	585
A0A015TVQ9	A0A015TVQ9_BACFG	unreviewed	Pyruvate ferredoxin/flavodoxin oxidoreductase family protein	M124_1406	Bacteroides fragilis str. 3988T(B)14	Bacteroides	180
R5LZ32	R5LZ32_9BACT	unreviewed	Putative pyruvate:ferredoxin oxidoreductase	BN473_02528	Prevotella sp. CAG:1185	Prevotella	158
A0A349NJ40	A0A349NJ40_9BACT	unreviewed	Pyruvate ferredoxin oxidoreductase	DCS83_09770	Prevotella sp.	Prevotella	169
A0A242CLT7	A0A242CLT7_9ENTE	unreviewed	Pyruvate:ferredoxin (Flavodoxin) oxidoreductase	A5882_002804	Enterococcus sp. 4E1_DIV0656	Enterococcus	1227
A0A2V0R1J3	A0A2V0R1J3_PSESF	unreviewed	Pyruvate:ferredoxin oxidoreductase or related 2-oxoacid:ferredoxin oxidoreductase	KPSA3_05040	Pseudomonas syringae pv. actinidiae	Pseudomonas	211
A0A2G9EI01	A0A2G9EI01_9FUSO	unreviewed	Pyruvate:ferredoxin (Flavodoxin) oxidoreductase	nifJ CTM71_07940	Fusobacterium pseudoperiodonticum	Fusobacterium	1189
A0A2G9EJ85	A0A2G9EJ85_9FUSO	unreviewed	Pyruvate:ferredoxin (Flavodoxin) oxidoreductase	nifJ CTM71_11705	Fusobacterium pseudoperiodonticum	Fusobacterium	1189
A0A2D3PT56	A0A2D3PT56_9FUSO	unreviewed	Pyruvate:ferredoxin (Flavodoxin) oxidoreductase	nifJ CTM98_09645	Fusobacterium pseudoperiodonticum	Fusobacterium	1189
A0A355XTZ7	A0A355XTZ7_9BACT	unreviewed	Pyruvate ferredoxin oxidoreductase	DD401_00210	Prevotella sp.	Prevotella	164
A0A660NWQ6	A0A660NWQ6_9BACT	unreviewed	Pyruvate ferredoxin oxidoreductase	D8B57_05505	Prevotella sp.	Prevotella	159
A0A2V0Q7U3	A0A2V0Q7U3_PSESF	unreviewed	Pyruvate:ferredoxin oxidoreductase or related 2-oxoacid:ferredoxin oxidoreductase	KPSA1_02294	Pseudomonas syringae pv. actinidiae	Pseudomonas	218
A0A2D3LWH5	A0A2D3LWH5_9FUSO	unreviewed	Pyruvate:ferredoxin (Flavodoxin) oxidoreductase	nifJ CTM64_01740	Fusobacterium pseudoperiodonticum	Fusobacterium	1189
A0A417QMA1	A0A417QMA1_9FIRM	unreviewed	Pyruvate ferredoxin oxidoreductase	DXC04_07795	Dorea sp. OM07-5	Dorea	310
A0A2D3LYL8	A0A2D3LYL8_9FUSO	unreviewed	Pyruvate:ferredoxin (Flavodoxin) oxidoreductase	nifJ CTM64_06225	Fusobacterium pseudoperiodonticum	Fusobacterium	1188
R2TDG4	R2TDG4_9ENTE	unreviewed	Pyruvate:ferredoxin (Flavodoxin) oxidoreductase	UAY_00744	Enterococcus moraviensis ATCC BAA-383	Enterococcus	1225
A0A1Y4N809	A0A1Y4N809_9FIRM	unreviewed	Pyruvate:ferredoxin (Flavodoxin) oxidoreductase	B5F09_07525	Erysipelatoclostridium sp. An173	Erysipelatoclostridium	1172
A0A239SZR2	A0A239SZR2_9STRE	unreviewed	Putative pyruvate ferredoxin/flavodoxin oxidoreductase family protein (EC 1.2.7.1)	porA SAMEA4412692_02084	Streptococcus merionis	Streptococcus	1210
A0A679H9H1	A0A679H9H1_BACT4	unreviewed	Pyruvate-flavodoxin oxidoreductase	BatF92_31010	Bacteroides thetaiotaomicron	Bacteroides	1185
A0A3E2XRB2	A0A3E2XRB2_9FIRM	unreviewed	Pyruvate:ferredoxin (Flavodoxin) oxidoreductase	nifJ DW747_00070	Coprococcus catus	Coprococcus	1170
A0A3C1D055	A0A3C1D055_9ACTN	unreviewed	Pyruvate ferredoxin oxidoreductase	DCP66_06135	Collinsella sp.	Collinsella	202
A0A0M2A959	A0A0M2A959_ENTFL	unreviewed	Pyruvate:ferredoxin (Flavodoxin) oxidoreductase	UMC_02297	Enterococcus faecalis EnGen0302	Enterococcus	1177
A0A6I0T791	A0A6I0T791_BACT4	unreviewed	Pyruvate:ferredoxin (Flavodoxin) oxidoreductase	nifJ GAO00_11135	Bacteroides thetaiotaomicron	Bacteroides	1185
A0A3E2XM48	A0A3E2XM48_9FIRM	unreviewed	Pyruvate:ferredoxin (Flavodoxin) oxidoreductase	nifJ DW747_10885	Coprococcus catus	Coprococcus	1179
A0A0P9GVF0	A0A0P9GVF0_PSESX	unreviewed	Indolepyruvate ferredoxin oxidoreductase	ALO42_04011	Pseudomonas syringae pv. atrofaciens	Pseudomonas	1160
A0A3M2V150	A0A3M2V150_PSESX	unreviewed	Indolepyruvate ferredoxin oxidoreductase	ALQ96_04008	Pseudomonas syringae pv. atrofaciens	Pseudomonas	1160
A0A1G9WWS1	A0A1G9WWS1_9FIRM	unreviewed	Pyruvate ferredoxin oxidoreductase, gamma subunit	SAMN05660299_01697	Megasphaera paucivorans	Megasphaera	184
A0A1F0YYL4	A0A1F0YYL4_9MICC	unreviewed	Pyruvate ferredoxin oxidoreductase	HMPREF2919_06620	Rothia sp. HMSC068E02	Rothia	345
A0A3D5KAZ5	A0A3D5KAZ5_9FIRM	unreviewed	Pyruvate:ferredoxin (Flavodoxin) oxidoreductase (Fragment)	nifJ DGO70_04365	Dialister sp.	Dialister	964
R7MVW1	R7MVW1_9FIRM	unreviewed	Pyruvate-flavodoxin oxidoreductase	BN715_00842	Megasphaera elsdenii CAG:570	Megasphaera	1171
A0A3A5R0X2	A0A3A5R0X2_9FIRM	unreviewed	Pyruvate:ferredoxin (Flavodoxin) oxidoreductase	nifJ DW817_07415	Acidaminococcus sp. AM33-14BH	Acidaminococcus	1178
A0A3A5R7R7	A0A3A5R7R7_9FIRM	unreviewed	Pyruvate:ferredoxin (Flavodoxin) oxidoreductase	nifJ DW817_08840	Acidaminococcus sp. AM33-14BH	Acidaminococcus	1169
A0A0H3N4V8	A0A0H3N4V8_CLODC	unreviewed	Pyruvate-flavodoxin oxidoreductase	nifJ CD196_2523	Clostridioides difficile (strain CD196) (Peptoclostridium difficile)	Clostridioides	1179
A0A3M4CM22	A0A3M4CM22_9PSED	unreviewed	Indolepyruvate ferredoxin oxidoreductase	ALQ25_05509	Pseudomonas coronafaciens pv. atropurpurea	Pseudomonas	1160
A0A1G9ZMU8	A0A1G9ZMU8_9FIRM	unreviewed	Pyruvate-ferredoxin/flavodoxin oxidoreductase	SAMN05660299_02353	Megasphaera paucivorans	Megasphaera	1173
A0A1I2MY95	A0A1I2MY95_9BACT	unreviewed	Pyruvate-ferredoxin/flavodoxin oxidoreductase	SAMN05216383_102216	Prevotella sp. KH2C16	Prevotella	1201
A0A1M7CTC0	A0A1M7CTC0_9PSED	unreviewed	Indolepyruvate ferredoxin oxidoreductase	SAMN05216288_2240	Pseudomonas punonensis	Pseudomonas	1155
A0A346DU25	A0A346DU25_9PROT	unreviewed	Pyruvate:ferredoxin (Flavodoxin) oxidoreductase	nifJ CJF59_06495	Acetobacter pomorum	Acetobacter	1195
R5PZ93	R5PZ93_9PROT	unreviewed	Pyruvate-flavodoxin oxidoreductase	BN820_00629	Acetobacter sp. CAG:977	Acetobacter	1187
A0A1G9XDN1	A0A1G9XDN1_9FIRM	unreviewed	Pyruvate:ferredoxin (Flavodoxin) oxidoreductase, homodimeric (Fragment)	SAMN05660299_01820	Megasphaera paucivorans	Megasphaera	473
A0A1G9Q0N1	A0A1G9Q0N1_9FIRM	unreviewed	Pyruvate-ferredoxin/flavodoxin oxidoreductase	SAMN05660299_00069	Megasphaera paucivorans	Megasphaera	1171
A0A1G9RQE7	A0A1G9RQE7_9FIRM	unreviewed	Pyruvate ferredoxin oxidoreductase delta subunit	SAMN05660299_00536	Megasphaera paucivorans	Megasphaera	97
G8P5X2	G8P5X2_LACLC	unreviewed	Pyruvate-flavodoxin oxidoreductase	llh_2480	Lactococcus lactis subsp. cremoris A76	Lactococcus	1223
A0A6I0LJX8	A0A6I0LJX8_BACUN	unreviewed	Pyruvate:ferredoxin (Flavodoxin) oxidoreductase	nifJ GAP48_10975	Bacteroides uniformis	Bacteroides	1185
A0A414IK40	A0A414IK40_BACUN	unreviewed	Pyruvate:ferredoxin (Flavodoxin) oxidoreductase	nifJ DW758_07375	Bacteroides uniformis	Bacteroides	1185
A0A3B9DTV7	A0A3B9DTV7_9FIRM	unreviewed	Pyruvate:ferredoxin (Flavodoxin) oxidoreductase	nifJ DCG08_01250	Dialister sp.	Dialister	1181
R7MX84	R7MX84_9FIRM	unreviewed	Pyruvate-flavodoxin oxidoreductase	BN715_00846	Megasphaera elsdenii CAG:570	Megasphaera	807
A0A3D2VFS8	A0A3D2VFS8_9FIRM	unreviewed	Pyruvate:ferredoxin (Flavodoxin) oxidoreductase	nifJ DHW56_00745	Dialister sp.	Dialister	1186
A0A1Q6IJ43	A0A1Q6IJ43_BACUN	unreviewed	Pyruvate:ferredoxin (Flavodoxin) oxidoreductase	BHV79_00080	Bacteroides uniformis	Bacteroides	1175
A0A1Y4UGD8	A0A1Y4UGD8_9FIRM	unreviewed	Pyruvate:ferredoxin (Flavodoxin) oxidoreductase	B5E56_12700	Flavonifractor sp. An112	Flavonifractor	1188
K2KBG0	K2KBG0_HELPX	unreviewed	Pyruvate ferredoxin/flavodoxin oxidoreductase family protein	OUC_0890	Helicobacter pylori R018c	Helicobacter	184
A0A418PFZ5	A0A418PFZ5_VEIPA	unreviewed	Pyruvate:ferredoxin (Flavodoxin) oxidoreductase	nifJ D3219_09515	Veillonella parvula (Staphylococcus parvulus)	Veillonella	1178
A0A480B2L0	A0A480B2L0_9FIRM	unreviewed	Pyruvate-flavodoxin oxidoreductase	nifJ2 PAGU1578_14440	Veillonella tobetsuensis	Veillonella	1179
A0A354WUL0	A0A354WUL0_9FIRM	unreviewed	Pyruvate:ferredoxin (Flavodoxin) oxidoreductase (Fragment)	nifJ DDY92_04970	Dialister sp.	Dialister	752
A0A3D5K951	A0A3D5K951_9FIRM	unreviewed	Pyruvate:ferredoxin (Flavodoxin) oxidoreductase (Fragment)	DGO70_04360	Dialister sp.	Dialister	225
R7MUX2	R7MUX2_9FIRM	unreviewed	Pyruvate-flavodoxin oxidoreductase	BN715_00721	Megasphaera elsdenii CAG:570	Megasphaera	1170
A0A480B9D3	A0A480B9D3_9FIRM	unreviewed	Pyruvate-flavodoxin oxidoreductase	PAGU1579_17530	Veillonella tobetsuensis	Veillonella	1179
A0A3D5PVI6	A0A3D5PVI6_9FIRM	unreviewed	Pyruvate:ferredoxin (Flavodoxin) oxidoreductase (Fragment)	DGT53_02085	Dialister sp.	Dialister	153
R6VL67	R6VL67_9FIRM	unreviewed	Pyruvate-flavodoxin oxidoreductase	BN635_01952	Roseburia sp. CAG:380	Roseburia	1184
A0A356L1G7	A0A356L1G7_9FIRM	unreviewed	Pyruvate:ferredoxin (Flavodoxin) oxidoreductase (Fragment)	nifJ DD632_05410	Oribacterium sp.	Oribacterium	555
A0A2T3MUH1	A0A2T3MUH1_9GAMM	unreviewed	Pyruvate:ferredoxin (Flavodoxin) oxidoreductase	nifJ C9I89_16970	Photobacterium lipolyticum	Photobacterium	1185
A0A6N7WLN0	A0A6N7WLN0_9FIRM	unreviewed	Pyruvate:ferredoxin (Flavodoxin) oxidoreductase	nifJ FYJ45_25195	Eisenbergiella porci	Eisenbergiella	1177
R6V939	R6V939_9FIRM	unreviewed	Pyruvate ferredoxin oxidoreductase alpha subunit	BN635_01799	Roseburia sp. CAG:380	Roseburia	392
A0A095X289	A0A095X289_9FIRM	unreviewed	Pyruvate-flavodoxin oxidoreductase	HMPREF1630_05170	Anaerococcus lactolyticus S7-1-13	Anaerococcus	1175
A0A2T3MZ18	A0A2T3MZ18_9GAMM	unreviewed	Pyruvate:ferredoxin (Flavodoxin) oxidoreductase	nifJ C9I89_10635	Photobacterium lipolyticum	Photobacterium	1214
A0A015YFB9	A0A015YFB9_BACFG	unreviewed	Pyruvate ferredoxin/flavodoxin oxidoreductase family protein	M076_1644	Bacteroides fragilis str. 2-F-2 #4	Bacteroides	180
A0A016BX15	A0A016BX15_BACFG	unreviewed	Pyruvate ferredoxin/flavodoxin oxidoreductase family protein	M076_1694	Bacteroides fragilis str. 2-F-2 #4	Bacteroides	194
A0A3E4QIR0	A0A3E4QIR0_9BACT	unreviewed	Pyruvate ferredoxin oxidoreductase	DXC89_08905	Prevotella disiens	Prevotella	158
A0A095X3A1	A0A095X3A1_9FIRM	unreviewed	Pyruvate-flavodoxin oxidoreductase	HMPREF1630_05175	Anaerococcus lactolyticus S7-1-13	Anaerococcus	1174
J0QCG1	J0QCG1_HELPX	unreviewed	Pyruvate ferredoxin oxidoreductase, beta subunit (EC 1.2.7.1)	porB HPHPP15_0453	Helicobacter pylori Hp P-15	Helicobacter	314
J0F8P0	J0F8P0_HELPX	unreviewed	Pyruvate ferredoxin oxidoreductase, gamma subunit (EC 1.2.7.1)	porG HPHPP15_0456	Helicobacter pylori Hp P-15	Helicobacter	186
I0EPX2	I0EPX2_HELC0	unreviewed	Pyruvate ferredoxin oxidoreductase, beta subunit	HCW_08680	Helicobacter cetorum (strain ATCC BAA-429 / MIT 00-7128)	Helicobacter	314
D4LGA6	D4LGA6_9FIRM	unreviewed	Pyruvate:ferredoxin (Flavodoxin) oxidoreductase, homodimeric (EC 1.2.7.-)	CK1_05800	Ruminococcus sp. SR1/5	Ruminococcus	1181
A0A1Y6JJA5	A0A1Y6JJA5_PSEVI	unreviewed	Indolepyruvate ferredoxin oxidoreductase (EC 1.2.7.8)	CFBP1590__2449	Pseudomonas viridiflava	Pseudomonas	1160
A0A268UAR8	A0A268UAR8_9HELI	unreviewed	Pyruvate ferredoxin oxidoreductase	porC BKH42_02195	Helicobacter sp. 13S00482-2	Helicobacter	186
A0A3R9BPY0	A0A3R9BPY0_9PSED	unreviewed	Indolepyruvate ferredoxin oxidoreductase family protein	EGJ86_05165	Pseudomonas sp. o96-267	Pseudomonas	1155
A0A3R8VRJ7	A0A3R8VRJ7_9PSED	unreviewed	Indolepyruvate ferredoxin oxidoreductase family protein	EGJ23_12125	Pseudomonas sp. o96-267	Pseudomonas	1155
A0A1I2D271	A0A1I2D271_9FIRM	unreviewed	Pyruvate-ferredoxin/flavodoxin oxidoreductase	SAMN02910278_01595	Peptostreptococcus sp. D1	Peptostreptococcus	1177
A0A7Z8P7T2	A0A7Z8P7T2_9BACE	unreviewed	Pyruvate:ferredoxin (Flavodoxin) oxidoreductase	nifJ FOJ72_14735	Bacteroides zhangwenhongi	Bacteroides	1182
R7IFX6	R7IFX6_9BURK	unreviewed	Pyruvate ferredoxin oxidoreductase subunit alpha	BN620_01548	Sutterella sp. CAG:351	Sutterella	420
A0A7S9CUW0	A0A7S9CUW0_9BRAD	unreviewed	Indolepyruvate ferredoxin oxidoreductase family protein	IC762_06115	Bradyrhizobium genosp. L	Bradyrhizobium	1158
A0A7K3KGF2	A0A7K3KGF2_9BACT	unreviewed	Pyruvate:ferredoxin (Flavodoxin) oxidoreductase	nifJ D3Z46_13040	Phocaeicola sartorii	Phocaeicola	1181
A0A3A6KLU8	A0A3A6KLU8_9BACE	unreviewed	Pyruvate:ferredoxin (Flavodoxin) oxidoreductase	nifJ DWZ80_10290	Bacteroides sp. AF35-22	Bacteroides	1185
A0A7S9CMZ5	A0A7S9CMZ5_9BRAD	unreviewed	Indolepyruvate ferredoxin oxidoreductase family protein	IC762_21670	Bradyrhizobium genosp. L	Bradyrhizobium	1164
A0A829F6C9	A0A829F6C9_ENTFC	unreviewed	Pyruvate:ferredoxin (Flavodoxin) oxidoreductase	SSM_02320	Enterococcus faecium EnGen0192	Enterococcus	1230
A0A1H1W5Q3	A0A1H1W5Q3_9PSED	unreviewed	Indolepyruvate ferredoxin oxidoreductase	SAMN05216198_3161	Pseudomonas litoralis	Pseudomonas	1187
A0A3M5KQ05	A0A3M5KQ05_PSESX	unreviewed	Pyruvate decarboxylase:Pyruvate ferredoxin/flavodoxin oxidoreductase	ALP48_03420	Pseudomonas syringae pv. solidagae	Pseudomonas	523
I9X7X0	I9X7X0_HELPX	unreviewed	Pyruvate ferredoxin oxidoreductase, beta subunit (EC 1.2.7.1)	porB HPHPP23_0380	Helicobacter pylori Hp P-23	Helicobacter	314
A0A0Q0AKH6	A0A0Q0AKH6_PSESX	unreviewed	Pyruvate decarboxylase:Pyruvate ferredoxin/flavodoxin oxidoreductase	ALO46_03483	Pseudomonas syringae pv. solidagae	Pseudomonas	446
J0LB84	J0LB84_HELPX	unreviewed	Pyruvate ferredoxin oxidoreductase, alpha subunit (EC 1.2.7.1)	porA HPHPH41_1224	Helicobacter pylori Hp H-41	Helicobacter	407
A0A0Q0AKE9	A0A0Q0AKE9_PSESX	unreviewed	Pyruvate decarboxylase:Pyruvate ferredoxin/flavodoxin oxidoreductase	ALO46_03482	Pseudomonas syringae pv. solidagae	Pseudomonas	630
A0A374ERW9	A0A374ERW9_9FIRM	unreviewed	Pyruvate:ferredoxin (Flavodoxin) oxidoreductase	nifJ DW793_03670	Ruminococcus sp. AM31-15AC	Ruminococcus	1189
J0PD59	J0PD59_HELPX	unreviewed	Pyruvate ferredoxin oxidoreductase, alpha subunit (EC 1.2.7.1)	porA HPHPH34_0866	Helicobacter pylori Hp H-34	Helicobacter	407
A0A898D9X4	A0A898D9X4_TREMD	unreviewed	Pyruvate:ferredoxin (Flavodoxin) oxidoreductase	nifJ DWB79_01040	Treponema medium	Treponema	1184
J0K4K9	J0K4K9_HELPX	unreviewed	Pyruvate ferredoxin oxidoreductase, beta subunit (EC 1.2.7.1)	porB HPHPA17_1249	Helicobacter pylori Hp A-17	Helicobacter	314
A0A373GL98	A0A373GL98_9BACE	unreviewed	Pyruvate:ferredoxin (Flavodoxin) oxidoreductase	nifJ DXA11_05945	Bacteroides sp. AM56-10ce	Bacteroides	1183
A0A179EPW6	A0A179EPW6_ENTTH	unreviewed	Pyruvate:ferredoxin (Flavodoxin) oxidoreductase	A6E74_09125	Enterococcus thailandicus	Enterococcus	1227
A0A0M1W942	A0A0M1W942_9BACE	unreviewed	Pyruvate:ferredoxin oxidoreductase	BSBG_04601	Bacteroides sp. 9_1_42FAA	Bacteroides	1181
A0A249SID1	A0A249SID1_ENTTH	unreviewed	Pyruvate:ferredoxin (Flavodoxin) oxidoreductase	nifJ CK496_05100	Enterococcus thailandicus	Enterococcus	1227
S0RUE8	S0RUE8_ENTAV	unreviewed	Pyruvate:ferredoxin (Flavodoxin) oxidoreductase	OMU_02402	Enterococcus avium ATCC 14025	Enterococcus	1177
J0BDE0	J0BDE0_HELPX	unreviewed	Pyruvate ferredoxin oxidoreductase, beta subunit (EC 1.2.7.1)	porB HPHPH41_1225	Helicobacter pylori Hp H-41	Helicobacter	314
H3KE34	H3KE34_9BURK	unreviewed	Pyruvate ferredoxin oxidoreductase subunit alpha	HMPREF9440_00995	Sutterella parvirubra YIT 11816	Sutterella	421
A0A0M1W3P1	A0A0M1W3P1_9BACE	unreviewed	Pyruvate ferredoxin/flavodoxin oxidoreductase	BSBG_02424	Bacteroides sp. 9_1_42FAA	Bacteroides	180
K1GX44	K1GX44_9FUSO	unreviewed	Pyruvate:ferredoxin (Flavodoxin) oxidoreductase	FPOG_01295	Fusobacterium periodonticum D10	Fusobacterium	833
A0A4Q0RRK0	A0A4Q0RRK0_9BRAD	unreviewed	Indolepyruvate ferredoxin oxidoreductase family protein	EAS56_03735	Bradyrhizobium guangzhouense	Bradyrhizobium	1155
A0A8F0QFG8	A0A8F0QFG8_MORMO	unreviewed	Pyruvate:ferredoxin (Flavodoxin) oxidoreductase	nifJ IZ185_12930	Morganella morganii subsp. morganii	Morganella	1184
A0A8A9QIK8	A0A8A9QIK8_9PSED	unreviewed	Indolepyruvate ferredoxin oxidoreductase family protein	JLK41_16525	Pseudomonas khazarica	Pseudomonas	1155
A0A6G1V4L0	A0A6G1V4L0_9BACT	unreviewed	Pyruvate:ferredoxin (Flavodoxin) oxidoreductase (Fragment)	F7D19_00940	Prevotella copri	Prevotella	254
A0A6G1V4P0	A0A6G1V4P0_9BACT	unreviewed	Pyruvate:ferredoxin (Flavodoxin) oxidoreductase (Fragment)	nifJ F7D19_04700	Prevotella copri	Prevotella	822
A0A891TY09	A0A891TY09_9BACE	unreviewed	Pyruvate:ferredoxin (Flavodoxin) oxidoreductase	nifJ GFH35_19765	Bacteroides xylanisolvens	Bacteroides	1182
A0A826HCU8	A0A826HCU8_BACTU	unreviewed	Pyruvate ferredoxin oxidoreductase, beta subunit	bthur0002_34960	Bacillus thuringiensis Bt407	Bacillus	265
C2RBX0	C2RBX0_BACCE	unreviewed	Pyruvate ferredoxin oxidoreductase alpha chain	bcere0011_35160	Bacillus cereus m1550	Bacillus	585
A0A6G1ZCX2	A0A6G1ZCX2_9BACT	unreviewed	Pyruvate:ferredoxin (Flavodoxin) oxidoreductase	nifJ GKE01_08680	Parabacteroides goldsteinii	Parabacteroides	1185
C2YV57	C2YV57_BACCE	unreviewed	Pyruvate ferredoxin oxidoreductase alpha chain	bcere0028_34580	Bacillus cereus AH1271	Bacillus	585
A0A8A6I0K4	A0A8A6I0K4_ENTFL	unreviewed	Pyruvate:ferredoxin (Flavodoxin) oxidoreductase	nifJ H8446_10150	Enterococcus faecalis (Streptococcus faecalis)	Enterococcus	1177
A0A8F7XX07	A0A8F7XX07_9MICC	unreviewed	Pyruvate ferredoxin oxidoreductase	LPB405_04030	Rothia mucilaginosa	Rothia	388
A0A8D9II29	A0A8D9II29_ENTFL	unreviewed	Pyruvate:ferredoxin oxidoreductase (EC 1.2.7.1)	nifJ WE0254_01858	Enterococcus faecalis (Streptococcus faecalis)	Enterococcus	1229
A0A8F5ID94	A0A8F5ID94_ENTFL	unreviewed	Pyruvate:ferredoxin (Flavodoxin) oxidoreductase	nifJ KUO14_09520	Enterococcus faecalis (Streptococcus faecalis)	Enterococcus	1243
A0A8B2C4N1	A0A8B2C4N1_9BACT	unreviewed	Pyruvate:ferredoxin (Flavodoxin) oxidoreductase	nifJ J5A63_06795	Prevotella jejuni	Prevotella	1191
A0A8F5RHF2	A0A8F5RHF2_ENTFL	unreviewed	Pyruvate:ferredoxin (Flavodoxin) oxidoreductase	nifJ KVY10_09280	Enterococcus faecalis (Streptococcus faecalis)	Enterococcus	1177
Q93EE5	Q93EE5_HELHT	unreviewed	Probable pyruvate ferredoxin oxidoreductase gamma subunit (Fragment)	porC	Helicobacter hepaticus	Helicobacter	62
A0A8F0QB44	A0A8F0QB44_MORMO	unreviewed	Pyruvate:ferredoxin (Flavodoxin) oxidoreductase	nifJ IZ188_12505	Morganella morganii subsp. morganii	Morganella	1184
A0A8F0Q3G9	A0A8F0Q3G9_MORMO	unreviewed	Pyruvate:ferredoxin (Flavodoxin) oxidoreductase	nifJ IZ183_12515	Morganella morganii subsp. morganii	Morganella	1184
A0A8B2BC48	A0A8B2BC48_9BACT	unreviewed	Pyruvate ferredoxin oxidoreductase	J4864_04870	Prevotella multiformis	Prevotella	159
C2YV56	C2YV56_BACCE	unreviewed	Pyruvate ferredoxin oxidoreductase, beta subunit	bcere0028_34570	Bacillus cereus AH1271	Bacillus	265
A0A8B2BC30	A0A8B2BC30_9BACT	unreviewed	Pyruvate:ferredoxin (Flavodoxin) oxidoreductase	nifJ J4864_02390	Prevotella multiformis	Prevotella	1191
A0A8E7GH59	A0A8E7GH59_ENTFL	unreviewed	Pyruvate:ferredoxin (Flavodoxin) oxidoreductase	nifJ I8F59_09485	Enterococcus faecalis (Streptococcus faecalis)	Enterococcus	1243
A0A8F0PPL5	A0A8F0PPL5_MORMO	unreviewed	Pyruvate:ferredoxin (Flavodoxin) oxidoreductase	nifJ IZ187_13090	Morganella morganii subsp. morganii	Morganella	1184
A0A3G8ULB0	A0A3G8ULB0_9ACTN	unreviewed	Pyruvate:ferredoxin (Flavodoxin) oxidoreductase	nifJ CV096_01025 GT634_09355	Collinsella aerofaciens	Collinsella	1179
A0A1B2I723	A0A1B2I723_9BACT	unreviewed	4Fe-4S binding protein (Pyruvate ferredoxin oxidoreductase)	BED41_12000 HF883_06885	Cloacibacillus porcorum	Cloacibacillus	114
A0A1I5NBF2	A0A1I5NBF2_9FIRM	unreviewed	Pyruvate ferredoxin oxidoreductase, beta subunit (Pyruvate synthase subunit beta)	H0N91_16665 SAMN04487888_107294	Eubacterium callanderi	Eubacterium	296
A0A377JL40	A0A377JL40_9HELI	unreviewed	Pyruvate ferredoxin oxidoreductase (Pyruvate flavodoxin oxidoreductase subunit beta) (EC 1.2.7.1) (EC 6.4.1.1)	porB F4V45_05620 NCTC12410_01980	Helicobacter canis	Helicobacter	318
A0A0B5KAW4	A0A0B5KAW4_9PSED	unreviewed	Indolepyruvate ferredoxin oxidoreductase (EC 1.2.7.8) (Indolepyruvate ferredoxin oxidoreductase, alpha and beta subunits)	CMV24_25420 RK21_01208	Pseudomonas plecoglossicida	Pseudomonas	1187
A0A1L5PSZ5	A0A1L5PSZ5_PSEPU	unreviewed	Indolepyruvate ferredoxin oxidoreductase (Indolepyruvate ferredoxin oxidoreductase family protein)	BGP82_16735 BL240_18375 I5S84_08955	Pseudomonas putida (Arthrobacter siderocapsulatus)	Pseudomonas	1187
A0A1X3F6V7	A0A1X3F6V7_9BRAD	unreviewed	Indolepyruvate ferredoxin oxidoreductase	BSZ18_26755 BSZ24_28485	Bradyrhizobium canariense	Bradyrhizobium	1163
E3GLZ2	E3GLZ2_9FIRM	unreviewed	Pyruvate flavodoxin/ferredoxin oxidoreductase domain protein (Pyruvate:ferredoxin (Flavodoxin) oxidoreductase)	nifJ ELI_1527 H0N91_02310	Eubacterium callanderi	Eubacterium	1178
A0A355VQU2	A0A355VQU2_9BACT	unreviewed	Pyruvate:ferredoxin (Flavodoxin) oxidoreductase	nifJ DWZ81_06605 GMD79_08575 GMD90_05465	Parabacteroides merdae	Parabacteroides	1182
A0A1B2I158	A0A1B2I158_9BACT	unreviewed	Pyruvate:ferredoxin (Flavodoxin) oxidoreductase	BED41_00350 BED41_03210	Cloacibacillus porcorum	Cloacibacillus	1177
A0A5P0WWP4	A0A5P0WWP4_9BACT	unreviewed	Pyruvate:ferredoxin (Flavodoxin) oxidoreductase	nifJ F7D50_03975 F7D91_10865 F7D92_04105 F7D94_02715	Prevotella copri	Prevotella	1192
A0A173SD86	A0A173SD86_9FIRM	unreviewed	Pyruvate synthase subunit porA (EC 1.2.7.1) (Pyruvate:ferredoxin (Flavodoxin) oxidoreductase)	porA nifJ DW972_13890 DWZ29_11495 ERS852578_00854	Anaerobutyricum hallii	Anaerobutyricum	1185
A0A3R6FMK3	A0A3R6FMK3_9BACT	unreviewed	Pyruvate ferredoxin oxidoreductase	DW079_03805 DXA63_11650 F7D50_03365 F7D66_07935 F7D71_13750 F7D72_11505 F7D91_03690 F7D92_03280 FYJ72_05990	Prevotella copri	Prevotella	166
A0A3E5AEK8	A0A3E5AEK8_9BACT	unreviewed	Pyruvate:ferredoxin (Flavodoxin) oxidoreductase	nifJ DWZ10_06625 DXB80_07605	Prevotella copri	Prevotella	1192
A0A0K2XJ42	A0A0K2XJ42_HELHE	unreviewed	Pyruvate:ferredoxin oxidoreductase, delta subunit (EC 1.2.7.1)	HHE03_08420 HHE06_06840	Helicobacter heilmannii	Helicobacter	142
A0A6N2XPW2	A0A6N2XPW2_9FIRM	unreviewed	Pyruvate-flavodoxin oxidoreductase (EC 1.2.7.-) (Pyruvate:ferredoxin (Flavodoxin) oxidoreductase)	nifJ CBLFYP116_05265 DXB04_03100 HLY09_09000	Enterocloster bolteae	Enterocloster	1178
A0A173T6F9	A0A173T6F9_9FIRM	unreviewed	Pyruvate:ferredoxin (Flavodoxin) oxidoreductase	nifJ GMB00_00510 GMB65_03145	Turicibacter sanguinis	Turicibacter	1186
A0A1M7MYQ2	A0A1M7MYQ2_9FIRM	unreviewed	Pyruvate ferredoxin oxidoreductase delta subunit	C7954_10684 C8C78_12222 C8C78_12228 SAMN04515652_1212 SAMN04515654_1312	Halanaerobium congolense	Halanaerobium	100
A0A0K2XBT6	A0A0K2XBT6_9HELI	unreviewed	Pyruvate:ferredoxin oxidoreductase, gamma subunit (EC 1.2.7.1)	HAL011_08600 HAL013_03350 HAL09_08180	Helicobacter ailurogastricus	Helicobacter	186
A0A2D3PWI1	A0A2D3PWI1_9FUSO	unreviewed	Pyruvate:ferredoxin (Flavodoxin) oxidoreductase	nifJ CTM78_02775 CTN00_03015	Fusobacterium pseudoperiodonticum	Fusobacterium	1189
A0A3B9FA56	A0A3B9FA56_9BACT	unreviewed	Pyruvate ferredoxin oxidoreductase	DCG20_02365 DCP79_07185	Prevotella sp.	Prevotella	158
A0A174PVI2	A0A174PVI2_9CLOT	unreviewed	Pyruvate ferredoxin/flavodoxin oxidoreductase (EC 1.2.7.1) (Pyruvate:ferredoxin (Flavodoxin) oxidoreductase)	porA nifJ DXA14_02620 ERS852528_01436	Hungatella hathewayi	Hungatella	1178
A0A0K2Y0I6	A0A0K2Y0I6_9HELI	unreviewed	Pyruvate:ferredoxin oxidoreductase, delta subunit (EC 1.2.7.1)	HAL011_08610 HAL013_03340 HAL07_12710 HAL09_08170	Helicobacter ailurogastricus	Helicobacter	142
A0A174J127	A0A174J127_9CLOT	unreviewed	Pyruvate ferredoxin oxidoreductase (Pyruvate ferredoxin oxidoreductase subunit gamma) (EC 1.2.7.1)	porC DXC39_12615 ERS852407_04401	Hungatella hathewayi	Hungatella	184
D8DWJ0	D8DWJ0_PREBR	unreviewed	Pyruvate-ferredoxin/flavodoxin oxidoreductase (Pyruvate:ferredoxin (Flavodoxin) oxidoreductase) (EC 1.2.7.1)	nifJ PBR_2023 SAMN05444375_105137	Prevotella bryantii B14	Prevotella	1196
A0A3M3E1Y1	A0A3M3E1Y1_PSEAV	unreviewed	Indolepyruvate ferredoxin oxidoreductase (Indolepyruvate ferredoxin oxidoreductase family protein)	ALQ79_03310 C4C37_16980	Pseudomonas amygdali pv. lachrymans (Pseudomonas syringae pv. lachrymans)	Pseudomonas	1161
A0A0K8M090	A0A0K8M090_PSESF	unreviewed	DUF2491 domain-containing protein (Pyruvate:ferredoxin oxidoreductase or related 2-oxoacid:ferredoxin oxidoreductase)	CUB86_06110 KPSA3_05041	Pseudomonas syringae pv. actinidiae	Pseudomonas	218
A0A1B1I5N6	A0A1B1I5N6_9BACT	unreviewed	Pyruvate ferredoxin oxidoreductase	AXF22_00855 J4856_05965	Prevotella scopos JCM 17725	Prevotella	159
A0A1B1I8C4	A0A1B1I8C4_9BACT	unreviewed	Pyruvate:ferredoxin (Flavodoxin) oxidoreductase	nifJ AXF22_06285 J4856_08055	Prevotella scopos JCM 17725	Prevotella	1191
A0A099TZN2	A0A099TZN2_9HELI	unreviewed	Pyruvate ferredoxin oxidoreductase (Pyruvate:ferredoxin oxidoreductase subunit delta) (EC 1.2.7.1)	porD LS73_006695 NCTC12714_01734	Helicobacter muridarum	Helicobacter	134
A0A1B8J661	A0A1B8J661_9HELI	unreviewed	Pyruvate ferredoxin oxidoreductase	porD BA723_09510 BKN38_05580	Helicobacter sp. CLO-3	Helicobacter	132
A0A1B8J662	A0A1B8J662_9HELI	unreviewed	Pyruvate ferredoxin oxidoreductase	porC BA723_09505 BKN38_05575	Helicobacter sp. CLO-3	Helicobacter	186
A0A354L937	A0A354L937_9BACT	unreviewed	Pyruvate ferredoxin oxidoreductase	DCX05_10905 DDY97_07705	Prevotella sp.	Prevotella	166
A0A4Z0IJN9	A0A4Z0IJN9_9PSED	unreviewed	Indolepyruvate ferredoxin oxidoreductase (EC 1.2.7.8)	CW310_19370 SAMN05216577_107160	Pseudomonas citronellolis	Pseudomonas	1169
A0A1B8J6A1	A0A1B8J6A1_9HELI	unreviewed	Pyruvate ferredoxin oxidoreductase	BA723_09520 BKN38_05590	Helicobacter sp. CLO-3	Helicobacter	323
A0A1Y1NZU6	A0A1Y1NZU6_ACIBA	unreviewed	Indolepyruvate ferredoxin oxidoreductase family protein (MFS transporter) (Pyruvate ferredoxin/flavodoxin oxidoreductase family protein)	ABR2091_1395 CBE85_15190 FJU36_13045 G3N53_03860	Acinetobacter baumannii	Acinetobacter	1160
A0A318E2G3	A0A318E2G3_9FIRM	unreviewed	Pyruvate ferredoxin oxidoreductase beta subunit	C8C78_12224 C8C78_12230	Halanaerobium congolense	Halanaerobium	317
A0A099UCS6	A0A099UCS6_9HELI	unreviewed	4Fe-4S dicluster domain-containing protein (Pyruvate ferredoxin oxidoreductase)	porD CDV25_03985 LS72_004195	Helicobacter apodemus	Helicobacter	133
A0A377JMG3	A0A377JMG3_9HELI	unreviewed	Pyruvate:ferredoxin oxidoreductase gamma subunit (EC 1.2.7.1)	porC NCTC12219_01356 NCTC12221_00407	Helicobacter cinaedi	Helicobacter	186
A0A174UIH7	A0A174UIH7_FLAPL	unreviewed	2-oxoglutarate ferredoxin oxidoreductase subunit gamma (Pyruvate ferredoxin oxidoreductase)	B5F52_00605 ERS852504_03589 GKE90_02335 GKE97_17185 GXM20_05485	Flavonifractor plautii (Fusobacterium plautii)	Flavonifractor	182
A0A318E083	A0A318E083_9FIRM	unreviewed	Pyruvate ferredoxin oxidoreductase alpha subunit	C8C78_12223 C8C78_12229	Halanaerobium congolense	Halanaerobium	393
A0A0D8J2E7	A0A0D8J2E7_9FIRM	unreviewed	Pyruvate-flavodoxin oxidoreductase (Pyruvate:ferredoxin (Flavodoxin) oxidoreductase)	nifJ GMD59_16845 TQ39_09400	Ruthenibacterium lactatiformans	Ruthenibacterium	1224
A0A1G8J9M2	A0A1G8J9M2_9FIRM	unreviewed	Pyruvate ferredoxin oxidoreductase beta subunit (Fragment)	C8C78_12231 SAMN04515654_1041 SAMN04515654_1523	Halanaerobium congolense	Halanaerobium	30
A0A0M6WKZ4	A0A0M6WKZ4_9FIRM	unreviewed	Pyruvate flavodoxin/ferredoxin oxidoreductase domain containing protein (Pyruvate synthase subunit porA) (EC 1.2.7.1) (Pyruvate:ferredoxin (Flavodoxin) oxidoreductase)	nifJ porA DW813_07060 DW914_12480 DWY29_06125 DWY96_02450 ERS852392_03219 ERS852444_00554 RIL183_03251	Roseburia inulinivorans	Roseburia	1181
A0A3F3LDV2	A0A3F3LDV2_ENTFC	unreviewed	Pyruvate:ferredoxin (Flavodoxin) oxidoreductase (Fragment)	CUM68_12040 CUM68_16760	Enterococcus faecium (Streptococcus faecium)	Enterococcus	170
A0A099U982	A0A099U982_9HELI	unreviewed	Pyruvate ferredoxin oxidoreductase (Pyruvate flavodoxin oxidoreductase subunit gamma)	porC porG CDV25_03990 LS72_004200	Helicobacter apodemus	Helicobacter	186
A0A0B8QMW8	A0A0B8QMW8_LACLL	unreviewed	Pyruvate-flavodoxin oxidoreductase (Pyruvate:ferredoxin oxidoreductase and related 2-oxoacid:ferredoxin oxidoreductases, alpha subunit)	ATCC19435_1140 JCM5805K_2509	Lactococcus lactis subsp. lactis (Streptococcus lactis)	Lactococcus	1226
D4MYA7	D4MYA7_ANAHA	unreviewed	Pyruvate synthase subunit porA (EC 1.2.7.1) (Pyruvate:ferredoxin (Flavodoxin) oxidoreductase, homodimeric) (EC 1.2.7.-)	porA_2 CL2_05360 ERS852475_02636	Anaerostipes hadrus	Anaerostipes	1173
A0A174S9X3	A0A174S9X3_ANAHA	unreviewed	Pyruvate synthase subunit porA (EC 1.2.7.1) (Pyruvate:ferredoxin (Flavodoxin) oxidoreductase)	porA_2 nifJ ERS852520_02616 F2Y14_01745	Anaerostipes hadrus	Anaerostipes	1173
A0A1V0NDT9	A0A1V0NDT9_LACLL	unreviewed	Pyruvate-flavodoxin oxidoreductase (Pyruvate:ferredoxin (Flavodoxin) oxidoreductase) (Pyruvate:ferredoxin oxidoreductase fusion of alpha beta and gamma subunit)	nifJ GJI88_05855 LL275_0457 LLDRC3_0497	Lactococcus lactis subsp. lactis (Streptococcus lactis)	Lactococcus	1190
A0A3E4KQ17	A0A3E4KQ17_9BACE	unreviewed	Pyruvate:ferredoxin (Flavodoxin) oxidoreductase	nifJ DWZ95_12550 DXD27_20445 DXD57_03655	Bacteroides intestinalis	Bacteroides	1185
A0A8F0QUT8	A0A8F0QUT8_MORMO	unreviewed	Pyruvate:ferredoxin (Flavodoxin) oxidoreductase	nifJ IR216_13425 IZ182_12985	Morganella morganii subsp. morganii	Morganella	1184
A0A8F0UFK0	A0A8F0UFK0_MORMO	unreviewed	Pyruvate:ferredoxin (Flavodoxin) oxidoreductase	nifJ IR219_13615 IZ181_12295	Morganella morganii subsp. morganii	Morganella	1184
A0A315R5W9	A0A315R5W9_9FIRM	unreviewed	Putative pyruvate-flavodoxin oxidoreductase	CI947_562	Halanaerobium sp.	Halanaerobium	1176
A0A414ZFT9	A0A414ZFT9_9BACE	unreviewed	Pyruvate:ferredoxin (Flavodoxin) oxidoreductase	nifJ DW182_00240	Bacteroides sp. AM16-24	Bacteroides	1184
A0A1D7QVL3	A0A1D7QVL3_9BACI	unreviewed	Pyruvate:ferredoxin oxidoreductase, gamma, delta subunits (EC 1.2.7.1)	porC BBEV_1684	Bacillus beveridgei	Bacillus	337
A0A6I7ZEB5	A0A6I7ZEB5_9ENTE	unreviewed	Pyruvate:ferredoxin (Flavodoxin) oxidoreductase	nifJ D4M89_08360	Enterococcus sp. T0101B.F-10	Enterococcus	1176
A0A315QUU7	A0A315QUU7_9FIRM	unreviewed	Pyruvate ferredoxin oxidoreductase, gamma subunit	CI947_2096	Halanaerobium sp.	Halanaerobium	189
A0A252CCW1	A0A252CCW1_9LACT	unreviewed	Pyruvate:ferredoxin (Flavodoxin) oxidoreductase	BZZ03_05200	Lactococcus petauri	Lactococcus	1223
A0A658JSH7	A0A658JSH7_9CLOT	unreviewed	Pyruvate:ferredoxin (Flavodoxin) oxidoreductase	nifJ D7X33_13560	Butyricicoccus sp. 1XD8-22	Butyricicoccus	1226
A0A099BVL4	A0A099BVL4_9BACT	unreviewed	Pyruvate ferredoxin oxidoreductase	HMPREF0671_06620	Prevotella sp. S7 MS 2	Prevotella	160
A0A315S046	A0A315S046_9FIRM	unreviewed	Pyruvate ferredoxin oxidoreductase, delta subunit	CI947_2097	Halanaerobium sp.	Halanaerobium	100
A0A315QNJ1	A0A315QNJ1_9FIRM	unreviewed	Putative pyruvate-flavodoxin oxidoreductase (Fragment)	CI949_3908	Halanaerobium sp.	Halanaerobium	760
A0A1E4XKD6	A0A1E4XKD6_9PSED	unreviewed	Indolepyruvate ferredoxin oxidoreductase	A7D21_28140	Pseudomonas sp. AP19	Pseudomonas	1187
A0A2G1PFD6	A0A2G1PFD6_9ACTO	unreviewed	Pyruvate ferredoxin oxidoreductase	porA BW737_013220	Actinomyces sp. CtC 72	Actinomyces	401
A0A7C8FTX5	A0A7C8FTX5_9ACTN	unreviewed	Pyruvate ferredoxin oxidoreductase	porA F8D48_02580	Adlercreutzia muris	Adlercreutzia	397
E7G2Q3	E7G2Q3_9HELI	unreviewed	Pyruvate ferredoxin oxidoreductase, beta subunit	porB HSUHS5_0195	Helicobacter suis HS5	Helicobacter	314
A0A6I2U531	A0A6I2U531_9FIRM	unreviewed	Pyruvate:ferredoxin (Flavodoxin) oxidoreductase	nifJ FYJ76_13020	Ruthenibacterium lactatiformans	Ruthenibacterium	1224
A0A7C8FMJ8	A0A7C8FMJ8_9ACTN	unreviewed	Pyruvate:ferredoxin (Flavodoxin) oxidoreductase	nifJ F8D48_10805	Adlercreutzia muris	Adlercreutzia	1261
Q73KL9	Q73KL9_TREDE	unreviewed	Pyruvate-ferredoxin oxidoreductase	TDE_2198	Treponema denticola (strain ATCC 35405 / DSM 14222 / CIP 103919 / JCM 8153 / KCTC 15104)	Treponema	1201
A0A417L4L1	A0A417L4L1_9BACT	unreviewed	Pyruvate:ferredoxin (Flavodoxin) oxidoreductase	nifJ DXD68_16225	Parabacteroides sp. TM07-1AC	Parabacteroides	1185
A0A6L8RN38	A0A6L8RN38_9ACTN	unreviewed	Pyruvate ferredoxin oxidoreductase	GT610_01900	Eggerthella sp. BIOML-A3	Eggerthella	198
A0A373HYR4	A0A373HYR4_9FIRM	unreviewed	Pyruvate:ferredoxin (Flavodoxin) oxidoreductase	nifJ DW256_06080	Ruminococcus sp. AM22-14LB	Ruminococcus	1190
A0A095YNM0	A0A095YNM0_9FUSO	unreviewed	Pyruvate:ferredoxin (Flavodoxin) oxidoreductase	FSAG_001515	Fusobacterium periodonticum 2_1_31	Fusobacterium	1188
Q73PY0	Q73PY0_TREDE	unreviewed	Pyruvate ferredoxin/flavodoxin oxidoreductase family protein	TDE_0665	Treponema denticola (strain ATCC 35405 / DSM 14222 / CIP 103919 / JCM 8153 / KCTC 15104)	Treponema	1186
E1JR72	E1JR72_DESFR	unreviewed	Pyruvate:ferredoxin oxidoreductase (EC 1.2.7.1) (Pyruvate synthase)	DesfrDRAFT_0121	Desulfovibrio fructosivorans JJ	Desulfovibrio	1213
A0A7X3EAV9	A0A7X3EAV9_9LACT	unreviewed	Pyruvate:ferredoxin (Flavodoxin) oxidoreductase	nifJ GII02_07850	Lactococcus lactis	Lactococcus	1190
A0A3M5U0M2	A0A3M5U0M2_9PSED	unreviewed	Pyruvate ferredoxin/flavodoxin oxidoreductase	ALP32_01158	Pseudomonas avellanae	Pseudomonas	1160
A0A7G9GY86	A0A7G9GY86_9FUSO	unreviewed	Pyruvate:ferredoxin (Flavodoxin) oxidoreductase	nifJ H9Q81_02700	Fusobacterium sp. NSJ-57	Fusobacterium	1191
A0A7C8BSN8	A0A7C8BSN8_9ACTN	unreviewed	Pyruvate ferredoxin oxidoreductase	F8D48_02135	Adlercreutzia muris	Adlercreutzia	243
A0A329XGT9	A0A329XGT9_9ACTO	unreviewed	Pyruvate ferredoxin oxidoreductase	porA DRB06_14570	Actinomyces sp. Z5	Actinomyces	402
A0A7T3F7T4	A0A7T3F7T4_9LACT	unreviewed	Pyruvate:ferredoxin (Flavodoxin) oxidoreductase	nifJ I6G22_04095	Lactococcus lactis	Lactococcus	1223
A0A412UGM8	A0A412UGM8_9ACTN	unreviewed	Pyruvate:ferredoxin (Flavodoxin) oxidoreductase	nifJ DWW51_09385	Collinsella sp. AF15-51	Collinsella	1179
A0A8B3HGV9	A0A8B3HGV9_9LACT	unreviewed	Pyruvate:ferredoxin (Flavodoxin) oxidoreductase	nifJ D6125_00705	Lactococcus lactis	Lactococcus	1223
A0A7G9GYW9	A0A7G9GYW9_9FUSO	unreviewed	Pyruvate:ferredoxin (Flavodoxin) oxidoreductase	nifJ H9Q81_04000	Fusobacterium sp. NSJ-57	Fusobacterium	1189
A0A416ZHZ7	A0A416ZHZ7_9ACTN	unreviewed	Pyruvate:ferredoxin (Flavodoxin) oxidoreductase	nifJ DWV48_01785	Collinsella sp. AF08-23	Collinsella	1180
A0A7W6X0N4	A0A7W6X0N4_9BRAD	unreviewed	Indolepyruvate ferredoxin oxidoreductase (EC 1.2.7.8)	GGD61_000139	Bradyrhizobium sp. SBR1B	Bradyrhizobium	1163
A0A844DKC7	A0A844DKC7_9FIRM	unreviewed	Pyruvate:ferredoxin (Flavodoxin) oxidoreductase	nifJ GKE10_06045	Faecalibacterium prausnitzii	Faecalibacterium	1181
A0A533JAJ0	A0A533JAJ0_9BRAD	unreviewed	Indolepyruvate ferredoxin oxidoreductase family protein (Fragment)	DI543_03790	Bradyrhizobium icense	Bradyrhizobium	867
A0A4Y9UUJ8	A0A4Y9UUJ8_9BRAD	unreviewed	Indolepyruvate ferredoxin oxidoreductase family protein	CT676_17900	Bradyrhizobium sp. MOS001	Bradyrhizobium	1158
A0A0P9J887	A0A0P9J887_9PSED	unreviewed	Pyruvate ferredoxin/flavodoxin oxidoreductase protein	ALQ06_05009	Pseudomonas syringae pv. berberidis	Pseudomonas	1160
I9TIF9	I9TIF9_HELPX	unreviewed	Pyruvate ferredoxin oxidoreductase, beta subunit (EC 1.2.7.1)	porB HPHPA6_1236	Helicobacter pylori Hp A-6	Helicobacter	314
A0A844DWF5	A0A844DWF5_9FIRM	unreviewed	Pyruvate:ferredoxin (Flavodoxin) oxidoreductase	nifJ GKD95_09270	Faecalibacterium prausnitzii	Faecalibacterium	1181
I9TDT1	I9TDT1_HELPX	unreviewed	Pyruvate ferredoxin oxidoreductase, gamma subunit (EC 1.2.7.1)	porG HPHPA6_1233	Helicobacter pylori Hp A-6	Helicobacter	186
A0A3E2T9Q3	A0A3E2T9Q3_9FIRM	unreviewed	Pyruvate:ferredoxin (Flavodoxin) oxidoreductase	nifJ DWZ89_10810	Faecalibacterium prausnitzii	Faecalibacterium	1181
A0A2W7ICA8	A0A2W7ICA8_9PSED	unreviewed	Indolepyruvate ferredoxin oxidoreductase	F469_03008	Pseudomonas sp. URMO17WK12:I2	Pseudomonas	1155
A0A109QBM5	A0A109QBM5_9BRAD	unreviewed	Indolepyruvate ferredoxin oxidoreductase	BCCGELA001_22395	Bradyrhizobium sp. CCGE-LA001	Bradyrhizobium	1163
A0A3R5YHL5	A0A3R5YHL5_9FIRM	unreviewed	Pyruvate:ferredoxin (Flavodoxin) oxidoreductase	nifJ DWV51_08915	Faecalibacterium prausnitzii	Faecalibacterium	1181
A0A120HML7	A0A120HML7_9BRAD	unreviewed	Pyruvate ferredoxin oxidoreductase	BCCGELA001_05965	Bradyrhizobium sp. CCGE-LA001	Bradyrhizobium	1143
A0A1B1UFV7	A0A1B1UFV7_9BRAD	unreviewed	Indolepyruvate ferredoxin oxidoreductase	LMTR13_17130	Bradyrhizobium icense	Bradyrhizobium	1168
A0A2A7AAC1	A0A2A7AAC1_9FIRM	unreviewed	Pyruvate:ferredoxin (Flavodoxin) oxidoreductase	nifJ CGS56_05115	Faecalibacterium prausnitzii	Faecalibacterium	1181
A0A0S2ZP45	A0A0S2ZP45_9FUSO	unreviewed	Pyruvate-flavodoxin oxidoreductase	RN87_08925	Fusobacterium hwasookii ChDC F174	Fusobacterium	1191
A0A2A7A297	A0A2A7A297_9FIRM	unreviewed	Pyruvate:ferredoxin (Flavodoxin) oxidoreductase	nifJ CGS55_04255	Faecalibacterium prausnitzii	Faecalibacterium	1181
A0A564TLB9	A0A564TLB9_9FIRM	unreviewed	Pyruvate-flavodoxin oxidoreductase (EC 1.2.7.-)	nifJ FPSSTS7063_00227	Faecalibacterium prausnitzii	Faecalibacterium	1181
R9NH31	R9NH31_9FIRM	unreviewed	Pyruvate:ferredoxin (Flavodoxin) oxidoreductase	C817_02847	Dorea sp. 5-2	Dorea	1177
M4ZL55	M4ZL55_HELPX	unreviewed	Pyruvate ferredoxin oxidoreductase, beta subunit	porB HPOK113_1072	Helicobacter pylori OK113	Helicobacter	314
A0A6I7ZCL9	A0A6I7ZCL9_9ENTE	unreviewed	Pyruvate:ferredoxin (Flavodoxin) oxidoreductase	nifJ D4M89_10115	Enterococcus sp. T0101B.F-10	Enterococcus	1223
A0A139KJX5	A0A139KJX5_9BURK	unreviewed	Putative pyruvate ferredoxin oxidoreductase subunit alpha	HMPREF3036_00111	Sutterella sp. KLE1602	Sutterella	421
A0A7Z0VCE8	A0A7Z0VCE8_9MYCO	unreviewed	Pyruvate:ferredoxin (Flavodoxin) oxidoreductase	A9X06_14340	Mycobacterium sp. 852002-51759_SCH5129042	Mycobacterium	1190
A0A4U8TMK8	A0A4U8TMK8_9HELI	unreviewed	Pyruvate ferredoxin oxidoreductase	LS65_006730	Helicobacter japonicus	Helicobacter	315
A0A374I3K9	A0A374I3K9_9FIRM	unreviewed	Pyruvate:ferredoxin (Flavodoxin) oxidoreductase	nifJ DXD06_08180	Roseburia sp. TF10-5	Roseburia	1176
A0A1D7QVK1	A0A1D7QVK1_9BACI	unreviewed	Pyruvate:ferredoxin oxidoreductase, alpha subunit / Pyruvate:ferredoxin oxidoreductase, beta subunit (EC 1.2.7.1)	porA BBEV_1685	Bacillus beveridgei	Bacillus	763
G8Q8R3	G8Q8R3_PSEO1	unreviewed	Indolepyruvate ferredoxin oxidoreductase, alpha and beta subunits	PSF113_3355	Pseudomonas ogarae (strain DSM 112162 / CECT 30235 / F113)	Pseudomonas	1187
A0A315R2N1	A0A315R2N1_9FIRM	unreviewed	Pyruvate ferredoxin oxidoreductase, alpha subunit (Fragment)	CI947_2098	Halanaerobium sp.	Halanaerobium	358
A0A0E1PS66	A0A0E1PS66_ACIBA	unreviewed	Pyruvate ferredoxin/flavodoxin oxidoreductase	AB237_2133	Acinetobacter baumannii NCGM 237	Acinetobacter	1160
A0A417E6K7	A0A417E6K7_9FIRM	unreviewed	Pyruvate:ferredoxin (Flavodoxin) oxidoreductase	nifJ DW842_00345	Ruminococcus sp. AM36-17	Ruminococcus	1178
T5CCQ5	T5CCQ5_HELPX	unreviewed	Pyruvate ferredoxin oxidoreductase subunit beta	N402_03215	Helicobacter pylori FD423	Helicobacter	314
S6FEH9	S6FEH9_LACLL	unreviewed	Pyruvate-flavodoxin oxidoreductase (EC 1.2.7.-)	nifJ O9U_10880	Lactococcus lactis subsp. lactis A12	Lactococcus	1219
F3G679	F3G679_PSESJ	unreviewed	Indolepyruvate ferredoxin oxidoreductase (EC 1.2.7.8) (Fragment)	PSYPI_09290	Pseudomonas syringae pv. pisi str. 1704B	Pseudomonas	863
R7J412	R7J412_9BACT	unreviewed	Pyruvate-flavodoxin oxidoreductase	BN646_00552	Parabacteroides sp. CAG:409	Parabacteroides	905
A0A0P9MV25	A0A0P9MV25_PSESX	unreviewed	Pyruvate ferredoxin/flavodoxin oxidoreductase family protein (Fragment)	ALO50_04461	Pseudomonas syringae pv. cerasicola	Pseudomonas	159
R7N7V3	R7N7V3_9FIRM	unreviewed	Pyruvate-flavodoxin oxidoreductase	BN774_00276	Eubacterium sp. CAG:76	Eubacterium	1186
A0A0P9P0K9	A0A0P9P0K9_PSESX	unreviewed	Pyruvate ferredoxin/flavodoxin oxidoreductase family protein (Fragment)	ALO50_00731	Pseudomonas syringae pv. cerasicola	Pseudomonas	247
A0A7S7PQ91	A0A7S7PQ91_9BRAD	unreviewed	Pyruvate ferredoxin oxidoreductase	XH96_05795	Bradyrhizobium sp. CCBAU 51765	Bradyrhizobium	1149
I0XA65	I0XA65_9SPIR	unreviewed	Pyruvate:ferredoxin oxidoreductase/2-oxoacid:ferredoxin oxidoreductase, gamma subunit	MSI_9630	Treponema sp. JC4	Treponema	188
H1DAZ7	H1DAZ7_9FUSO	unreviewed	Pyruvate:ferredoxin (Flavodoxin) oxidoreductase	HMPREF9466_02630	Fusobacterium necrophorum subsp. funduliforme 1_1_36S	Fusobacterium	1095
A0A7S7T5B0	A0A7S7T5B0_9BRAD	unreviewed	Indolepyruvate ferredoxin oxidoreductase family protein	XH96_16820	Bradyrhizobium sp. CCBAU 51765	Bradyrhizobium	1163
A0A0N8R7N8	A0A0N8R7N8_PSESX	unreviewed	Pyruvate ferredoxin/flavodoxin oxidoreductase family protein (Fragment)	ALO50_04514	Pseudomonas syringae pv. cerasicola	Pseudomonas	282
A0A0R3DBX4	A0A0R3DBX4_9BRAD	unreviewed	Indolepyruvate ferredoxin oxidoreductase (EC 1.2.7.8)	AOQ71_23685	Bradyrhizobium manausense	Bradyrhizobium	1163
A0A096ASS8	A0A096ASS8_9BACT	unreviewed	Pyruvate ferredoxin oxidoreductase	HMPREF0654_03820	Prevotella disiens DNF00882	Prevotella	158
A0A415LSL8	A0A415LSL8_9FIRM	unreviewed	Pyruvate:ferredoxin (Flavodoxin) oxidoreductase	nifJ DW022_00855	Ruminococcus sp. AF37-6AT	Ruminococcus	1178
A0A8B4AR10	A0A8B4AR10_PSESX	unreviewed	Indolepyruvate ferredoxin oxidoreductase	SAMN05444507_10753	Pseudomonas syringae	Pseudomonas	1160
A0A0R3D961	A0A0R3D961_9BRAD	unreviewed	Pyruvate ferredoxin oxidoreductase	AOQ71_25190	Bradyrhizobium manausense	Bradyrhizobium	1149
H1D5U7	H1D5U7_9FUSO	unreviewed	Pyruvate:ferredoxin (Flavodoxin) oxidoreductase	HMPREF9466_00830	Fusobacterium necrophorum subsp. funduliforme 1_1_36S	Fusobacterium	1038
A0A1I5JND5	A0A1I5JND5_9BRAD	unreviewed	Indolepyruvate ferredoxin oxidoreductase	SAMN05216330_104429	Bradyrhizobium sp. Ghvi	Bradyrhizobium	1163
T0ETB4	T0ETB4_HELPX	unreviewed	Pyruvate ferredoxin oxidoreductase subunit beta	N199_07670	Helicobacter pylori UM038	Helicobacter	314
A0A414RNU5	A0A414RNU5_9ACTN	unreviewed	Pyruvate:ferredoxin (Flavodoxin) oxidoreductase	nifJ DW645_09230	Collinsella sp. AM23-17	Collinsella	1179
A0A6N7VMJ3	A0A6N7VMJ3_9FUSO	unreviewed	Pyruvate ferredoxin oxidoreductase	FYJ54_03610	Fusobacterium sp. FSA-380-WT-2B	Fusobacterium	314
A0A415UDB5	A0A415UDB5_9FIRM	unreviewed	Pyruvate:ferredoxin (Flavodoxin) oxidoreductase	nifJ DWZ24_08975	Dorea formicigenerans	Dorea	1179
A0A413W3X5	A0A413W3X5_9FIRM	unreviewed	Pyruvate:ferredoxin (Flavodoxin) oxidoreductase	nifJ DW885_05800	Dorea formicigenerans	Dorea	1179
A0A564T3E4	A0A564T3E4_9FIRM	unreviewed	Pyruvate-flavodoxin oxidoreductase (EC 1.2.7.-)	nifJ DFSSTS7063_01031	Dorea formicigenerans	Dorea	1179
A0A374LK95	A0A374LK95_9FIRM	unreviewed	Pyruvate:ferredoxin (Flavodoxin) oxidoreductase	nifJ DXA86_04730	Ruminococcus sp. OF05-2BH	Ruminococcus	1190
A0A3E4PML6	A0A3E4PML6_9FIRM	unreviewed	Pyruvate ferredoxin oxidoreductase	DXC93_11095	Dorea formicigenerans	Dorea	311
A0A417DAZ7	A0A417DAZ7_9FIRM	unreviewed	Pyruvate:ferredoxin (Flavodoxin) oxidoreductase	nifJ DW903_01600	Ruminococcus sp. AM42-10AC	Ruminococcus	1178
A0A374IHY5	A0A374IHY5_9FIRM	unreviewed	Pyruvate:ferredoxin (Flavodoxin) oxidoreductase	nifJ DXC84_08430	Ruminococcus sp. TF08-4	Ruminococcus	1190
A0A3D1NSR5	A0A3D1NSR5_9BACT	unreviewed	Pyruvate:ferredoxin (Flavodoxin) oxidoreductase	nifJ DER27_06880	Alistipes sp.	Alistipes	1180
A0A3E4MI24	A0A3E4MI24_9FIRM	unreviewed	Pyruvate:ferredoxin (Flavodoxin) oxidoreductase	nifJ DXD10_04795	Dorea formicigenerans	Dorea	1179
A0A415UFC5	A0A415UFC5_9FIRM	unreviewed	Pyruvate ferredoxin oxidoreductase	DWZ24_06780	Dorea formicigenerans	Dorea	209
A0A395XL52	A0A395XL52_9FIRM	unreviewed	Pyruvate:ferredoxin (Flavodoxin) oxidoreductase	nifJ DWV67_09135	Dorea formicigenerans	Dorea	1179
A0A3E4F5D9	A0A3E4F5D9_9FIRM	unreviewed	Pyruvate ferredoxin oxidoreductase	DXD84_09920	Dorea formicigenerans	Dorea	311
A0A3E4MAE2	A0A3E4MAE2_9FIRM	unreviewed	Pyruvate ferredoxin oxidoreductase	porA DXD10_11060	Dorea formicigenerans	Dorea	394
A0A0M1VTH3	A0A0M1VTH3_FUSNV	unreviewed	Pyruvate:ferredoxin (Flavodoxin) oxidoreductase	FSCG_00665	Fusobacterium nucleatum subsp. vincentii 4_1_13	Fusobacterium	1189
A0A1C7YUY9	A0A1C7YUY9_PSESX	unreviewed	Indolepyruvate ferredoxin oxidoreductase (EC 1.2.7.8)	AFK24_28775	Pseudomonas syringae	Pseudomonas	1161
A0A417VRB9	A0A417VRB9_9FIRM	unreviewed	Pyruvate:ferredoxin (Flavodoxin) oxidoreductase	nifJ DXB15_03270	Roseburia sp. OM02-15	Roseburia	1178
A0A417VM58	A0A417VM58_9FIRM	unreviewed	Pyruvate:ferredoxin (Flavodoxin) oxidoreductase	nifJ DXB15_09040	Roseburia sp. OM02-15	Roseburia	1166
A0A7X4UPW7	A0A7X4UPW7_PSESX	unreviewed	Indolepyruvate ferredoxin oxidoreductase	B1F72_16660	Pseudomonas syringae	Pseudomonas	1160
A0A3M3PIA2	A0A3M3PIA2_PSESX	unreviewed	Indolepyruvate ferredoxin oxidoreductase	ALQ54_04109	Pseudomonas syringae	Pseudomonas	1160
A0A0M1VW58	A0A0M1VW58_FUSNV	unreviewed	Pyruvate:ferredoxin (Flavodoxin) oxidoreductase	FSCG_01557	Fusobacterium nucleatum subsp. vincentii 4_1_13	Fusobacterium	1188
A0A0X8JMF1	A0A0X8JMF1_9DELT	unreviewed	Pyruvate:ferredoxin oxidoreductase (EC 1.2.7.1) (Pyruvate synthase)	AXF13_15615	Desulfovibrio fairfieldensis	Desulfovibrio	1178
A0A1E5HAJ7	A0A1E5HAJ7_9ENTE	unreviewed	Pyruvate:ferredoxin (Flavodoxin) oxidoreductase	BCR24_04510	Enterococcus ureilyticus	Enterococcus	1225
A0A3R6VHR0	A0A3R6VHR0_9FIRM	unreviewed	Pyruvate ferredoxin oxidoreductase	DXB15_00685	Roseburia sp. OM02-15	Roseburia	182
A0A085VQB1	A0A085VQB1_PSESX	unreviewed	Indolepyruvate ferredoxin oxidoreductase (EC 1.2.7.8)	IV01_03450	Pseudomonas syringae	Pseudomonas	1160
A0A416R832	A0A416R832_9FIRM	unreviewed	Pyruvate:ferredoxin (Flavodoxin) oxidoreductase	nifJ DWX61_03390	Ruminococcus sp. AF20-12LB	Ruminococcus	1181
A0A1Y4J9N7	A0A1Y4J9N7_9BACE	unreviewed	Pyruvate:ferredoxin (Flavodoxin) oxidoreductase	B5F25_17515	Bacteroides sp. An19	Bacteroides	1185
A0A550GFS2	A0A550GFS2_9PSED	unreviewed	Indolepyruvate ferredoxin oxidoreductase family protein	EQ831_00470	Pseudomonas sp. ALS1279	Pseudomonas	1155
A0A3M3JVQ5	A0A3M3JVQ5_9PSED	unreviewed	Indolepyruvate ferredoxin oxidoreductase	ALQ65_04369	Pseudomonas syringae pv. coriandricola	Pseudomonas	1175
A0A069SLA8	A0A069SLA8_PHOVU	unreviewed	Pyruvate ferredoxin/flavodoxin oxidoreductase family protein	M099_0996	Phocaeicola vulgatus str. 3975 RP4	Phocaeicola	180
A0A1H3ZDY1	A0A1H3ZDY1_9BACT	unreviewed	Pyruvate-ferredoxin/flavodoxin oxidoreductase	SAMN04487851_103227	Prevotella sp. tc2-28	Prevotella	1189
A0A069SUW2	A0A069SUW2_PHOVU	unreviewed	Pyruvate ferredoxin/flavodoxin oxidoreductase family protein	M099_1022	Phocaeicola vulgatus str. 3975 RP4	Phocaeicola	193
A0A416WBH9	A0A416WBH9_9BACE	unreviewed	Pyruvate:ferredoxin (Flavodoxin) oxidoreductase	nifJ DWW69_03080	Bacteroides sp. AF16-49	Bacteroides	1185
A0A0B3VYE1	A0A0B3VYE1_9FIRM	unreviewed	Pyruvate-flavodoxin oxidoreductase	QX51_05980	Terrisporobacter othiniensis	Terrisporobacter	1177
A0A373VRI3	A0A373VRI3_9FIRM	unreviewed	Pyruvate:ferredoxin (Flavodoxin) oxidoreductase	nifJ DWX28_07020	Blautia sp. AF19-10LB	Blautia	1178
A0A412GUX2	A0A412GUX2_9BACT	unreviewed	Pyruvate:ferredoxin (Flavodoxin) oxidoreductase	nifJ DWY20_04230	Phocaeicola coprocola	Phocaeicola	1182
A0A246EQ76	A0A246EQ76_9BACT	unreviewed	Pyruvate ferredoxin oxidoreductase	CBG57_08025	Prevotella nigrescens	Prevotella	159
A0A1Y6KET4	A0A1Y6KET4_9BRAD	unreviewed	Putative pyruvate ferredoxin/flavodoxin oxidoreductase (EC 1.2.7.8)	BRAD285_3088	Bradyrhizobium sp. ORS 285	Bradyrhizobium	1163
A0A416ZMD6	A0A416ZMD6_9FIRM	unreviewed	Pyruvate:ferredoxin (Flavodoxin) oxidoreductase	nifJ DW965_11420	Blautia sp. AM47-4	Blautia	1183
A0A7J0BXB9	A0A7J0BXB9_9DELT	unreviewed	Pyruvate ferredoxin oxidoreductase subunit alpha	porA DSM19430T_30310	Desulfovibrio psychrotolerans	Desulfovibrio	561
A0A1Y1QSB5	A0A1Y1QSB5_9GAMM	unreviewed	Pyruvate ferredoxin oxidoreductase	BWK73_14735	Thiothrix lacustris	Thiothrix	339
A0A2V1J0A5	A0A2V1J0A5_9BACT	unreviewed	Pyruvate:ferredoxin (Flavodoxin) oxidoreductase	nifJ C5O25_02740	Paramuribaculum intestinale	Paramuribaculum	1167
A0A2V1IWA5	A0A2V1IWA5_9BACT	unreviewed	Pyruvate:ferredoxin (Flavodoxin) oxidoreductase	nifJ C5O25_09185	Paramuribaculum intestinale	Paramuribaculum	1188
A0A412PEC1	A0A412PEC1_9FIRM	unreviewed	Pyruvate:ferredoxin (Flavodoxin) oxidoreductase	nifJ DWX20_03895	Solobacterium moorei	Solobacterium	1187
A0A1Y1QV82	A0A1Y1QV82_9GAMM	unreviewed	Pyruvate ferredoxin oxidoreductase	BWK73_08760	Thiothrix lacustris	Thiothrix	1641
A0A2T4T245	A0A2T4T245_9BACT	unreviewed	Pyruvate:ferredoxin (Flavodoxin) oxidoreductase	nifJ C3V39_11005	Prevotella sp. oral taxon 820	Prevotella	1195
A0A1Y1QS37	A0A1Y1QS37_9GAMM	unreviewed	Pyruvate ferredoxin oxidoreductase	porA BWK73_14740	Thiothrix lacustris	Thiothrix	417
A0A2T4T5M7	A0A2T4T5M7_9BACT	unreviewed	Pyruvate ferredoxin oxidoreductase	C3V39_04985	Prevotella sp. oral taxon 820	Prevotella	159
A0A413HYU9	A0A413HYU9_9FIRM	unreviewed	Pyruvate:ferredoxin (Flavodoxin) oxidoreductase	nifJ DXA57_13530	Blautia sp. OF03-15BH	Blautia	1179
A0A7J0BR41	A0A7J0BR41_9DELT	unreviewed	Pyruvate ferredoxin oxidoreductase subunit gamma	DSM19430T_03260	Desulfovibrio psychrotolerans	Desulfovibrio	206
A0A246EKW6	A0A246EKW6_9BACT	unreviewed	Pyruvate:ferredoxin (Flavodoxin) oxidoreductase	CBG57_12070	Prevotella nigrescens	Prevotella	1188
A0A7J0BXZ3	A0A7J0BXZ3_9DELT	unreviewed	Pyruvate ferredoxin/flavodoxin oxidoreductase subunit beta	DSM19430T_32370	Desulfovibrio psychrotolerans	Desulfovibrio	273
E3GJG9	E3GJG9_9FIRM	unreviewed	Pyruvate ferredoxin/flavodoxin oxidoreductase	ELI_0790	Eubacterium callanderi	Eubacterium	281
R7E002	R7E002_9BACT	unreviewed	Pyruvate-flavodoxin oxidoreductase	BN616_00220	Akkermansia sp. CAG:344	Akkermansia	1192
J0IRF4	J0IRF4_HELPX	unreviewed	Pyruvate ferredoxin oxidoreductase, alpha subunit (EC 1.2.7.1)	porA HPNQ4099_1300	Helicobacter pylori NQ4099	Helicobacter	407
I9BCS8	I9BCS8_BACFG	unreviewed	Pyruvate:ferredoxin (Flavodoxin) oxidoreductase	HMPREF1080_02312	Bacteroides fragilis CL05T12C13	Bacteroides	1184
A0A7J0BXC7	A0A7J0BXC7_9DELT	unreviewed	Pyruvate ferredoxin oxidoreductase subunit beta	porB DSM19430T_30320	Desulfovibrio psychrotolerans	Desulfovibrio	283
A0A4Y9J1F9	A0A4Y9J1F9_9BACT	unreviewed	Pyruvate:ferredoxin (Flavodoxin) oxidoreductase	nifJ E4T81_02800	Barnesiella sp. WM24	Barnesiella	1190
A0A7J0BRH3	A0A7J0BRH3_9DELT	unreviewed	Pyruvate:ferredoxin oxidoreductase (EC 1.2.7.1) (Pyruvate synthase)	poR DSM19430T_10010	Desulfovibrio psychrotolerans	Desulfovibrio	1218
A0A0P9KCX7	A0A0P9KCX7_9PSED	unreviewed	Indolepyruvate ferredoxin oxidoreductase	ALO88_05036	Pseudomonas syringae pv. antirrhini	Pseudomonas	1160
A0A096BE40	A0A096BE40_FLAPL	unreviewed	Pyruvate:ferredoxin oxidoreductase	HMPREF9460_00209	Flavonifractor plautii 1_3_50AFAA	Flavonifractor	1211
A0A1V1I329	A0A1V1I329_9FIRM	unreviewed	Pyruvate-flavodoxin oxidoreductase	CRIB_2021	Romboutsia ilealis	Romboutsia	1180
V6LFW5	V6LFW5_HELPX	unreviewed	Pyruvate ferredoxin oxidoreductase subunit beta	N871_08160	Helicobacter pylori X47-2AL	Helicobacter	314
A0A1F0XWC8	A0A1F0XWC8_9MICC	unreviewed	Pyruvate ferredoxin oxidoreductase	HMPREF2928_01780	Rothia sp. HMSC072B04	Rothia	415
A0A1V1HYJ6	A0A1V1HYJ6_9FIRM	unreviewed	Pyruvate-flavodoxin oxidoreductase	CRIB_285	Romboutsia ilealis	Romboutsia	1175
A0A096BSQ9	A0A096BSQ9_9BACT	unreviewed	Pyruvate ferredoxin oxidoreductase	HMPREF0647_01040	Prevotella bivia DNF00320	Prevotella	159
W0ET01	W0ET01_9BACT	unreviewed	Pyruvate-flavodoxin oxidoreductase	BARVI_05475	Barnesiella viscericola DSM 18177	Barnesiella	1187
A0A015TWC2	A0A015TWC2_BACFG	unreviewed	Pyruvate ferredoxin/flavodoxin oxidoreductase family protein	M085_1460	Bacteroides fragilis str. 3986 N(B)19	Bacteroides	194
I9Q0F8	I9Q0F8_HELPX	unreviewed	Pyruvate ferredoxin oxidoreductase, beta subunit (EC 1.2.7.1)	porB HPNQ4099_1301	Helicobacter pylori NQ4099	Helicobacter	314
E3GI12	E3GI12_9FIRM	unreviewed	Pyruvate ferredoxin/flavodoxin oxidoreductase	ELI_0278	Eubacterium callanderi	Eubacterium	100
A0A6L8P4U4	A0A6L8P4U4_BACAN	unreviewed	Putative pyruvate ferredoxin oxidoreductase, alpha subunit	GBAA_3910	Bacillus anthracis	Bacillus	585
A0A3M2H8E6	A0A3M2H8E6_9PSED	unreviewed	Indolepyruvate ferredoxin oxidoreductase family protein	EA796_09595	Pseudomonas sp. AOB-7	Pseudomonas	1155
A0A0D6N0F8	A0A0D6N0F8_9PROT	unreviewed	Pyruvate ferredoxin/flavodoxin oxidoreductase	Abci_001_017	Acetobacter cibinongensis	Acetobacter	1191
A0A0P9R8Q0	A0A0P9R8Q0_9PSED	unreviewed	Pyruvate decarboxylase:Pyruvate ferredoxin/flavodoxin oxidoreductase (Fragment)	ALO69_100852	Pseudomonas ficuserectae	Pseudomonas	390
Q4ZS17	Q4ZS17_PSEU2	unreviewed	Pyruvate decarboxylase:Pyruvate ferredoxin/flavodoxin oxidoreductase	Psyr_3021	Pseudomonas syringae pv. syringae (strain B728a)	Pseudomonas	1160
A0A8E1YCD3	A0A8E1YCD3_9ENTE	unreviewed	Pyruvate:ferredoxin (Flavodoxin) oxidoreductase	nifJ GNX17_04995	Enterococcus lactis	Enterococcus	1230
V5NQ59	V5NQ59_HELPX	unreviewed	Pyruvate:ferredoxin oxidoreductase gamma subunit (EC 1.2.7.1)	U064_1429	Helicobacter pylori BM012S	Helicobacter	186
A0A0F5RNY8	A0A0F5RNY8_9BACI	unreviewed	Putative pyruvate ferredoxin oxidoreductase, alpha subunit	OA45_02985	Bacillus sp. UMTAT18	Bacillus	585
R7NR83	R7NR83_9FIRM	unreviewed	Pyruvate-flavodoxin oxidoreductase	BN720_00026	Eubacterium sp. CAG:581	Eubacterium	1186
A0A3M5C2I2	A0A3M5C2I2_9PSED	unreviewed	Indolepyruvate ferredoxin oxidoreductase	ALP67_05321	Pseudomonas ficuserectae	Pseudomonas	1088
V5NPM8	V5NPM8_HELPX	unreviewed	Pyruvate:ferredoxin oxidoreductase delta subunit (EC 1.2.7.1)	U064_1430	Helicobacter pylori BM012S	Helicobacter	130
A0A7W2AJY8	A0A7W2AJY8_9ENTE	unreviewed	Pyruvate:ferredoxin (Flavodoxin) oxidoreductase	nifJ H1Z91_02880	Enterococcus lactis	Enterococcus	1230
Q72F41	Q72F41_DESVH	unreviewed	Pyruvate ferredoxin/flavodoxin oxidoreductase family protein	DVU_0374	Desulfovibrio vulgaris (strain ATCC 29579 / DSM 644 / NCIMB 8303 / VKM B-1760 / Hildenborough)	Desulfovibrio	832
A0A0E3VXS4	A0A0E3VXS4_9BRAD	unreviewed	Indolepyruvate ferredoxin oxidoreductase	NK6_10033	Bradyrhizobium diazoefficiens	Bradyrhizobium	1163
A0A7X0LUJ8	A0A7X0LUJ8_9BACI	unreviewed	Pyruvate ferredoxin oxidoreductase alpha subunit (EC 1.2.7.1)	HNR53_000240	Bacillus benzoevorans	Bacillus	772
A0A6D2C6Y7	A0A6D2C6Y7_9HELI	unreviewed	Pyruvate ferredoxin oxidoreductase	LS77_005585	Helicobacter bilis	Helicobacter	314
A0A0T1W5Y2	A0A0T1W5Y2_9MYCO	unreviewed	Indolepyruvate ferredoxin oxidoreductase	ASD37_25030	Mycobacterium sp. Root135	Mycobacterium	1168
A0A3E2MZ57	A0A3E2MZ57_MYCMR	unreviewed	Pyruvate-flavodoxin oxidoreductase (EC 1.2.7.-)	nifJ DAVIS_01563	Mycobacterium marinum	Mycobacterium	1193
A0A1Q2LIJ7	A0A1Q2LIJ7_9HELI	unreviewed	Pyruvate ferredoxin oxidoreductase	porD XJ32_06235	Helicobacter bilis	Helicobacter	135
A0A1Y0KU19	A0A1Y0KU19_9PSED	unreviewed	Indolepyruvate ferredoxin oxidoreductase	B9K09_15100	Pseudomonas sp. M30-35	Pseudomonas	1155
A0A015VCJ3	A0A015VCJ3_BACFG	unreviewed	Pyruvate ferredoxin/flavodoxin oxidoreductase family protein	M085_1409	Bacteroides fragilis str. 3986 N(B)19	Bacteroides	180
A0A2D5H7H5	A0A2D5H7H5_9SPHN	unreviewed	Pyruvate ferredoxin oxidoreductase	CMH85_01070	Novosphingobium sp.	Novosphingobium	905
A0A853JTR1	A0A853JTR1_9FIRM	unreviewed	Pyruvate ferredoxin oxidoreductase	porA H0N91_16670	Eubacterium callanderi	Eubacterium	394
I9NWY3	I9NWY3_HELPX	unreviewed	Pyruvate ferredoxin oxidoreductase (EC 1.2.7.1)	porD HPCPY1124_1360	Helicobacter pylori CPY1124	Helicobacter	130
I9NTS6	I9NTS6_HELPX	unreviewed	Pyruvate ferredoxin oxidoreductase, beta subunit (EC 1.2.7.1)	porB HPCPY1124_1362	Helicobacter pylori CPY1124	Helicobacter	314
J0HL37	J0HL37_HELPX	unreviewed	Pyruvate ferredoxin oxidoreductase, alpha subunit (EC 1.2.7.1)	porA HPCPY1124_1361	Helicobacter pylori CPY1124	Helicobacter	407
A0A1I5NBT8	A0A1I5NBT8_9FIRM	unreviewed	Pyruvate ferredoxin oxidoreductase gamma subunit	SAMN04487888_107297	Eubacterium callanderi	Eubacterium	182
A0A1I5NCS9	A0A1I5NCS9_9FIRM	unreviewed	Pyruvate ferredoxin oxidoreductase delta subunit	SAMN04487888_107296	Eubacterium callanderi	Eubacterium	100
A0A1E9GEV1	A0A1E9GEV1_9MICC	unreviewed	Pyruvate ferredoxin oxidoreductase	HMPREF2765_07895	Rothia sp. HMSC062H08	Rothia	389
R5BKK2	R5BKK2_9BACE	unreviewed	Pyruvate-flavodoxin oxidoreductase	BN459_01528	Bacteroides sp. CAG:1060	Bacteroides	1174
A0A2A3MDP8	A0A2A3MDP8_9PSED	unreviewed	Indolepyruvate ferredoxin oxidoreductase (EC 1.2.7.8)	CNQ84_17870	Pseudomonas abyssi	Pseudomonas	1188
G9WUK5	G9WUK5_9FIRM	unreviewed	Pyruvate:ferredoxin oxidoreductase	HMPREF9624_00330	Oribacterium asaccharolyticum ACB7	Oribacterium	1178
R7FXH3	R7FXH3_9FIRM	unreviewed	Pyruvate-flavodoxin oxidoreductase	BN651_00226	Dorea longicatena CAG:42	Dorea	1180
A0A1H8CU33	A0A1H8CU33_9BACT	unreviewed	Pyruvate-ferredoxin/flavodoxin oxidoreductase	SAMN04487902_105262	Prevotella sp. ne3005	Prevotella	1188
A0A1M6X933	A0A1M6X933_9FIRM	unreviewed	Pyruvate-ferredoxin/flavodoxin oxidoreductase	SAMN04487888_102341	Eubacterium callanderi	Eubacterium	1178
A0A8G1TDR8	A0A8G1TDR8_ENTCA	unreviewed	Pyruvate:ferredoxin (Flavodoxin) oxidoreductase	nifJ DW201_15730	Enterococcus casseliflavus (Enterococcus flavescens)	Enterococcus	1227
A0A8E2GM07	A0A8E2GM07_ENTCA	unreviewed	Pyruvate:ferredoxin (Flavodoxin) oxidoreductase	RU99_GL002966	Enterococcus casseliflavus (Enterococcus flavescens)	Enterococcus	1227
A0A1V8ZMQ8	A0A1V8ZMQ8_ENTCA	unreviewed	Pyruvate:ferredoxin (Flavodoxin) oxidoreductase	BH739_09430	Enterococcus casseliflavus (Enterococcus flavescens)	Enterococcus	1236
A0A4U9ZPR7	A0A4U9ZPR7_ENTCA	unreviewed	Pyruvate:ferredoxin (Flavodoxin) oxidoreductase (EC 1.2.7.1)	porA NCTC4725_01985	Enterococcus casseliflavus (Enterococcus flavescens)	Enterococcus	1236
I9U2Y6	I9U2Y6_HELPX	unreviewed	Pyruvate ferredoxin oxidoreductase, alpha subunit (EC 1.2.7.1)	porA HPHPA26_0953	Helicobacter pylori Hp A-26	Helicobacter	407
A0A1I7B4I8	A0A1I7B4I8_9PSED	unreviewed	Indolepyruvate ferredoxin oxidoreductase	SAMN05216264_104307	Pseudomonas marincola	Pseudomonas	1184
A0A4Q0DAN2	A0A4Q0DAN2_ENTCA	unreviewed	Pyruvate:ferredoxin (Flavodoxin) oxidoreductase	nifJ EQ871_03505	Enterococcus casseliflavus (Enterococcus flavescens)	Enterococcus	1227
R6G0M5	R6G0M5_9FIRM	unreviewed	Pyruvate-flavodoxin oxidoreductase	BN476_01425	Eubacterium hallii CAG:12	Eubacterium	1185
A0A4Q9R4A2	A0A4Q9R4A2_9PSED	unreviewed	Indolepyruvate ferredoxin oxidoreductase family protein	DNK44_09640	Pseudomonas dryadis	Pseudomonas	1156
A0A416BQB7	A0A416BQB7_9FIRM	unreviewed	Pyruvate:ferredoxin (Flavodoxin) oxidoreductase	nifJ DW049_00410	Ruminococcus sp. AF41-9	Ruminococcus	1178
A0A1I6Y959	A0A1I6Y959_9PSED	unreviewed	Indolepyruvate ferredoxin oxidoreductase	SAMN05216264_101497	Pseudomonas marincola	Pseudomonas	1155
A0A0P9QVZ6	A0A0P9QVZ6_9PSED	unreviewed	Pyruvate ferredoxin/flavodoxin oxidoreductase family protein	ALO69_00304	Pseudomonas ficuserectae	Pseudomonas	154
I9TYM7	I9TYM7_HELPX	unreviewed	Pyruvate ferredoxin oxidoreductase, gamma subunit (EC 1.2.7.1)	porG HPHPA26_0955	Helicobacter pylori Hp A-26	Helicobacter	186
V5NPJ3	V5NPJ3_HELPX	unreviewed	Pyruvate:ferredoxin oxidoreductase beta subunit (EC 1.2.7.1)	U064_1432	Helicobacter pylori BM012S	Helicobacter	314
A0A3R6GZH7	A0A3R6GZH7_9FIRM	unreviewed	Pyruvate:ferredoxin (Flavodoxin) oxidoreductase	nifJ DWZ31_15785	Roseburia intestinalis	Roseburia	1181
V5NP12	V5NP12_HELPX	unreviewed	Pyruvate:ferredoxin oxidoreductase alpha subunit (EC 1.2.7.1)	U064_1431	Helicobacter pylori BM012S	Helicobacter	407
J0CM79	J0CM79_HELPX	unreviewed	Pyruvate ferredoxin oxidoreductase, beta subunit (EC 1.2.7.1)	porB HPHPA26_0952	Helicobacter pylori Hp A-26	Helicobacter	314
C4Z545	C4Z545_LACE2	unreviewed	Putative pyruvate-flavodoxin oxidoreductase	EUBELI_00741	Lachnospira eligens (strain ATCC 27750 / DSM 3376 / VPI C15-48 / C15-B4) (Eubacterium eligens)	Lachnospira	1186
A0A1Z5YYN4	A0A1Z5YYN4_9PROT	unreviewed	Pyruvate-flavodoxin oxidoreductase	HK14_04095	Acetobacter cibinongensis	Acetobacter	1191
A0A1E8TQJ5	A0A1E8TQJ5_9MICC	unreviewed	Pyruvate ferredoxin oxidoreductase	HMPREF2836_02020	Rothia sp. HMSC065C12	Rothia	405
R6SS86	R6SS86_9FIRM	unreviewed	Pyruvate-flavodoxin oxidoreductase	BN788_00949	Eubacterium siraeum CAG:80	Eubacterium	605
R6RU33	R6RU33_9FIRM	unreviewed	Pyruvate:ferredoxin oxidoreductase and related 2-oxoacid:ferredoxin oxidoreductases alpha subunit	BN788_00612	Eubacterium siraeum CAG:80	Eubacterium	355
A0A6H0UKC0	A0A6H0UKC0_9LACT	unreviewed	Pyruvate:ferredoxin (Flavodoxin) oxidoreductase	nifJ GU335_06730	Lactococcus raffinolactis	Lactococcus	1222
A0A6H0UIY0	A0A6H0UIY0_9LACT	unreviewed	Pyruvate:ferredoxin (Flavodoxin) oxidoreductase	nifJ GU335_01565	Lactococcus raffinolactis	Lactococcus	1180
T0E5J8	T0E5J8_HELPX	unreviewed	Pyruvate ferredoxin oxidoreductase subunit beta	N206_06960	Helicobacter pylori UM111	Helicobacter	314
T2T0L3	T2T0L3_HELPX	unreviewed	Pyruvate ferredoxin oxidoreductase subunit beta	L930_08055	Helicobacter pylori PZ5004	Helicobacter	314
A0A5R9CB76	A0A5R9CB76_9LACT	unreviewed	Pyruvate:ferredoxin (Flavodoxin) oxidoreductase	nifJ FEZ46_11050	Lactococcus raffinolactis	Lactococcus	1222
R6RLY7	R6RLY7_9FIRM	unreviewed	Pyruvate:ferredoxin oxidoreductase and related 2-oxoacid:ferredoxin oxidoreductases gamma subunit	BN788_01343	Eubacterium siraeum CAG:80	Eubacterium	197
A0A6H0UW62	A0A6H0UW62_9LACT	unreviewed	Pyruvate:ferredoxin (Flavodoxin) oxidoreductase	nifJ GU334_08600	Lactococcus raffinolactis	Lactococcus	1180
A0A151FSI2	A0A151FSI2_9BRAD	unreviewed	Pyruvate ferredoxin oxidoreductase	A1D31_28950	Bradyrhizobium liaoningense	Bradyrhizobium	1149
Q17YL3	Q17YL3_HELAH	unreviewed	Pyruvate ferredoxin oxidoreductase, alpha subunit (EC 1.2.7.1)	porA Hac_0431	Helicobacter acinonychis (strain Sheeba)	Helicobacter	407
A0A7X2NGE1	A0A7X2NGE1_9FIRM	unreviewed	Pyruvate:ferredoxin (Flavodoxin) oxidoreductase	nifJ FYJ52_05960	Pseudoramibacter porci	Pseudoramibacter	1171
A0A4R0DMF0	A0A4R0DMF0_9GAMM	unreviewed	Indolepyruvate ferredoxin oxidoreductase family protein	E0H82_11045	Acinetobacter sp. ANC 4910	Acinetobacter	1159
A0A4Q5EX64	A0A4Q5EX64_9FIRM	unreviewed	Pyruvate:ferredoxin (Flavodoxin) oxidoreductase	nifJ EAI83_07590	Blautia sp. aa_0143	Blautia	1181
A0A1X7CR77	A0A1X7CR77_9DELT	unreviewed	Pyruvate:ferredoxin oxidoreductase (EC 1.2.7.1) (Pyruvate synthase)	SAMN06295933_1133	Desulfovibrio gilichinskyi	Desulfovibrio	1182
A0A417KU22	A0A417KU22_9CLOT	unreviewed	Pyruvate:ferredoxin (Flavodoxin) oxidoreductase	nifJ DXD89_02925	Butyricicoccus sp. TM10-16AC	Butyricicoccus	1186
W1V4A6	W1V4A6_9FIRM	unreviewed	Pyruvate ferredoxin oxidoreductase, alpha subunit (Fragment)	Q619_VDC00251G0001	Veillonella dispar DORA_11	Veillonella	104
A0A6N9PQZ6	A0A6N9PQZ6_9FIRM	unreviewed	Pyruvate:ferredoxin (Flavodoxin) oxidoreductase	nifJ D1644_04910	Neglecta sp. 59	Neglecta	1221
Q17YL1	Q17YL1_HELAH	unreviewed	Pyruvate ferredoxin oxidoreductase, gamma subunit (EC 1.2.7.1)	porG Hac_0433	Helicobacter acinonychis (strain Sheeba)	Helicobacter	186
A0A1Y3XEE4	A0A1Y3XEE4_9FIRM	unreviewed	Pyruvate:ferredoxin (Flavodoxin) oxidoreductase	B5G06_07240	Flavonifractor sp. An52	Flavonifractor	1188
W1V3R6	W1V3R6_9FIRM	unreviewed	Pyruvate ferredoxin/flavodoxin oxidoreductase, beta subunit (Fragment)	Q619_VDC00298G0001	Veillonella dispar DORA_11	Veillonella	186
Q17YL4	Q17YL4_HELAH	unreviewed	Pyruvate ferredoxin oxidoreductase, beta subunit (EC 1.2.7.1)	porB Hac_0430	Helicobacter acinonychis (strain Sheeba)	Helicobacter	314
A0A415CD75	A0A415CD75_9ACTN	unreviewed	Pyruvate:ferredoxin (Flavodoxin) oxidoreductase	nifJ DW136_01015	Collinsella sp. AM12-1	Collinsella	1179
Q17YL2	Q17YL2_HELAH	unreviewed	Pyruvate ferredoxin oxidoreductase, delta subunit (EC 1.2.7.1)	porD Hac_0432	Helicobacter acinonychis (strain Sheeba)	Helicobacter	130
A0A6A0B7W3	A0A6A0B7W3_9LACT	unreviewed	Pyruvate-flavodoxin oxidoreductase	Hs20B_11510	Lactococcus insecticola	Lactococcus	1224
W1UZJ5	W1UZJ5_9FIRM	unreviewed	Pyruvate ferredoxin oxidoreductase, alpha subunit	Q619_VDC00527G0005	Veillonella dispar DORA_11	Veillonella	583
W1V1P7	W1V1P7_9FIRM	unreviewed	Pyruvate ferredoxin/flavodoxin oxidoreductase, beta subunit	Q619_VDC00527G0004	Veillonella dispar DORA_11	Veillonella	290
A0A096A8B1	A0A096A8B1_9BACT	unreviewed	Pyruvate ferredoxin oxidoreductase	HMPREF2139_00400	Prevotella denticola DNF00960	Prevotella	159
W1UVQ9	W1UVQ9_9FIRM	unreviewed	Pyruvate-flavodoxin oxidoreductase	Q619_VDC00574G0024	Veillonella dispar DORA_11	Veillonella	1178
A0A2Z5TMB6	A0A2Z5TMB6_9STRE	unreviewed	Pyruvate:ferredoxin (Flavodoxin) oxidoreductase	SR187_4460	Streptococcus ruminantium	Streptococcus	1209
I8W881	I8W881_9BACT	unreviewed	Pyruvate:ferredoxin (Flavodoxin) oxidoreductase	HMPREF1065_03702	Phocaeicola dorei CL03T12C01	Phocaeicola	1181
A0A3P1VW75	A0A3P1VW75_9FUSO	unreviewed	Pyruvate:ferredoxin (Flavodoxin) oxidoreductase	nifJ EII29_10150	Leptotrichia sp. OH3620_COT-345	Leptotrichia	1179
A0A2C8EEH7	A0A2C8EEH7_9LACT	unreviewed	Pyruvate-flavodoxin oxidoreductase (EC 1.2.7.-)	nifJ LPICM17_170049	Lactococcus piscium	Lactococcus	1222
C7NEA3	C7NEA3_LEPBD	unreviewed	Pyruvate ferredoxin/flavodoxin oxidoreductase	Lebu_0381	Leptotrichia buccalis (strain ATCC 14201 / DSM 1135 / JCM 12969 / NCTC 10249 / C-1013-b)	Leptotrichia	1189
A0A416U6X1	A0A416U6X1_9FIRM	unreviewed	Pyruvate:ferredoxin (Flavodoxin) oxidoreductase	nifJ DWX00_08635	Blautia sp. AF17-9LB	Blautia	1183
A0A0P9SW84	A0A0P9SW84_PSESX	unreviewed	Indolepyruvate ferredoxin oxidoreductase	ALQ98_05543	Pseudomonas syringae pv. lapsa	Pseudomonas	1162
A0A151FKA6	A0A151FKA6_9BRAD	unreviewed	Indolepyruvate ferredoxin oxidoreductase	A1D31_35235	Bradyrhizobium liaoningense	Bradyrhizobium	1163
B7HLA7	B7HLA7_BACC7	unreviewed	Putative pyruvate ferredoxin oxidoreductase, beta subunit	BCAH187_A3820	Bacillus cereus (strain AH187)	Bacillus	288
R7LDC1	R7LDC1_9BACT	unreviewed	Pyruvate-flavodoxin oxidoreductase	BN805_00802	Prevotella sp. CAG:891	Prevotella	1182
A0A3M2YAD5	A0A3M2YAD5_PSESY	unreviewed	Indolepyruvate ferredoxin oxidoreductase	ALQ91_05105	Pseudomonas syringae pv. syringae	Pseudomonas	1199
A0A1L7G1P3	A0A1L7G1P3_9PSED	unreviewed	Indolepyruvate ferredoxin oxidoreductase	UYA_15270	Pseudomonas alcaliphila JAB1	Pseudomonas	1155
A0A2V4RGL8	A0A2V4RGL8_PSESY	unreviewed	Indolepyruvate ferredoxin oxidoreductase family protein	DND47_05600	Pseudomonas syringae pv. syringae	Pseudomonas	1160
A0A4Q2KV44	A0A4Q2KV44_9FUSO	unreviewed	Pyruvate:ferredoxin (Flavodoxin) oxidoreductase	nifJ EPT53_08830	Fusobacterium necrophorum	Fusobacterium	1192
Q636Q3	Q636Q3_BACCZ	unreviewed	Pyruvate ferredoxin oxidoreductase, beta subunit	porB BCE33L3532	Bacillus cereus (strain ZK / E33L)	Bacillus	288
B7HLA8	B7HLA8_BACC7	unreviewed	Putative pyruvate ferredoxin oxidoreductase, alpha subunit	BCAH187_A3821	Bacillus cereus (strain AH187)	Bacillus	585
T3DCH7	T3DCH7_CLODI	unreviewed	Pyruvate ferredoxin/flavodoxin oxidoreductase family protein	QEW_2729	Clostridioides difficile CD160	Clostridioides	179
A0A7G7YNE3	A0A7G7YNE3_9CORY	unreviewed	Indolepyruvate ferredoxin oxidoreductase family protein	GP473_04425	Corynebacterium anserum	Corynebacterium	1152
A0A3M5VNH7	A0A3M5VNH7_PSESY	unreviewed	Indolepyruvate ferredoxin oxidoreductase	ALP25_01290	Pseudomonas syringae pv. syringae	Pseudomonas	703
A0A3M4V6H1	A0A3M4V6H1_PSESY	unreviewed	Indolepyruvate ferredoxin oxidoreductase	ALP85_05167	Pseudomonas syringae pv. syringae	Pseudomonas	1161
A0A0Q0G5G1	A0A0Q0G5G1_PSESY	unreviewed	Indolepyruvate ferredoxin oxidoreductase	ALO45_02720	Pseudomonas syringae pv. syringae	Pseudomonas	1160
A0A7V8SJM5	A0A7V8SJM5_9LACT	unreviewed	Pyruvate:ferredoxin (Flavodoxin) oxidoreductase	nifJ HZR21_05100	Lactococcus laudensis	Lactococcus	1222
A0A158SRK4	A0A158SRK4_9SPHN	unreviewed	Pyruvate ferredoxin/flavodoxin oxidoreductase	SPHV1_260004	Novosphingobium sp. KN65.2	Novosphingobium	491
A0A2S4I0X5	A0A2S4I0X5_PSESY	unreviewed	Indolepyruvate ferredoxin oxidoreductase (EC 1.2.7.8)	CXB37_07485	Pseudomonas syringae pv. syringae	Pseudomonas	1160
A0A2A5S5X8	A0A2A5S5X8_9LACT	unreviewed	Pyruvate-flavodoxin oxidoreductase	RU86_GL000104	Lactococcus piscium	Lactococcus	1232
A0A351RFJ5	A0A351RFJ5_9FIRM	unreviewed	Pyruvate:ferredoxin (Flavodoxin) oxidoreductase (Fragment)	nifJ DCX98_04340	Eubacterium sp.	Eubacterium	1096
A0A4Q2KVE7	A0A4Q2KVE7_9FUSO	unreviewed	Pyruvate:ferredoxin (Flavodoxin) oxidoreductase	nifJ EPT53_06645	Fusobacterium necrophorum	Fusobacterium	1193
A0A2A2VDG0	A0A2A2VDG0_9BRAD	unreviewed	Pyruvate ferredoxin oxidoreductase	CK489_14105	Bradyrhizobium sp. UFLA03-84	Bradyrhizobium	1158
A0A1I0M353	A0A1I0M353_9BACT	unreviewed	Pyruvate-ferredoxin/flavodoxin oxidoreductase	SAMN04487827_0243	Prevotella sp. khp7	Prevotella	1192
R5C4L9	R5C4L9_9FIRM	unreviewed	Pyruvate-flavodoxin oxidoreductase	BN499_01813	Blautia hydrogenotrophica CAG:147	Blautia	1180
A0A2S4JBJ0	A0A2S4JBJ0_PSESY	unreviewed	Indolepyruvate ferredoxin oxidoreductase (EC 1.2.7.8)	CXB42_04200	Pseudomonas syringae pv. syringae	Pseudomonas	1160
A0A3D1NKY2	A0A3D1NKY2_9FIRM	unreviewed	Pyruvate:ferredoxin (Flavodoxin) oxidoreductase	nifJ DER14_07185	Eubacterium sp.	Eubacterium	1186
A0A1B8HE72	A0A1B8HE72_9GAMM	unreviewed	Pyruvate:ferredoxin (Flavodoxin) oxidoreductase	AYY17_05060	Morganella psychrotolerans	Morganella	1190
A0A1B8HV35	A0A1B8HV35_9GAMM	unreviewed	Pyruvate:ferredoxin (Flavodoxin) oxidoreductase	AYY18_02355	Morganella psychrotolerans	Morganella	1190
A0A2A2V840	A0A2A2V840_9BRAD	unreviewed	Indolepyruvate ferredoxin oxidoreductase (EC 1.2.7.8)	CK489_31555	Bradyrhizobium sp. UFLA03-84	Bradyrhizobium	1164
A0A3B9Z783	A0A3B9Z783_9FIRM	unreviewed	Pyruvate:ferredoxin (Flavodoxin) oxidoreductase (Fragment)	DCL29_02655	Eubacterium sp.	Eubacterium	176
A0A416DIP2	A0A416DIP2_9CLOT	unreviewed	Pyruvate:ferredoxin (Flavodoxin) oxidoreductase	nifJ DWZ82_03935	Butyricicoccus sp. AF35-5AC	Butyricicoccus	1186
A0A3D1P0W0	A0A3D1P0W0_9FIRM	unreviewed	Pyruvate:ferredoxin (Flavodoxin) oxidoreductase	nifJ DER19_07560	Eubacterium sp.	Eubacterium	1185
Q636Q2	Q636Q2_BACCZ	unreviewed	Pyruvate ferredoxin oxidoreductase, alpha subunit	porA BCE33L3533	Bacillus cereus (strain ZK / E33L)	Bacillus	585
T3D9C3	T3D9C3_CLODI	unreviewed	Pyruvate ferredoxin/flavodoxin oxidoreductase family protein	QEW_2918	Clostridioides difficile CD160	Clostridioides	191
A0A350VIJ9	A0A350VIJ9_9FIRM	unreviewed	Pyruvate:ferredoxin (Flavodoxin) oxidoreductase (Fragment)	DCX81_04355	Eubacterium sp.	Eubacterium	180
A0A356C620	A0A356C620_9FIRM	unreviewed	Pyruvate:ferredoxin (Flavodoxin) oxidoreductase	nifJ DD432_06430	Eubacterium sp.	Eubacterium	1174
A0A3C0MJK0	A0A3C0MJK0_9FIRM	unreviewed	Pyruvate:ferredoxin (Flavodoxin) oxidoreductase	nifJ DCL84_02750	Eubacterium sp.	Eubacterium	1186
A0A350VVN2	A0A350VVN2_9FIRM	unreviewed	Pyruvate:ferredoxin (Flavodoxin) oxidoreductase	nifJ DCY19_02880	Eubacterium sp.	Eubacterium	1187
A0A348S7Z7	A0A348S7Z7_9FIRM	unreviewed	Pyruvate:ferredoxin (Flavodoxin) oxidoreductase	nifJ DCR82_04550	Eubacterium sp.	Eubacterium	1185
A0A350VIJ8	A0A350VIJ8_9FIRM	unreviewed	Pyruvate:ferredoxin (Flavodoxin) oxidoreductase (Fragment)	DCX81_04350	Eubacterium sp.	Eubacterium	157
A0A223HK67	A0A223HK67_9BACT	unreviewed	Pyruvate:ferredoxin (Flavodoxin) oxidoreductase	nifJ CI960_05425	Parabacteroides sp. CT06	Parabacteroides	1183
T3D7S4	T3D7S4_CLODI	unreviewed	Pyruvate ferredoxin/flavodoxin oxidoreductase family protein	QEW_2980	Clostridioides difficile CD160	Clostridioides	179
A0A2A2VG10	A0A2A2VG10_9BRAD	unreviewed	Indolepyruvate ferredoxin oxidoreductase (EC 1.2.7.8)	CK489_19120	Bradyrhizobium sp. UFLA03-84	Bradyrhizobium	1157
K2KTC2	K2KTC2_HELPX	unreviewed	Pyruvate ferredoxin/flavodoxin oxidoreductase family protein	OUM_0743	Helicobacter pylori R038b	Helicobacter	186
A0A1E7I8J9	A0A1E7I8J9_9DELT	unreviewed	Pyruvate ferredoxin oxidoreductase	BA863_00850	Desulfovibrio sp. S3730MH75	Desulfovibrio	207
A0A0S2ZGR4	A0A0S2ZGR4_9FUSO	unreviewed	Pyruvate-flavodoxin oxidoreductase	RN97_07960	Fusobacterium hwasookii ChDC F300	Fusobacterium	1188
T3DKA5	T3DKA5_CLODI	unreviewed	Pyruvate ferredoxin/flavodoxin oxidoreductase family protein	QEW_0806	Clostridioides difficile CD160	Clostridioides	191
A0A6N3UXJ0	A0A6N3UXJ0_9FIRM	unreviewed	Pyruvate:ferredoxin (Flavodoxin) oxidoreductase	nifJ DIW32_03060	Eubacterium sp.	Eubacterium	1176
A0A562V659	A0A562V659_9BACE	unreviewed	Pyruvate-ferredoxin/flavodoxin oxidoreductase	JN06_01999	Bacteroides zoogleoformans	Bacteroides	1187
A0A2A5SUI7	A0A2A5SUI7_LACLC	unreviewed	Pyruvate:ferredoxin (Flavodoxin) oxidoreductase	RU92_GL001908	Lactococcus cremoris subsp. tructae	Lactococcus	457
A0A1S8KRC9	A0A1S8KRC9_ENTFC	unreviewed	Pyruvate:ferredoxin (Flavodoxin) oxidoreductase	B1P95_09915	Enterococcus faecium (Streptococcus faecium)	Enterococcus	1230
A0A4P7VXB3	A0A4P7VXB3_9BACT	unreviewed	Pyruvate:ferredoxin (Flavodoxin) oxidoreductase	nifJ E7745_11555	Duncaniella sp. C9	Duncaniella	1146
A0A373NEI7	A0A373NEI7_9FIRM	unreviewed	Pyruvate:ferredoxin (Flavodoxin) oxidoreductase	nifJ DWZ38_13150	Ruminococcus sp. AF31-8BH	Ruminococcus	1179
A0A010PU11	A0A010PU11_FINMA	unreviewed	Pyruvate ferredoxin oxidoreductase	porA BA93_05195	Finegoldia magna ALB8	Finegoldia	379
A0A010PLG9	A0A010PLG9_FINMA	unreviewed	Pyruvate ferredoxin oxidoreductase	BA93_05205	Finegoldia magna ALB8	Finegoldia	178
A0A1X7C2W1	A0A1X7C2W1_9DELT	unreviewed	Pyruvate:ferredoxin oxidoreductase (EC 1.2.7.1) (Pyruvate synthase)	SAMN06295933_0214	Desulfovibrio gilichinskyi	Desulfovibrio	1174
A0A010NXN8	A0A010NXN8_FINMA	unreviewed	Pyruvate ferredoxin oxidoreductase	BA93_05200	Finegoldia magna ALB8	Finegoldia	97
A0A6A0BBX7	A0A6A0BBX7_9LACT	unreviewed	Pyruvate-flavodoxin oxidoreductase	Hs30E_14510	Lactococcus hodotermopsidis	Lactococcus	1222
A0A1D8QVE0	A0A1D8QVE0_9PROT	unreviewed	Pyruvate:ferredoxin (Flavodoxin) oxidoreductase	A4S02_05465	Acetobacter ascendens	Acetobacter	1195
F5YFC2	F5YFC2_TREAZ	unreviewed	Pyruvate:ferredoxin (Flavodoxin) oxidoreductase (EC 1.2.7.1)	nifJ TREAZ_1382	Treponema azotonutricium (strain ATCC BAA-888 / DSM 13862 / ZAS-9)	Treponema	1187
A0A380KZ00	A0A380KZ00_9STRE	unreviewed	Pyruvate-flavodoxin oxidoreductase (EC 1.2.7.1)	porA NCTC13765_01751	Streptococcus massiliensis	Streptococcus	1185
A0A7C9LSW8	A0A7C9LSW8_9BACT	unreviewed	Pyruvate:ferredoxin (Flavodoxin) oxidoreductase	nifJ F0475_09455	Prevotella sp. A2879	Prevotella	1191
A0A7H4KUA0	A0A7H4KUA0_ENTFC	unreviewed	Pyruvate flavodoxin oxidoreductase subunit alpha (EC 1.2.7.-)	DTPHA_1400550	Enterococcus faecium (Streptococcus faecium)	Enterococcus	1226
A0A6I2R4Y3	A0A6I2R4Y3_FLAPL	unreviewed	Pyruvate:ferredoxin (Flavodoxin) oxidoreductase	nifJ GKE97_17840	Flavonifractor plautii (Fusobacterium plautii)	Flavonifractor	1222
A0A6I2RLI0	A0A6I2RLI0_FLAPL	unreviewed	Pyruvate:ferredoxin (Flavodoxin) oxidoreductase	nifJ GKE90_14305	Flavonifractor plautii (Fusobacterium plautii)	Flavonifractor	1222
A0A8H9BG92	A0A8H9BG92_ENTFC	unreviewed	Pyruvate:ferredoxin (Flavodoxin) oxidoreductase	nifJ F6338_000334	Enterococcus faecium (Streptococcus faecium)	Enterococcus	1230
A0A840H7X2	A0A840H7X2_9BRAD	unreviewed	Indolepyruvate ferredoxin oxidoreductase (EC 1.2.7.8)	GGD62_003285	Bradyrhizobium sp. ERR14	Bradyrhizobium	1163
A0A3F3NPX8	A0A3F3NPX8_ENTFC	unreviewed	Pyruvate:ferredoxin (Flavodoxin) oxidoreductase	EB12_00698	Enterococcus faecium (Streptococcus faecium)	Enterococcus	1230
A0A7M3EMV3	A0A7M3EMV3_ENTFC	unreviewed	Pyruvate:ferredoxin (Flavodoxin) oxidoreductase	nifJ CWC53_03355	Enterococcus faecium (Streptococcus faecium)	Enterococcus	1230
A0A6N3UXK8	A0A6N3UXK8_9FIRM	unreviewed	Pyruvate ferredoxin oxidoreductase	DIW32_09370	Eubacterium sp.	Eubacterium	197
T0WML5	T0WML5_LACLC	unreviewed	Pyruvate-flavodoxin oxidoreductase	LLT3_07080	Lactococcus lactis subsp. cremoris TIFN3	Lactococcus	1223
A0A2G0CX52	A0A2G0CX52_ENTFC	unreviewed	Pyruvate:ferredoxin (Flavodoxin) oxidoreductase	nifJ CQR37_08375	Enterococcus faecium (Streptococcus faecium)	Enterococcus	1230
I6T874	I6T874_ENTHA	unreviewed	Pyruvate ferredoxin/flavodoxin oxidoreductase family protein	EHR_10650	Enterococcus hirae (strain ATCC 9790 / DSM 20160 / JCM 8729 / LMG 6399 / NBRC 3181 / NCIMB 6459 / NCDO 1258 / NCTC 12367 / WDCM 00089 / R)	Enterococcus	1202
A0A4Q8U0Q8	A0A4Q8U0Q8_9FIRM	unreviewed	Pyruvate:ferredoxin (Flavodoxin) oxidoreductase	nifJ EYA86_04420	Mediterraneibacter sp. gm002	Mediterraneibacter	1182
U4WWJ5	U4WWJ5_HELPX	unreviewed	Pyruvate ferredoxin oxidoreductase subunit beta	H500_01090	Helicobacter pylori CG-IMSS-2012	Helicobacter	314
A0A0R3DS32	A0A0R3DS32_9BRAD	unreviewed	Indolepyruvate ferredoxin oxidoreductase (EC 1.2.7.8)	AOQ73_03570	Bradyrhizobium pachyrhizi	Bradyrhizobium	1158
A0A8D9Z7Z0	A0A8D9Z7Z0_STAAU	unreviewed	Pyruvate ferredoxin oxidoreductase, alpha subunit	SAWG_00885	Staphylococcus aureus subsp. aureus M899	Staphylococcus	586
A0A4Y3TTN7	A0A4Y3TTN7_9PROT	unreviewed	Pyruvate-flavodoxin oxidoreductase	nifJ-1 APE01nite_09990	Acetobacter peroxydans	Acetobacter	1223
A0A2A4AUZ3	A0A2A4AUZ3_9PSED	unreviewed	Indolepyruvate ferredoxin oxidoreductase (EC 1.2.7.8)	CO192_10145	Pseudomonas pelagia	Pseudomonas	1187
V7ZRW6	V7ZRW6_ENTFL	unreviewed	Pyruvate ferredoxin oxidoreductase	T481_01050	Enterococcus faecalis PF3	Enterococcus	1177
A0A6P1BJ44	A0A6P1BJ44_9BRAD	unreviewed	Indolepyruvate ferredoxin oxidoreductase family protein	FNJ47_21775	Bradyrhizobium uaiense	Bradyrhizobium	1157
A0A844SN81	A0A844SN81_9BRAD	unreviewed	Indolepyruvate ferredoxin oxidoreductase family protein	GPL21_20455	Bradyrhizobium pachyrhizi	Bradyrhizobium	1157
A0A844T4N9	A0A844T4N9_9BRAD	unreviewed	Indolepyruvate ferredoxin oxidoreductase family protein	GPL21_38835	Bradyrhizobium pachyrhizi	Bradyrhizobium	1163
A0A414PWS7	A0A414PWS7_9ACTN	unreviewed	Pyruvate:ferredoxin (Flavodoxin) oxidoreductase	nifJ DW661_03880	Collinsella sp. AM24-1	Collinsella	1179
A0A3M3MJ77	A0A3M3MJ77_9PSED	unreviewed	Pyruvate ferredoxin/flavodoxin oxidoreductase protein	ALQ49_01466	Pseudomonas syringae pv. apii	Pseudomonas	1160
V7ZRC1	V7ZRC1_ENTFL	unreviewed	Pyruvate-flavodoxin oxidoreductase	T481_01600	Enterococcus faecalis PF3	Enterococcus	1229
A0A1T5CXP3	A0A1T5CXP3_9BACT	unreviewed	Pyruvate-ferredoxin/flavodoxin oxidoreductase	SAMN05660349_02140	Parabacteroides chartae	Parabacteroides	1181
A0A355VF32	A0A355VF32_9BACT	unreviewed	Pyruvate:ferredoxin (Flavodoxin) oxidoreductase (Fragment)	nifJ DD422_00715	Akkermansia sp.	Akkermansia	835
E6SQX3	E6SQX3_BACT6	unreviewed	Pyruvate ferredoxin/flavodoxin oxidoreductase	Bache_3115	Bacteroides helcogenes (strain ATCC 35417 / DSM 20613 / JCM 6297 / CCUG 15421 / P 36-108)	Bacteroides	1185
J0T1L2	J0T1L2_HELPX	unreviewed	Pyruvate ferredoxin oxidoreductase, beta subunit (EC 1.2.7.1)	porB HPHPM3_1359	Helicobacter pylori Hp M3	Helicobacter	314
A0A6P1BG92	A0A6P1BG92_9BRAD	unreviewed	Indolepyruvate ferredoxin oxidoreductase family protein	FNJ47_12480	Bradyrhizobium uaiense	Bradyrhizobium	1164
A0A1B1UM32	A0A1B1UM32_9BRAD	unreviewed	Indolepyruvate ferredoxin oxidoreductase	LMTR13_30570	Bradyrhizobium icense	Bradyrhizobium	1157
A0A3M5KRQ1	A0A3M5KRQ1_PSESX	unreviewed	Pyruvate decarboxylase:Pyruvate ferredoxin/flavodoxin oxidoreductase	ALP48_03421	Pseudomonas syringae pv. solidagae	Pseudomonas	628
A0A6H1X1G6	A0A6H1X1G6_9FIRM	unreviewed	Pyruvate:ferredoxin (Flavodoxin) oxidoreductase	nifJ HF520_10185	Romboutsia sp. CE17	Romboutsia	1184
Q732V1	Q732V1_BACC1	unreviewed	Pyruvate ferredoxin oxidoreductase, alpha subunit, putative	BCE_3809	Bacillus cereus (strain ATCC 10987 / NRS 248)	Bacillus	585
A0A096BMW9	A0A096BMW9_9BACT	unreviewed	Pyruvate ferredoxin oxidoreductase	HMPREF2137_06950	Prevotella buccalis DNF00853	Prevotella	162
A0A554UE98	A0A554UE98_9MYCO	unreviewed	Indolepyruvate ferredoxin oxidoreductase family protein	FFK22_007945	Mycobacterium sp. KBS0706	Mycobacterium	1164
R6X396	R6X396_9BACT	unreviewed	Pyruvate-flavodoxin oxidoreductase	BN675_02035	Parabacteroides merdae CAG:48	Parabacteroides	1182
A0A223B3Q8	A0A223B3Q8_9FIRM	unreviewed	Pyruvate:ferredoxin (Flavodoxin) oxidoreductase	AXF21_03245	Eubacterium minutum ATCC 700079	Eubacterium	1172
A0A7Z2PZ12	A0A7Z2PZ12_9BRAD	unreviewed	Indolepyruvate ferredoxin oxidoreductase (EC 1.2.7.8)	ACH79_37405	Bradyrhizobium sp. CCBAU 051011	Bradyrhizobium	1168
R6DVM0	R6DVM0_9FIRM	unreviewed	Pyruvate-flavodoxin oxidoreductase	BN710_01307	Ruminococcus sp. CAG:563	Ruminococcus	1179
A0A857IA59	A0A857IA59_9GAMM	unreviewed	Indolepyruvate ferredoxin oxidoreductase family protein	FPL18_13725	Acinetobacter gyllenbergii	Acinetobacter	1155
I7H4G0	I7H4G0_9HELI	unreviewed	Pyruvate:ferredoxin oxidoreductase gamma subunit (EC 1.2.7.1)	HCBAA847_0403	Helicobacter cinaedi CCUG 18818 = ATCC BAA-847	Helicobacter	186
R5AWT3	R5AWT3_9BACT	unreviewed	Pyruvate-flavodoxin oxidoreductase	BN456_01947	Prevotella sp. CAG:1031	Prevotella	1192
I9RG82	I9RG82_HELPX	unreviewed	Pyruvate ferredoxin oxidoreductase, alpha subunit (EC 1.2.7.1)	porA HPHPA17_1248	Helicobacter pylori Hp A-17	Helicobacter	407
A0A373VBP4	A0A373VBP4_9FIRM	unreviewed	Pyruvate:ferredoxin (Flavodoxin) oxidoreductase	nifJ DWX34_07530	Ruminococcus sp. AF19-15	Ruminococcus	1189
I9VS02	I9VS02_HELPX	unreviewed	Pyruvate ferredoxin oxidoreductase, beta subunit (EC 1.2.7.1)	porB HPHPH34_0865	Helicobacter pylori Hp H-34	Helicobacter	314
R7MN70	R7MN70_9FIRM	unreviewed	Pyruvate-flavodoxin oxidoreductase	BN739_01449	Ruminococcus sp. CAG:624	Ruminococcus	1179
Q732V2	Q732V2_BACC1	unreviewed	Pyruvate ferredoxin oxidoreductase, beta subunit, putative	BCE_3808	Bacillus cereus (strain ATCC 10987 / NRS 248)	Bacillus	288
A0A533JCF5	A0A533JCF5_9BRAD	unreviewed	Indolepyruvate ferredoxin oxidoreductase family protein	DI543_01030	Bradyrhizobium icense	Bradyrhizobium	1163
A0A1Q6HLW2	A0A1Q6HLW2_9BACT	unreviewed	Pyruvate ferredoxin oxidoreductase	BHV84_03900	Prevotella sp. AG:487_50_53	Prevotella	159
B9IV63	B9IV63_BACCQ	unreviewed	Pyruvate ferredoxin oxidoreductase, beta subunit	porB BCQ_3559	Bacillus cereus (strain Q1)	Bacillus	288
A0A1Q6HPL2	A0A1Q6HPL2_9BACT	unreviewed	Pyruvate:ferredoxin (Flavodoxin) oxidoreductase	BHV84_01330	Prevotella sp. AG:487_50_53	Prevotella	1192
A0A1Q6EDL8	A0A1Q6EDL8_9BACT	unreviewed	Pyruvate:ferredoxin (Flavodoxin) oxidoreductase	BHV63_00270	Alistipes sp. 56_11	Alistipes	1116
A0A1I4JG32	A0A1I4JG32_9BRAD	unreviewed	Indolepyruvate ferredoxin oxidoreductase	SAMN03159423_3128	Bradyrhizobium sp. NFR13	Bradyrhizobium	1162
S2ZS47	S2ZS47_9FIRM	unreviewed	Pyruvate:ferredoxin (Flavodoxin) oxidoreductase	HMPREF1477_01750	Veillonella sp. HPA0037	Veillonella	1179
A0A7W8FH04	A0A7W8FH04_9DELT	unreviewed	Pyruvate:ferredoxin oxidoreductase (EC 1.2.7.1) (Pyruvate synthase)	HNQ38_002476	Desulfovibrio intestinalis	Desulfovibrio	1182
A0A1F1DFN2	A0A1F1DFN2_9MICC	unreviewed	Pyruvate ferredoxin oxidoreductase	HMPREF2894_03245	Rothia sp. HMSC066G02	Rothia	394
R5GAS6	R5GAS6_9FIRM	unreviewed	Pyruvate-flavodoxin oxidoreductase	BN498_00261	Eubacterium sp. CAG:146	Eubacterium	1185
R7MSK4	R7MSK4_9FIRM	unreviewed	Pyruvate:ferredoxin oxidoreductase and related 2-oxoacid:ferredoxin oxidoreductases beta subunit	BN739_01962	Ruminococcus sp. CAG:624	Ruminococcus	251
A0A7Z2PTT8	A0A7Z2PTT8_9BRAD	unreviewed	Indolepyruvate ferredoxin oxidoreductase (EC 1.2.7.8)	ACH79_20770	Bradyrhizobium sp. CCBAU 051011	Bradyrhizobium	1157
A0A374V9V3	A0A374V9V3_9BACE	unreviewed	Pyruvate:ferredoxin (Flavodoxin) oxidoreductase	nifJ DXC10_09985	Bacteroides sp. OM08-11	Bacteroides	1185
R5V3Z6	R5V3Z6_9FIRM	unreviewed	Pyruvate-flavodoxin oxidoreductase	BN518_01713	Roseburia sp. CAG:18	Roseburia	1176
A0A415CN24	A0A415CN24_9BACE	unreviewed	Pyruvate:ferredoxin (Flavodoxin) oxidoreductase	nifJ DW121_08620	Bacteroides sp. AM10-21B	Bacteroides	1185
A0A4U8SNU7	A0A4U8SNU7_9HELI	unreviewed	Pyruvate ferredoxin oxidoreductase	LS69_002280	Helicobacter sp. MIT 05-5294	Helicobacter	314
B9IV64	B9IV64_BACCQ	unreviewed	Pyruvate ferredoxin oxidoreductase, alpha subunit, putative	BCQ_3560	Bacillus cereus (strain Q1)	Bacillus	585
A0A1P8XE74	A0A1P8XE74_9MYCO	unreviewed	Indolepyruvate ferredoxin oxidoreductase	BVC93_22160	Mycobacterium sp. MS1601	Mycobacterium	1169
J0C3H7	J0C3H7_HELPX	unreviewed	Pyruvate ferredoxin oxidoreductase, alpha subunit (EC 1.2.7.1)	porA HPHPA6_1235	Helicobacter pylori Hp A-6	Helicobacter	407
A0A1Q6E4Q8	A0A1Q6E4Q8_9ACTN	unreviewed	Pyruvate ferredoxin oxidoreductase	BHV62_01360	Eggerthella sp. 51_9	Eggerthella	196
R9NE80	R9NE80_9FIRM	unreviewed	Pyruvate ferredoxin oxidoreductase, beta subunit	C817_00688	Dorea sp. 5-2	Dorea	311
A0A329UFB3	A0A329UFB3_9FIRM	unreviewed	Pyruvate:ferredoxin (Flavodoxin) oxidoreductase	nifJ C4N22_07560	Faecalibacterium prausnitzii	Faecalibacterium	1181
A0A3F3K603	A0A3F3K603_9FIRM	unreviewed	Pyruvate:ferredoxin (Flavodoxin) oxidoreductase	nifJ CGS54_02425	Faecalibacterium prausnitzii	Faecalibacterium	1181
A0A0J1HH10	A0A0J1HH10_9GAMM	unreviewed	Pyruvate-flavodoxin oxidoreductase	ABT57_04570	Photobacterium ganghwense	Photobacterium	1213
A0A5J6Q7K3	A0A5J6Q7K3_9PSED	unreviewed	Pyruvate:ferredoxin (Flavodoxin) oxidoreductase	nifJ FXF61_05240	Pseudomonas sp. C27(2019)	Pseudomonas	1201
R6C4S3	R6C4S3_9BACE	unreviewed	Pyruvate-flavodoxin oxidoreductase	BN509_01556	Bacteroides coprocola CAG:162	Bacteroides	1182
A0A015VZ23	A0A015VZ23_BACFG	unreviewed	Pyruvate ferredoxin/flavodoxin oxidoreductase family protein	M125_2041	Bacteroides fragilis str. 3998T(B)3	Bacteroides	180
A0A1Q6E4U4	A0A1Q6E4U4_9ACTN	unreviewed	Pyruvate ferredoxin oxidoreductase	BHV62_00930	Eggerthella sp. 51_9	Eggerthella	314
A0A015V782	A0A015V782_BACFG	unreviewed	Pyruvate ferredoxin/flavodoxin oxidoreductase family protein	M125_2090	Bacteroides fragilis str. 3998T(B)3	Bacteroides	194
A0A316SPD0	A0A316SPD0_9BACT	unreviewed	Pyruvate:ferredoxin (Flavodoxin) oxidoreductase	nifJ DBY16_11225	Coprobacter sp.	Coprobacter	1183
A0A2A6ZKL8	A0A2A6ZKL8_9FIRM	unreviewed	Pyruvate:ferredoxin (Flavodoxin) oxidoreductase	nifJ CGS49_03565	Faecalibacterium prausnitzii	Faecalibacterium	1181
A0A329TQB5	A0A329TQB5_9FIRM	unreviewed	Pyruvate:ferredoxin (Flavodoxin) oxidoreductase	nifJ C3706_07495	Faecalibacterium prausnitzii	Faecalibacterium	1181
A0A414AD15	A0A414AD15_9FIRM	unreviewed	Pyruvate:ferredoxin (Flavodoxin) oxidoreductase	nifJ DW844_02695	Faecalibacterium prausnitzii	Faecalibacterium	1181
A0A0S2ZLP5	A0A0S2ZLP5_9FUSO	unreviewed	Pyruvate-flavodoxin oxidoreductase	RN87_04680	Fusobacterium hwasookii ChDC F174	Fusobacterium	1188
A0A2A6ZCE5	A0A2A6ZCE5_9FIRM	unreviewed	Pyruvate:ferredoxin (Flavodoxin) oxidoreductase	nifJ CGS46_03705	Faecalibacterium prausnitzii	Faecalibacterium	1181
A0A416SCN6	A0A416SCN6_9FIRM	unreviewed	Pyruvate:ferredoxin (Flavodoxin) oxidoreductase	nifJ DWX32_03795	Blautia sp. AF19-13LB	Blautia	1183
A0A3E2V6J4	A0A3E2V6J4_9FIRM	unreviewed	Pyruvate:ferredoxin (Flavodoxin) oxidoreductase	nifJ DW905_06805	Faecalibacterium prausnitzii	Faecalibacterium	1181
A0A2A7AQG2	A0A2A7AQG2_9FIRM	unreviewed	Pyruvate:ferredoxin (Flavodoxin) oxidoreductase	nifJ CGS58_08560	Faecalibacterium prausnitzii	Faecalibacterium	1181
A0A329UQY5	A0A329UQY5_9FIRM	unreviewed	Pyruvate:ferredoxin (Flavodoxin) oxidoreductase	nifJ C4N21_12885	Faecalibacterium prausnitzii	Faecalibacterium	1181
A0A4Y9UVY1	A0A4Y9UVY1_9BRAD	unreviewed	Indolepyruvate ferredoxin oxidoreductase family protein	CT676_16425	Bradyrhizobium sp. MOS001	Bradyrhizobium	1163
A0A2A7B9R5	A0A2A7B9R5_9FIRM	unreviewed	Pyruvate:ferredoxin (Flavodoxin) oxidoreductase	nifJ CHR60_00720	Faecalibacterium prausnitzii	Faecalibacterium	1181
A0A329U531	A0A329U531_9FIRM	unreviewed	Pyruvate:ferredoxin (Flavodoxin) oxidoreductase	nifJ C4N24_11025	Faecalibacterium prausnitzii	Faecalibacterium	1181
A0A329TEU2	A0A329TEU2_9FIRM	unreviewed	Pyruvate:ferredoxin (Flavodoxin) oxidoreductase	nifJ C4N25_11380	Faecalibacterium prausnitzii	Faecalibacterium	1181
A0A3P1T0N5	A0A3P1T0N5_9BACT	unreviewed	Pyruvate ferredoxin oxidoreductase	EII32_05175	Prevotella sp. OH937_COT-195	Prevotella	158
A0A6A8KLX8	A0A6A8KLX8_9FIRM	unreviewed	Pyruvate:ferredoxin (Flavodoxin) oxidoreductase	nifJ GKD85_13740	Faecalibacterium prausnitzii	Faecalibacterium	1181
J0DDU6	J0DDU6_HELPX	unreviewed	Pyruvate ferredoxin oxidoreductase, beta subunit (EC 1.2.7.1)	porB HPHPH9_1111	Helicobacter pylori Hp H-9	Helicobacter	314
A0A401M0M8	A0A401M0M8_9BACE	unreviewed	Pyruvate-flavodoxin oxidoreductase	KGMB02408_43110	Bacteroides faecalis	Bacteroides	1185
A0A3E2TV01	A0A3E2TV01_9FIRM	unreviewed	Pyruvate:ferredoxin (Flavodoxin) oxidoreductase	nifJ DWZ25_11635	Faecalibacterium prausnitzii	Faecalibacterium	1181
A0A329TXX1	A0A329TXX1_9FIRM	unreviewed	Pyruvate:ferredoxin (Flavodoxin) oxidoreductase	nifJ C4N26_08505	Faecalibacterium prausnitzii	Faecalibacterium	1181
A0A329UFG1	A0A329UFG1_9FIRM	unreviewed	Pyruvate:ferredoxin (Flavodoxin) oxidoreductase	nifJ C4N23_08785	Faecalibacterium prausnitzii	Faecalibacterium	1181
A0A374TIK0	A0A374TIK0_9ACTN	unreviewed	Pyruvate:ferredoxin (Flavodoxin) oxidoreductase	nifJ DXD16_10000	Collinsella sp. TF11-5AC	Collinsella	1179
A0A3P1T0F5	A0A3P1T0F5_9BACT	unreviewed	Pyruvate:ferredoxin (Flavodoxin) oxidoreductase	nifJ EII32_05445	Prevotella sp. OH937_COT-195	Prevotella	1196
A0A3E2U4L0	A0A3E2U4L0_9FIRM	unreviewed	Pyruvate:ferredoxin (Flavodoxin) oxidoreductase	nifJ DWZ46_08655	Faecalibacterium prausnitzii	Faecalibacterium	1181
A0A2A7B0B7	A0A2A7B0B7_9FIRM	unreviewed	Pyruvate:ferredoxin (Flavodoxin) oxidoreductase	nifJ CGS59_03600	Faecalibacterium prausnitzii	Faecalibacterium	1181
A0A3E2X6G2	A0A3E2X6G2_9FIRM	unreviewed	Pyruvate:ferredoxin (Flavodoxin) oxidoreductase	nifJ DW816_09680	Faecalibacterium prausnitzii	Faecalibacterium	1181
A0A2A7BGZ2	A0A2A7BGZ2_9FIRM	unreviewed	Pyruvate:ferredoxin (Flavodoxin) oxidoreductase	nifJ CHR61_00995	Faecalibacterium prausnitzii	Faecalibacterium	1181
A0A2J4JK69	A0A2J4JK69_9FIRM	unreviewed	Pyruvate:ferredoxin (Flavodoxin) oxidoreductase	nifJ CGS50_013375	Faecalibacterium prausnitzii	Faecalibacterium	1181
A0A3E2UJ02	A0A3E2UJ02_9FIRM	unreviewed	Pyruvate:ferredoxin (Flavodoxin) oxidoreductase	nifJ DWZ04_09885	Faecalibacterium prausnitzii	Faecalibacterium	1181
A0A2U8FCS8	A0A2U8FCS8_9HELI	unreviewed	Pyruvate ferredoxin oxidoreductase	CDV25_03975	Helicobacter apodemus	Helicobacter	314
A0A199YTZ5	A0A199YTZ5_9LACT	unreviewed	Pyruvate-flavodoxin oxidoreductase	V425_03215	Lactococcus lactis RTB018	Lactococcus	1223
A0A6M5U569	A0A6M5U569_HELPX	unreviewed	Pyruvate ferredoxin oxidoreductase	C528_006165	Helicobacter pylori A45	Helicobacter	314
H1DG93	H1DG93_9BACT	unreviewed	Pyruvate:ferredoxin (Flavodoxin) oxidoreductase	HMPREF9449_01279	Odoribacter laneus YIT 12061	Odoribacter	1179
A0A4U8UE97	A0A4U8UE97_9HELI	unreviewed	Pyruvate ferredoxin oxidoreductase	LS72_004185	Helicobacter apodemus	Helicobacter	314
A0A222P9I3	A0A222P9I3_9FUSO	unreviewed	Pyruvate:ferredoxin (Flavodoxin) oxidoreductase	BCB68_05960	Leptotrichia sp. oral taxon 498	Leptotrichia	1189
A0A095YQS0	A0A095YQS0_9FUSO	unreviewed	Pyruvate:ferredoxin (Flavodoxin) oxidoreductase	FSAG_000242	Fusobacterium periodonticum 2_1_31	Fusobacterium	1189
A0A2M8R598	A0A2M8R598_9BRAD	unreviewed	Pyruvate ferredoxin oxidoreductase	CVM73_23065	Bradyrhizobium forestalis	Bradyrhizobium	1143
A0A3M3U7Y9	A0A3M3U7Y9_PSESJ	unreviewed	Indolepyruvate ferredoxin oxidoreductase	ALQ44_05685	Pseudomonas syringae pv. pisi	Pseudomonas	1162
A0A2S6MJ69	A0A2S6MJ69_9BRAD	unreviewed	Pyruvate ferredoxin oxidoreductase	CV770_17425	Bradyrhizobium sp. AC87j1	Bradyrhizobium	1149
A0A158RIG1	A0A158RIG1_BACC3	unreviewed	Putative pyruvate ferredoxin oxidoreductase, beta subunit	BCA_3870	Bacillus cereus (strain 03BB102)	Bacillus	288
A0A1L8MZB2	A0A1L8MZB2_9SPIR	unreviewed	Pyruvate ferredoxin oxidoreductase	BKP49_08070	Treponema sp. CETP13	Treponema	195
A0A1G9QHT0	A0A1G9QHT0_9FIRM	unreviewed	Pyruvate-ferredoxin/flavodoxin oxidoreductase	SAMN04515677_105219	Romboutsia lituseburensis DSM 797	Romboutsia	1180
A0A1L8WIP4	A0A1L8WIP4_9ENTE	unreviewed	Pyruvate:ferredoxin (Flavodoxin) oxidoreductase	RV14_GL000443	Enterococcus ratti	Enterococcus	1225
A0A1Q6GMQ6	A0A1Q6GMQ6_9BACE	unreviewed	Pyruvate:ferredoxin (Flavodoxin) oxidoreductase	BHV75_05365	Bacteroides oleiciplenus	Bacteroides	1185
A0A160UVT9	A0A160UVT9_9BRAD	unreviewed	Indolepyruvate ferredoxin oxidoreductase alpha and beta subunits CDS	BN2626_G22_4032	Bradyrhizobium sp. G22	Bradyrhizobium	1163
A0A2N5PKX7	A0A2N5PKX7_RUMGN	unreviewed	Pyruvate:ferredoxin (Flavodoxin) oxidoreductase	nifJ CDL23_07230	Ruminococcus gnavus	Ruminococcus	1182
F4LMB3	F4LMB3_TREBD	unreviewed	Pyruvate ferredoxin/flavodoxin oxidoreductase (EC 1.2.1.51)	Trebr_2370	Treponema brennaborense (strain DSM 12168 / CIP 105900 / DD5/3)	Treponema	1186
A0A1L8N2P7	A0A1L8N2P7_9SPIR	unreviewed	Pyruvate:ferredoxin (Flavodoxin) oxidoreductase	BKP49_02145	Treponema sp. CETP13	Treponema	1174
A0A7Z8WQ57	A0A7Z8WQ57_9ENTE	unreviewed	Pyruvate:ferredoxin (Flavodoxin) oxidoreductase	nifJ D4M35_08050	Enterococcus sp. N041.A-2	Enterococcus	1177
A0A7Z8WMW1	A0A7Z8WMW1_9ENTE	unreviewed	Pyruvate:ferredoxin (Flavodoxin) oxidoreductase	nifJ D4M35_10245	Enterococcus sp. N041.A-2	Enterococcus	1229
A0A2N5PDB2	A0A2N5PDB2_RUMGN	unreviewed	Pyruvate:ferredoxin (Flavodoxin) oxidoreductase	nifJ CDL26_07120	Ruminococcus gnavus	Ruminococcus	1182
A0A7Y4M4J1	A0A7Y4M4J1_9BRAD	unreviewed	Indolepyruvate ferredoxin oxidoreductase family protein	HCN50_23525	Bradyrhizobium archetypum	Bradyrhizobium	1163
A0A1I3P2W2	A0A1I3P2W2_9PSED	unreviewed	Indolepyruvate ferredoxin oxidoreductase	SAMN05216206_3560	Pseudomonas guineae	Pseudomonas	1155
A0A7Y4H0L7	A0A7Y4H0L7_9BRAD	unreviewed	Indolepyruvate ferredoxin oxidoreductase family protein	HCN50_04085	Bradyrhizobium archetypum	Bradyrhizobium	1157
A0A3A9GJR1	A0A3A9GJR1_9FIRM	unreviewed	Pyruvate:ferredoxin (Flavodoxin) oxidoreductase	nifJ D7Y06_10100	Roseburia sp. 1XD42-69	Roseburia	1179
A0A412NK79	A0A412NK79_RUMGN	unreviewed	Pyruvate:ferredoxin (Flavodoxin) oxidoreductase	nifJ DWX36_04265	Ruminococcus gnavus	Ruminococcus	1182
A0A1E9DXP7	A0A1E9DXP7_9STRE	unreviewed	Pyruvate:ferredoxin (Flavodoxin) oxidoreductase	HMPREF2780_00635	Streptococcus sp. HMSC062B01	Streptococcus	1217
A0A7X8F2L9	A0A7X8F2L9_9SPIR	unreviewed	Pyruvate:ferredoxin (Flavodoxin) oxidoreductase	nifJ GX297_06235	Treponema sp.	Treponema	1179
A0A848EUC7	A0A848EUC7_MEGEL	unreviewed	Pyruvate:ferredoxin (Flavodoxin) oxidoreductase	nifJ HG933_08775	Megasphaera elsdenii	Megasphaera	1176
A0A1G9XFP4	A0A1G9XFP4_9PSED	unreviewed	Indolepyruvate ferredoxin oxidoreductase	SAMN05444502_103221	Pseudomonas sp. BS3759	Pseudomonas	1160
A0A7X8FTL9	A0A7X8FTL9_9SPIR	unreviewed	Pyruvate:ferredoxin (Flavodoxin) oxidoreductase	nifJ GX290_02275	Treponema sp.	Treponema	1184
A0A5R9CGP9	A0A5R9CGP9_9LACT	unreviewed	Pyruvate:ferredoxin (Flavodoxin) oxidoreductase	nifJ FEZ46_05750	Lactococcus raffinolactis	Lactococcus	1180
A0A6G9A177	A0A6G9A177_9BRAD	unreviewed	Indolepyruvate ferredoxin oxidoreductase family protein	HAV00_07250	Bradyrhizobium symbiodeficiens	Bradyrhizobium	1148
A0A2S0M7L2	A0A2S0M7L2_MEGEL	unreviewed	Pyruvate:ferredoxin (Flavodoxin) oxidoreductase	nifJ C6Y28_07300	Megasphaera elsdenii	Megasphaera	1176
A0A5Q5BR37	A0A5Q5BR37_MYCSS	unreviewed	Pyruvate:ferredoxin (Flavodoxin) oxidoreductase	Mmcs_4865	Mycobacterium sp. (strain MCS)	Mycobacterium	1191
A0A848ESI6	A0A848ESI6_MEGEL	unreviewed	Pyruvate:ferredoxin (Flavodoxin) oxidoreductase	nifJ HG933_03370	Megasphaera elsdenii	Megasphaera	1170
A0A7X8CUZ9	A0A7X8CUZ9_9SPIR	unreviewed	Pyruvate ferredoxin oxidoreductase	GX430_02780	Treponema sp.	Treponema	188
A0A2U8Q7M7	A0A2U8Q7M7_9BRAD	unreviewed	Indolepyruvate ferredoxin oxidoreductase family protein	CIT39_01935	Bradyrhizobium symbiodeficiens	Bradyrhizobium	1148
A0A6H0UC93	A0A6H0UC93_9LACT	unreviewed	Pyruvate:ferredoxin (Flavodoxin) oxidoreductase	nifJ GU336_04085	Lactococcus raffinolactis	Lactococcus	1222
A0A7X9BJ89	A0A7X9BJ89_9SPIR	unreviewed	Pyruvate:ferredoxin (Flavodoxin) oxidoreductase (Fragment)	GX955_01825	Treponema sp.	Treponema	394
A0A2S0M5M6	A0A2S0M5M6_MEGEL	unreviewed	Pyruvate:ferredoxin (Flavodoxin) oxidoreductase	nifJ C6Y28_03555	Megasphaera elsdenii	Megasphaera	1170
A0A6H0UE80	A0A6H0UE80_9LACT	unreviewed	Pyruvate:ferredoxin (Flavodoxin) oxidoreductase	nifJ GU336_10005	Lactococcus raffinolactis	Lactococcus	1180
A0A200J7W8	A0A200J7W8_9ENTE	unreviewed	Pyruvate:ferredoxin (Flavodoxin) oxidoreductase	A5889_002043	Enterococcus sp. 9D6_DIV0238	Enterococcus	1229
A0A416IR13	A0A416IR13_9FIRM	unreviewed	Pyruvate:ferredoxin (Flavodoxin) oxidoreductase	nifJ DW996_10030	Roseburia sp. AM51-8	Roseburia	1182
A0A200JD72	A0A200JD72_9ENTE	unreviewed	Pyruvate:ferredoxin (Flavodoxin) oxidoreductase	A5889_000631	Enterococcus sp. 9D6_DIV0238	Enterococcus	1179
A0A176Z3H6	A0A176Z3H6_9BRAD	unreviewed	Indolepyruvate ferredoxin oxidoreductase	AXW67_00430	Bradyrhizobium neotropicale	Bradyrhizobium	1163
A0A6H0V0U3	A0A6H0V0U3_9LACT	unreviewed	Pyruvate:ferredoxin (Flavodoxin) oxidoreductase	nifJ GU334_03215	Lactococcus raffinolactis	Lactococcus	1222
R6S0I7	R6S0I7_9FIRM	unreviewed	Pyruvate:ferredoxin oxidoreductase and related 2-oxoacid:ferredoxin oxidoreductases beta subunit	BN788_00613	Eubacterium siraeum CAG:80	Eubacterium	246
A0A2A5SA86	A0A2A5SA86_9LACT	unreviewed	Pyruvate-flavodoxin oxidoreductase	RU88_GL000830	Lactococcus raffinolactis	Lactococcus	1222
A0A416K9T0	A0A416K9T0_9FIRM	unreviewed	Pyruvate:ferredoxin (Flavodoxin) oxidoreductase	nifJ DWY95_13560	Faecalibacterium sp. AF28-13AC	Faecalibacterium	1181
A0A0H3AB67	A0A0H3AB67_DESVV	unreviewed	Pyruvate ferredoxin/flavodoxin oxidoreductase	Dvul_2559	Desulfovibrio vulgaris subsp. vulgaris (strain DP4)	Desulfovibrio	832
R7PTU0	R7PTU0_9FIRM	unreviewed	Pyruvate-flavodoxin oxidoreductase	BN722_00063	Dialister sp. CAG:588	Dialister	1152
A0A0X3Y1Q9	A0A0X3Y1Q9_FUSNC	unreviewed	Pyruvate-flavodoxin oxidoreductase	RO03_05290	Fusobacterium nucleatum subsp. nucleatum	Fusobacterium	1188
G4D242	G4D242_9FIRM	unreviewed	Pyruvate-ferredoxin oxidoreductase (EC 1.-.-.-)	HMPREF9129_0472	Peptoniphilus indolicus ATCC 29427	Peptoniphilus	355
G4D243	G4D243_9FIRM	unreviewed	Pyruvate-ferredoxin oxidoreductase (EC 1.-.-.-)	HMPREF9129_0473	Peptoniphilus indolicus ATCC 29427	Peptoniphilus	788
A0A1E8RK47	A0A1E8RK47_9FIRM	unreviewed	Pyruvate:ferredoxin (Flavodoxin) oxidoreductase	HMPREF2852_05735	Anaerococcus sp. HMSC065G05	Anaerococcus	1177
A0A1B1U3S1	A0A1B1U3S1_9HELI	unreviewed	Pyruvate ferredoxin oxidoreductase	BBW65_00550	Helicobacter sp. MIT 01-6242	Helicobacter	314
A0A1B1U3R7	A0A1B1U3R7_9HELI	unreviewed	Pyruvate ferredoxin oxidoreductase	porD BBW65_00540	Helicobacter sp. MIT 01-6242	Helicobacter	127
A0A1B1U3X4	A0A1B1U3X4_9HELI	unreviewed	Pyruvate ferredoxin oxidoreductase	porC BBW65_00535	Helicobacter sp. MIT 01-6242	Helicobacter	186
A0A0X3Y2P1	A0A0X3Y2P1_FUSNC	unreviewed	Pyruvate-flavodoxin oxidoreductase	RO03_07120	Fusobacterium nucleatum subsp. nucleatum	Fusobacterium	1188
A0A2V2TCP0	A0A2V2TCP0_9PSED	unreviewed	Indolepyruvate ferredoxin oxidoreductase family protein	DK254_04030	Pseudomonas sp. RW407	Pseudomonas	1169
A0A1E8RGA4	A0A1E8RGA4_9FIRM	unreviewed	Pyruvate:ferredoxin (Flavodoxin) oxidoreductase	HMPREF2852_07040	Anaerococcus sp. HMSC065G05	Anaerococcus	1176
A0A413ULU6	A0A413ULU6_9ACTN	unreviewed	Pyruvate:ferredoxin (Flavodoxin) oxidoreductase	nifJ DW892_09535	Collinsella sp. AM40-7AC	Collinsella	1179
A0A0H3A501	A0A0H3A501_DESVV	unreviewed	Pyruvate:ferredoxin oxidoreductase (EC 1.2.7.1) (Pyruvate synthase)	Dvul_0348	Desulfovibrio vulgaris subsp. vulgaris (strain DP4)	Desulfovibrio	1215
R6XJV9	R6XJV9_9FIRM	unreviewed	Pyruvate-flavodoxin oxidoreductase	BN605_02164	Dorea sp. CAG:317	Dorea	1178
A0A396MBF2	A0A396MBF2_9CLOT	unreviewed	Pyruvate:ferredoxin (Flavodoxin) oxidoreductase	nifJ DWW41_10195	Butyricicoccus sp. AF15-40	Butyricicoccus	1186
A0A7X9NMR6	A0A7X9NMR6_9ENTE	unreviewed	Pyruvate:ferredoxin (Flavodoxin) oxidoreductase	nifJ HF857_02160	Enterococcus cecorum	Enterococcus	1230
A0A7S7QNQ1	A0A7S7QNQ1_9BRAD	unreviewed	Indolepyruvate ferredoxin oxidoreductase family protein	XH93_13170	Bradyrhizobium sp. CCBAU 51753	Bradyrhizobium	1157
A0A3M3YKW1	A0A3M3YKW1_9PSED	unreviewed	Indolepyruvate ferredoxin oxidoreductase	ALQ33_04866	Pseudomonas syringae pv. philadelphi	Pseudomonas	1177
G4D5Z2	G4D5Z2_9FIRM	unreviewed	Pyruvate:ferredoxin oxidoreductase (EC 1.2.7.1)	nifJ HMPREF9129_1822	Peptoniphilus indolicus ATCC 29427	Peptoniphilus	1188
A0A0H3A8Z2	A0A0H3A8Z2_DESVV	unreviewed	Pyruvate ferredoxin/flavodoxin oxidoreductase, beta subunit (EC 1.2.7.3)	Dvul_1563	Desulfovibrio vulgaris subsp. vulgaris (strain DP4)	Desulfovibrio	284
A0A1E7G723	A0A1E7G723_LACLC	unreviewed	Pyruvate-flavodoxin oxidoreductase	AJ89_02415	Lactococcus lactis subsp. cremoris IBB477	Lactococcus	1223
A0A200I4U9	A0A200I4U9_9ENTE	unreviewed	Pyruvate:ferredoxin (Flavodoxin) oxidoreductase	A5869_000986	Enterococcus cecorum	Enterococcus	1230
A0A3E4SGL8	A0A3E4SGL8_9BACT	unreviewed	Pyruvate:ferredoxin (Flavodoxin) oxidoreductase	nifJ DXC61_10340	Prevotella copri	Prevotella	1192
A0A7S7TK15	A0A7S7TK15_9BRAD	unreviewed	Indolepyruvate ferredoxin oxidoreductase family protein	XH93_25170	Bradyrhizobium sp. CCBAU 51753	Bradyrhizobium	1164
A0A0P9UU30	A0A0P9UU30_PSEA0	unreviewed	Pyruvate ferredoxin/flavodoxin oxidoreductase family protein	ALO63_04767	Pseudomonas amygdali pv. mori	Pseudomonas	838
A0A562RW37	A0A562RW37_9SPIR	unreviewed	Pyruvate-ferredoxin/flavodoxin oxidoreductase	JM98_02311	Treponema putidum	Treponema	1186
A0A7X9SU87	A0A7X9SU87_9CORY	unreviewed	Indolepyruvate ferredoxin oxidoreductase family protein	HF852_00700	Corynebacterium xerosis	Corynebacterium	1182
A0A562S1Q0	A0A562S1Q0_9SPIR	unreviewed	Pyruvate-ferredoxin/flavodoxin oxidoreductase	JM98_01975	Treponema putidum	Treponema	1201
A0A414Y9T2	A0A414Y9T2_9BACT	unreviewed	Pyruvate:ferredoxin (Flavodoxin) oxidoreductase	nifJ DW192_07480	Prevotella copri	Prevotella	1192
A0A7S7TH54	A0A7S7TH54_9BRAD	unreviewed	Pyruvate ferredoxin oxidoreductase	XH93_06875	Bradyrhizobium sp. CCBAU 51753	Bradyrhizobium	1157
A0A3R5YMF5	A0A3R5YMF5_9BACT	unreviewed	Pyruvate:ferredoxin (Flavodoxin) oxidoreductase	nifJ DWV53_08040	Prevotella copri	Prevotella	1192
A0A6A7W7I8	A0A6A7W7I8_9BACT	unreviewed	Pyruvate:ferredoxin (Flavodoxin) oxidoreductase	nifJ F7D20_00225	Prevotella copri	Prevotella	1192
A0A496PD87	A0A496PD87_9FIRM	unreviewed	Pyruvate:ferredoxin (Flavodoxin) oxidoreductase (Fragment)	nifJ D8B58_03665	Veillonella sp.	Veillonella	1146
A0A412V1L9	A0A412V1L9_9BACT	unreviewed	Pyruvate ferredoxin oxidoreductase	DWW35_11425	Prevotella copri	Prevotella	166
A0A0P9JRC5	A0A0P9JRC5_PSEA0	unreviewed	Pyruvate ferredoxin/flavodoxin oxidoreductase family protein	ALO90_01019	Pseudomonas amygdali pv. aesculi	Pseudomonas	1087
A0A413TKF5	A0A413TKF5_9BACT	unreviewed	Pyruvate:ferredoxin (Flavodoxin) oxidoreductase	nifJ DW916_09795	Prevotella copri	Prevotella	1192
A0A412HEC5	A0A412HEC5_9BACT	unreviewed	Pyruvate:ferredoxin (Flavodoxin) oxidoreductase	nifJ DWY11_09555	Prevotella copri	Prevotella	1192
A0A0B1ZJW9	A0A0B1ZJW9_9SPHN	unreviewed	Pyruvate ferredoxin oxidoreductase	LK12_20380	Novosphingobium malaysiense	Novosphingobium	1167
A0A3R6ILH2	A0A3R6ILH2_9BACT	unreviewed	Pyruvate:ferredoxin (Flavodoxin) oxidoreductase	nifJ DW079_07985	Prevotella copri	Prevotella	1192
A0A229I9R6	A0A229I9R6_9BACT	unreviewed	Pyruvate:ferredoxin (Flavodoxin) oxidoreductase	nifJ CFT61_00885	Prevotella copri	Prevotella	1192
A0A415EL39	A0A415EL39_9FIRM	unreviewed	Pyruvate:ferredoxin (Flavodoxin) oxidoreductase	nifJ DW089_03860	Acidaminococcus sp. AM05-11	Acidaminococcus	1168
A0A6B8TY04	A0A6B8TY04_9CORY	unreviewed	Indolepyruvate ferredoxin oxidoreductase family protein	FOB82_12175	Corynebacterium xerosis	Corynebacterium	1196
Q832R1	Q832R1_ENTFA	unreviewed	Pyruvate ferredoxin/flavodoxin oxidoreductase family protein	EF_2158	Enterococcus faecalis (strain ATCC 700802 / V583)	Enterococcus	1229
A0A6I2TV11	A0A6I2TV11_9BACT	unreviewed	Pyruvate:ferredoxin (Flavodoxin) oxidoreductase	nifJ FYJ72_00590	Prevotella copri	Prevotella	1192
A0A3D8HWF5	A0A3D8HWF5_9HELI	unreviewed	Pyruvate ferredoxin oxidoreductase	porC porG CQA37_01315	Helicobacter sp. MIT 99-10781	Helicobacter	186
A0A3R6BIG9	A0A3R6BIG9_9BACT	unreviewed	Pyruvate:ferredoxin (Flavodoxin) oxidoreductase	nifJ DWV60_10630	Prevotella copri	Prevotella	1192
A0A494RR85	A0A494RR85_9CORY	unreviewed	Indolepyruvate ferredoxin oxidoreductase family protein	D4R08_02630	Corynebacterium xerosis	Corynebacterium	1199
A0A413BR47	A0A413BR47_9BACT	unreviewed	Pyruvate:ferredoxin (Flavodoxin) oxidoreductase	nifJ DWV76_05000	Prevotella copri	Prevotella	1192
A0A6A7W7L3	A0A6A7W7L3_9BACT	unreviewed	Pyruvate ferredoxin oxidoreductase	F7D20_00315	Prevotella copri	Prevotella	165
Q831F2	Q831F2_ENTFA	unreviewed	Pyruvate flavodoxin/ferredoxin oxidoreductase family protein	EF_2559	Enterococcus faecalis (strain ATCC 700802 / V583)	Enterococcus	1177
A0A255SYM6	A0A255SYM6_9BACT	unreviewed	Pyruvate ferredoxin oxidoreductase	CIL02_14830	Prevotella sp. P3-122	Prevotella	161
A0A6G1TXU5	A0A6G1TXU5_9BACT	unreviewed	Pyruvate ferredoxin oxidoreductase	F7D73_03225	Prevotella copri	Prevotella	166
J0A1Z8	J0A1Z8_HELPX	unreviewed	Pyruvate ferredoxin oxidoreductase, beta subunit (EC 1.2.7.1)	porB HPHPA5_0596	Helicobacter pylori Hp A-5	Helicobacter	314
A0A415ELX5	A0A415ELX5_9FIRM	unreviewed	Pyruvate:ferredoxin (Flavodoxin) oxidoreductase	nifJ DW089_03165	Acidaminococcus sp. AM05-11	Acidaminococcus	1167
A0A496P8H3	A0A496P8H3_9FIRM	unreviewed	Pyruvate:ferredoxin (Flavodoxin) oxidoreductase (Fragment)	nifJ D8B58_12145	Veillonella sp.	Veillonella	902
K5Y5R6	K5Y5R6_9BACT	unreviewed	Pyruvate:ferredoxin (Flavodoxin) oxidoreductase	HMPREF1077_02570	Parabacteroides johnsonii CL02T12C29	Parabacteroides	1182
A0A6G1VK54	A0A6G1VK54_9BACT	unreviewed	Pyruvate:ferredoxin (Flavodoxin) oxidoreductase	nifJ F7D25_02330	Prevotella copri	Prevotella	1192
I9R9Z0	I9R9Z0_HELPX	unreviewed	Pyruvate ferredoxin oxidoreductase, gamma subunit (EC 1.2.7.1)	porG HPHPA5_0599	Helicobacter pylori Hp A-5	Helicobacter	186
A0A3R6ED38	A0A3R6ED38_9BACT	unreviewed	Pyruvate:ferredoxin (Flavodoxin) oxidoreductase	nifJ DWW35_08960	Prevotella copri	Prevotella	1192
A0A255TEP4	A0A255TEP4_9BACT	unreviewed	Pyruvate:ferredoxin (Flavodoxin) oxidoreductase	nifJ CIL02_01605	Prevotella sp. P3-122	Prevotella	1195
A0A646FW69	A0A646FW69_9BACT	unreviewed	Pyruvate:ferredoxin (Flavodoxin) oxidoreductase (Fragment)	nifJ F7D95_03880	Prevotella copri	Prevotella	1140
A0A3R6JB53	A0A3R6JB53_9BACT	unreviewed	Pyruvate:ferredoxin (Flavodoxin) oxidoreductase	nifJ DW026_01535	Prevotella copri	Prevotella	1192
A0A373KQK5	A0A373KQK5_9FIRM	unreviewed	Pyruvate:ferredoxin (Flavodoxin) oxidoreductase	nifJ DW017_08685	Ruminococcus sp. AF37-3AC	Ruminococcus	1186
A0A7K0A9P4	A0A7K0A9P4_9BACT	unreviewed	Pyruvate:ferredoxin (Flavodoxin) oxidoreductase	nifJ F7D74_01985	Prevotella copri	Prevotella	1192
A0A7H1MQX0	A0A7H1MQX0_9BACT	unreviewed	Pyruvate:ferredoxin (Flavodoxin) oxidoreductase	nifJ FO447_04495	Prevotella copri	Prevotella	1192
A0A646HD47	A0A646HD47_9BACT	unreviewed	Pyruvate ferredoxin oxidoreductase	F7D45_10185	Prevotella copri	Prevotella	166
A0A553EGC8	A0A553EGC8_9BACE	unreviewed	Pyruvate:ferredoxin (Flavodoxin) oxidoreductase	nifJ FNW54_15740	Bacteroides sp. HF-5092	Bacteroides	1182
R6ZMG2	R6ZMG2_9BACE	unreviewed	Pyruvate-flavodoxin oxidoreductase	BN800_01810	Bacteroides sp. CAG:875	Bacteroides	1185
A0A415GKS2	A0A415GKS2_9BACT	unreviewed	Pyruvate ferredoxin oxidoreductase	DW064_02150	Prevotella copri	Prevotella	166
A0A0I9WIH0	A0A0I9WIH0_9ENTE	unreviewed	Pyruvate-flavodoxin oxidoreductase	AA987_05960	Enterococcus cecorum	Enterococcus	1230
A0A6L5XUW0	A0A6L5XUW0_9ACTN	unreviewed	Pyruvate:ferredoxin (Flavodoxin) oxidoreductase	nifJ FYJ40_08325	Collinsella sp. WCA1-178-WT-3 (M1)	Collinsella	1179
A0A3R5YY66	A0A3R5YY66_9BACT	unreviewed	Pyruvate ferredoxin oxidoreductase	DWX90_07565	Prevotella copri	Prevotella	166
A0A1G8WA26	A0A1G8WA26_9PSED	unreviewed	Indolepyruvate ferredoxin oxidoreductase	SAMN05216186_102516	Pseudomonas indica	Pseudomonas	1155
A0A2R7RWG6	A0A2R7RWG6_9PSED	unreviewed	Indolepyruvate ferredoxin oxidoreductase family protein (Fragment)	DBR41_26515	Pseudomonas sp. HMWF010	Pseudomonas	561
E9S5V0	E9S5V0_TREDN	unreviewed	Pyruvate ferredoxin/flavodoxin oxidoreductase	HMPREF9353_02134	Treponema denticola F0402	Treponema	1186
A0A2M9P3Z6	A0A2M9P3Z6_9BACI	unreviewed	Pyruvate:ferredoxin (Flavodoxin) oxidoreductase (Fragment)	CVN76_00435	Bacillus sp. mrc49	Bacillus	118
A0A1T4NPJ0	A0A1T4NPJ0_9FIRM	unreviewed	Pyruvate ferredoxin oxidoreductase delta subunit	SAMN02745110_01651	Eubacterium ruminantium	Eubacterium	110
A0A4Y3TC51	A0A4Y3TC51_DESDE	unreviewed	Pyruvate ferredoxin oxidoreductase subunit alpha	porA DDE01_07140	Desulfovibrio desulfuricans	Desulfovibrio	578
A0A4Y3TIP1	A0A4Y3TIP1_DESDE	unreviewed	Pyruvate ferredoxin oxidoreductase	DDE01_22550	Desulfovibrio desulfuricans	Desulfovibrio	90
E9S233	E9S233_TREDN	unreviewed	Pyruvate-ferredoxin oxidoreductase	HMPREF9353_01117	Treponema denticola F0402	Treponema	1201
A0A6H3F8J4	A0A6H3F8J4_9DELT	unreviewed	Pyruvate ferredoxin oxidoreductase	EB812_07205	Desulfovibrio legallii	Desulfovibrio	184
A0A374DMM2	A0A374DMM2_9FIRM	unreviewed	Pyruvate:ferredoxin (Flavodoxin) oxidoreductase	nifJ DW824_07015	Ruminococcus sp. AM34-10LB	Ruminococcus	1186
A0A416WSD7	A0A416WSD7_9FIRM	unreviewed	Pyruvate:ferredoxin (Flavodoxin) oxidoreductase	nifJ DWW33_04320	Roseburia sp. AF15-21	Roseburia	1181
A0A414MEY7	A0A414MEY7_9BACE	unreviewed	Pyruvate:ferredoxin (Flavodoxin) oxidoreductase	nifJ DW701_05765	Bacteroides eggerthii	Bacteroides	1185
A0A1T4NNF4	A0A1T4NNF4_9FIRM	unreviewed	Pyruvate ferredoxin oxidoreductase beta subunit	SAMN02745110_01653	Eubacterium ruminantium	Eubacterium	310
A0A413F1P0	A0A413F1P0_9ACTN	unreviewed	Pyruvate:ferredoxin (Flavodoxin) oxidoreductase	nifJ DWV32_08860	Collinsella sp. AF04-24	Collinsella	1179
A0A8G0JVV0	A0A8G0JVV0_FUSNP	unreviewed	Pyruvate:ferredoxin (Flavodoxin) oxidoreductase	nifJ JY397_10255	Fusobacterium nucleatum subsp. polymorphum	Fusobacterium	1191
A0A8G0JZY0	A0A8G0JZY0_FUSNP	unreviewed	Pyruvate:ferredoxin (Flavodoxin) oxidoreductase	nifJ JY402_09760	Fusobacterium nucleatum subsp. polymorphum	Fusobacterium	1188
A0A8G0NSU3	A0A8G0NSU3_FUSNP	unreviewed	Pyruvate:ferredoxin (Flavodoxin) oxidoreductase	nifJ JY402_04720	Fusobacterium nucleatum subsp. polymorphum	Fusobacterium	1191
A0A488AX54	A0A488AX54_CLODI	unreviewed	Pyruvate-ferredoxin oxidoreductase (EC 1.2.7.-) (EC 1.2.7.1)	pfo_2 SAMEA747765_02148	Clostridioides difficile (Peptoclostridium difficile)	Clostridioides	329
C7D273	C7D273_ENTFL	unreviewed	Pyruvate decarboxylase:4Fe-4S ferredoxin	EFBG_00606	Enterococcus faecalis T2	Enterococcus	1223
A0A488AX27	A0A488AX27_CLODI	unreviewed	Pyruvate-ferredoxin oxidoreductase (EC 1.2.7.-)	pfo_3 SAMEA747765_02149	Clostridioides difficile (Peptoclostridium difficile)	Clostridioides	127
H5YJG3	H5YJG3_9BRAD	unreviewed	Indolepyruvate ferredoxin oxidreductase, alpha/beta subunit	Bra471DRAFT_04821	Bradyrhizobium sp. WSM471	Bradyrhizobium	1163
C2T4M8	C2T4M8_BACCE	unreviewed	Pyruvate ferredoxin oxidoreductase alpha chain	bcere0015_34960	Bacillus cereus BDRD-Cer4	Bacillus	585
A0A8G0JY98	A0A8G0JY98_FUSNP	unreviewed	Pyruvate:ferredoxin (Flavodoxin) oxidoreductase	nifJ JY397_05020	Fusobacterium nucleatum subsp. polymorphum	Fusobacterium	1188
A0A6N2VTB6	A0A6N2VTB6_9BACE	unreviewed	Pyruvate-flavodoxin oxidoreductase (EC 1.2.7.-)	nifJ BFLFYP10_02368	Bacteroides faecis	Bacteroides	1182
C2SNS5	C2SNS5_BACCE	unreviewed	Pyruvate ferredoxin oxidoreductase alpha chain	bcere0014_34910	Bacillus cereus BDRD-ST196	Bacillus	585
A0A8E7GHX4	A0A8E7GHX4_ENTFL	unreviewed	Pyruvate:ferredoxin (Flavodoxin) oxidoreductase	nifJ I8F59_11320	Enterococcus faecalis (Streptococcus faecalis)	Enterococcus	1177
A0A7R7Z7U6	A0A7R7Z7U6_PSEAC	unreviewed	Indolepyruvate ferredoxin oxidoreductase	KAM426_16500	Pseudomonas alcaligenes	Pseudomonas	1155
A0A489EQ70	A0A489EQ70_CLODI	unreviewed	Pyruvate-ferredoxin oxidoreductase (EC 1.2.7.-) (EC 1.2.7.1)	pfo_1 SAMEA897065_01327	Clostridioides difficile (Peptoclostridium difficile)	Clostridioides	416
A0A6N3FMT9	A0A6N3FMT9_9BACT	unreviewed	Pyruvate-flavodoxin oxidoreductase (EC 1.2.7.-)	nifJ PCLFYP37_00133	Paraprevotella clara	Paraprevotella	1182
C2T4M7	C2T4M7_BACCE	unreviewed	Pyruvate ferredoxin oxidoreductase, beta subunit	bcere0015_34950	Bacillus cereus BDRD-Cer4	Bacillus	265
A0A8F5EVM9	A0A8F5EVM9_ENTFL	unreviewed	Pyruvate:ferredoxin (Flavodoxin) oxidoreductase	nifJ KUO14_10780	Enterococcus faecalis (Streptococcus faecalis)	Enterococcus	1177
A0A488AX39	A0A488AX39_CLODI	unreviewed	Pyruvate-ferredoxin oxidoreductase (EC 1.2.7.-) (EC 1.2.7.1)	pfo_1 SAMEA747765_02147	Clostridioides difficile (Peptoclostridium difficile)	Clostridioides	882
A0A8D9MQB5	A0A8D9MQB5_ENTFL	unreviewed	Pyruvate:ferredoxin (Flavodoxin) oxidoreductase, homodimeric (EC 1.2.7.-) (EC 1.2.7.1)	porB WE0254_02149	Enterococcus faecalis (Streptococcus faecalis)	Enterococcus	300
A0A8A6I1T1	A0A8A6I1T1_ENTFL	unreviewed	Pyruvate:ferredoxin (Flavodoxin) oxidoreductase	nifJ H8446_08935	Enterococcus faecalis (Streptococcus faecalis)	Enterococcus	1243
C2SNS4	C2SNS4_BACCE	unreviewed	Pyruvate ferredoxin oxidoreductase, beta subunit	bcere0014_34900	Bacillus cereus BDRD-ST196	Bacillus	265
A0A8F2VKF6	A0A8F2VKF6_ENTFL	unreviewed	Pyruvate:ferredoxin (Flavodoxin) oxidoreductase	nifJ KKP64_10310	Enterococcus faecalis (Streptococcus faecalis)	Enterococcus	1243
A0A8D6H814	A0A8D6H814_9HELI	unreviewed	Pyruvate ferredoxin oxidoreductase, beta subunit PorB	porB NHP190012_07090	Helicobacter sp. NHP19-0012	Helicobacter	314
A0A8B2C0H8	A0A8B2C0H8_9BACT	unreviewed	Pyruvate:ferredoxin (Flavodoxin) oxidoreductase	nifJ J4857_01300	Prevotella jejuni	Prevotella	1191
A0A489EQD8	A0A489EQD8_CLODI	unreviewed	Pyruvate-ferredoxin oxidoreductase (EC 1.2.7.-) (EC 1.2.7.1)	pfo_2 SAMEA897065_01328	Clostridioides difficile (Peptoclostridium difficile)	Clostridioides	830
A0A8A8ERI3	A0A8A8ERI3_DESDE	unreviewed	Pyruvate:ferredoxin oxidoreductase (EC 1.2.7.1) (Pyruvate synthase)	nifJ J8J02_13465	Desulfovibrio desulfuricans	Desulfovibrio	1177
A0A8F8SMJ2	A0A8F8SMJ2_9ACTO	unreviewed	Pyruvate ferredoxin oxidoreductase	porA G5S47_07970	Schaalia turicensis	Schaalia	419
A0A8F5MSM7	A0A8F5MSM7_ENTFL	unreviewed	Pyruvate:ferredoxin (Flavodoxin) oxidoreductase	nifJ KVY10_08125	Enterococcus faecalis (Streptococcus faecalis)	Enterococcus	1243
A0A8F2VLJ6	A0A8F2VLJ6_ENTFL	unreviewed	Pyruvate:ferredoxin (Flavodoxin) oxidoreductase	nifJ KKP64_12010	Enterococcus faecalis (Streptococcus faecalis)	Enterococcus	1177
A0A6N3HQ41	A0A6N3HQ41_9BACT	unreviewed	Pyruvate-flavodoxin oxidoreductase (EC 1.2.7.-)	nifJ PDLFYP31_04245	Parabacteroides distasonis	Parabacteroides	1182
A0A8D9IIM2	A0A8D9IIM2_ENTFL	unreviewed	Pyruvate:ferredoxin (Flavodoxin) oxidoreductase, homodimeric (EC 1.2.7.-) (EC 1.2.7.1)	porA WE0254_02150	Enterococcus faecalis (Streptococcus faecalis)	Enterococcus	845
A0A8D9T4U4	A0A8D9T4U4_STAAU	unreviewed	Pyruvate ferredoxin oxidoreductase subunit alpha	SAEG_01213	Staphylococcus aureus subsp. aureus M876	Staphylococcus	586
A0A8F5SXK3	A0A8F5SXK3_MORMO	unreviewed	Pyruvate:ferredoxin (Flavodoxin) oxidoreductase	nifJ JL661_11810	Morganella morganii (Proteus morganii)	Morganella	1184
C2UHP4	C2UHP4_BACCE	unreviewed	Pyruvate ferredoxin oxidoreductase alpha chain	bcere0018_34930	Bacillus cereus Rock1-15	Bacillus	585
A0A8F3WFB5	A0A8F3WFB5_9ENTE	unreviewed	Pyruvate:ferredoxin (Flavodoxin) oxidoreductase	nifJ I6L67_02230	Enterococcus durans	Enterococcus	1221
A0A6G2CI49	A0A6G2CI49_9FIRM	unreviewed	Pyruvate:ferredoxin (Flavodoxin) oxidoreductase (Fragment)	GMA49_12550	Turicibacter sanguinis	Turicibacter	439
C2S7H0	C2S7H0_BACCE	unreviewed	Pyruvate ferredoxin oxidoreductase, beta subunit	bcere0013_35130	Bacillus cereus BDRD-ST26	Bacillus	265
A0A6N2UH29	A0A6N2UH29_BLAHA	unreviewed	Pyruvate-flavodoxin oxidoreductase (EC 1.2.7.-)	nifJ BHLFYP23_00379	Blautia hansenii (Ruminococcus hansenii)	Blautia	1178
A0A7T8IFX8	A0A7T8IFX8_MORMO	unreviewed	Pyruvate:ferredoxin (Flavodoxin) oxidoreductase	nifJ IDH72_06550	Morganella morganii (Proteus morganii)	Morganella	1184
A0A8F2EZN5	A0A8F2EZN5_9FIRM	unreviewed	Pyruvate ferredoxin oxidoreductase	porA KP625_05970	Eubacterium sp. MSJ-33	Eubacterium	393
A0A8F5YZ53	A0A8F5YZ53_MORMO	unreviewed	Pyruvate:ferredoxin (Flavodoxin) oxidoreductase	nifJ JC793_06485	Morganella morganii (Proteus morganii)	Morganella	1184
A0A8B2CF44	A0A8B2CF44_9BACT	unreviewed	Pyruvate ferredoxin oxidoreductase	J5A62_07910	Prevotella histicola	Prevotella	159
A0A892FXE5	A0A892FXE5_9BACT	unreviewed	Pyruvate:ferredoxin (Flavodoxin) oxidoreductase	nifJ I6J59_17360	Butyricimonas virosa	Butyricimonas	1178
A0A8G0K7I5	A0A8G0K7I5_FUSNU	unreviewed	Pyruvate:ferredoxin (Flavodoxin) oxidoreductase	nifJ JY403_06315	Fusobacterium nucleatum subsp. animalis	Fusobacterium	1188
A0A8A1AGC4	A0A8A1AGC4_NOVK1	unreviewed	Pyruvate ferredoxin oxidoreductase	CA833_05375	Novosphingobium sp. (strain KA1) (Sphingomonas sp. (strain KA1))	Novosphingobium	1156
A0A8B1ZF42	A0A8B1ZF42_9BACT	unreviewed	Pyruvate:ferredoxin (Flavodoxin) oxidoreductase	nifJ J5A66_06310	Prevotella sp. oral taxon 475	Prevotella	1191
A0A8A9EF02	A0A8A9EF02_9GAMM	unreviewed	Pyruvate ferredoxin oxidoreductase	porA J9253_04670	Thiothrix sp.	Thiothrix	417
A0A024JRA3	A0A024JRA3_9MYCO	unreviewed	Indolepyruvate ferredoxin oxidoreductase	BN973_00482	Mycobacterium triplex	Mycobacterium	1179
A0A8G0K8K7	A0A8G0K8K7_FUSNU	unreviewed	Pyruvate:ferredoxin (Flavodoxin) oxidoreductase	nifJ JY398_05955	Fusobacterium nucleatum subsp. animalis	Fusobacterium	1188
A0A8G0P1X0	A0A8G0P1X0_FUSNU	unreviewed	Pyruvate:ferredoxin (Flavodoxin) oxidoreductase	nifJ JY401_05815	Fusobacterium nucleatum subsp. animalis	Fusobacterium	1188
A0A8A9EHX7	A0A8A9EHX7_9GAMM	unreviewed	Pyruvate ferredoxin oxidoreductase	J9253_04665	Thiothrix sp.	Thiothrix	340
A0A8B2DJC4	A0A8B2DJC4_9FUSO	unreviewed	Pyruvate:ferredoxin (Flavodoxin) oxidoreductase	nifJ J4863_07445	Leptotrichia sp. oral taxon 221	Leptotrichia	1190
A0A8G0KD91	A0A8G0KD91_FUSNU	unreviewed	Pyruvate:ferredoxin (Flavodoxin) oxidoreductase	nifJ JY401_01010	Fusobacterium nucleatum subsp. animalis	Fusobacterium	1188
A0A6N3D5A1	A0A6N3D5A1_9FIRM	unreviewed	Pyruvate-flavodoxin oxidoreductase (EC 1.2.7.-)	nifJ VALFYP47_01667	Veillonella atypica	Veillonella	1179
A0A6G2CG48	A0A6G2CG48_9FIRM	unreviewed	Pyruvate:ferredoxin (Flavodoxin) oxidoreductase (Fragment)	nifJ GMA49_09105	Turicibacter sanguinis	Turicibacter	749
A0A8G0K4J5	A0A8G0K4J5_FUSNU	unreviewed	Pyruvate:ferredoxin (Flavodoxin) oxidoreductase	nifJ JY398_10450	Fusobacterium nucleatum subsp. animalis	Fusobacterium	1188
A0A8G0KFS4	A0A8G0KFS4_FUSNU	unreviewed	Pyruvate:ferredoxin (Flavodoxin) oxidoreductase	nifJ JY403_04585	Fusobacterium nucleatum subsp. animalis	Fusobacterium	1188
A0A8F5UDV6	A0A8F5UDV6_MORMO	unreviewed	Pyruvate:ferredoxin (Flavodoxin) oxidoreductase	nifJ JC825_06430	Morganella morganii (Proteus morganii)	Morganella	1184
A0A1S2WF59	A0A1S2WF59_MYCMA	unreviewed	Pyruvate:ferredoxin (Flavodoxin) oxidoreductase	BMG05_20765 BST29_09050	Mycobacterium malmoense	Mycobacterium	1192
A0A2N8IDV5	A0A2N8IDV5_9BACT	unreviewed	Pyruvate:ferredoxin (Flavodoxin) oxidoreductase	nifJ AKKM5201_05210 CXU09_06335 EAJ16_06195 F1912_06470	Akkermansia muciniphila	Akkermansia	1192
A0A8E2QA23	A0A8E2QA23_9BACT	unreviewed	Pyruvate:ferredoxin (Flavodoxin) oxidoreductase	nifJ CXU16_00095 J5W46_04705 J5W47_04720 J5W53_04735 J5W57_04735 J5W63_04710 J5W70_04605 J5W74_04715 J5W78_05475	Akkermansia muciniphila	Akkermansia	1192
A0A0G8DRH3	A0A0G8DRH3_BACCE	unreviewed	2-oxoacid:acceptor oxidoreductase subunit alpha (2-oxoglutarate ferredoxin oxidoreductase subunit alpha) (2-oxoglutarate oxidoreductase subunit KorA) (EC 1.2.-.-) (Pyruvate ferredoxin oxidoreductase subunit alpha)	korA porA AT267_06885 BACERE00183_03573 BC2903_24300 BHL27_26290 CEW46_24000 CV717_15010 CW365_15355	Bacillus cereus	Bacillus	585
A0A081UKC7	A0A081UKC7_BACFG	unreviewed	Pyruvate:ferredoxin (Flavodoxin) oxidoreductase (Racemase)	nifJ BUN20_13295 DW228_02485 DWW08_13265 DXA27_02550 DXB57_10200 EC80_0204830 EC81_0214725 EE52_009485 EE52_0215280 IA74_021005 IB64_020485	Bacteroides fragilis	Bacteroides	1184
A0A0K6BWL1	A0A0K6BWL1_BACFG	unreviewed	Pyruvate synthase (EC 1.2.7.1) (Pyruvate-flavodoxin oxidoreductase) (EC 1.2.7.-) (Pyruvate:ferredoxin (Flavodoxin) oxidoreductase) (Pyruvate:ferredoxin oxidoreductase)	nifJ CQW34_01864 DXA78_20695 F2Z25_00065 F2Z29_09175 F2Z89_19775 F3B44_04275 F9000_20910 FSA06_17860 FSA08_15430 H3T27_18750 HMPREF0101_02959 HMPREF1018_03764	Bacteroides fragilis	Bacteroides	1184
A0A3M5ZMH2	A0A3M5ZMH2_PSESS	unreviewed	Indolepyruvate ferredoxin oxidoreductase (Pyruvate ferredoxin/flavodoxin oxidoreductase protein)	ALP15_05120 ALP16_04574 ALP17_04598	Pseudomonas savastanoi (Pseudomonas syringae pv. savastanoi)	Pseudomonas	1163
L9PWK8	L9PWK8_9BACT	unreviewed	Pyruvate ferredoxin oxidoreductase	HMPREF0662_01498 J4865_02200	Prevotella nigrescens F0103	Prevotella	159
A0A174DV39	A0A174DV39_9FIRM	unreviewed	Pyruvate ferredoxin oxidoreductase (Pyruvate synthase subunit porB) (EC 1.2.7.1)	porB DWX94_01665 ERS852400_01980	Coprococcus eutactus	Coprococcus	311
L9PW99	L9PW99_9BACT	unreviewed	Pyruvate:ferredoxin (Flavodoxin) oxidoreductase	nifJ HMPREF0662_01649 J4865_11985	Prevotella nigrescens F0103	Prevotella	1188
A0A0G8EM33	A0A0G8EM33_BACCE	unreviewed	2-oxoglutarate oxidoreductase, beta subunit (EC 1.2.7.3) (Pyruvate ferredoxin oxidoreductase, beta subunit)	B4077_5308 BC067498_03681	Bacillus cereus	Bacillus	288
A0A7M3B4N0	A0A7M3B4N0_PSEAI	unreviewed	Indolepyruvate ferredoxin oxidoreductase (EC 1.2.7.8) (Indolepyruvate ferredoxin oxidoreductase family protein)	GUL26_16565 IPC111_06195 IPC1338_11770 IPC139_02620 IPC140_02620 IPC144_01880 IPC145_06935 IPC146_01880 IPC147_12895 IPC1489_15055 IPC148_02900 IPC149_01875 IPC182_06200 IPC183_01885 IPC27_04875 IPC737_01405	Pseudomonas aeruginosa	Pseudomonas	1185
D1PH16	D1PH16_9BACT	unreviewed	Pyruvate ferredoxin oxidoreductase	F7D21_05140 PREVCOP_06535	Prevotella copri DSM 18205	Prevotella	166
A0A174VZM9	A0A174VZM9_9BACT	unreviewed	Pyruvate synthase subunit porA (EC 1.2.7.1) (Pyruvate:ferredoxin (Flavodoxin) oxidoreductase)	porA_2 nifJ ERS852560_02574 GKD54_11670 GKD58_11960	Parabacteroides distasonis	Parabacteroides	1183
A0A8B2BWA4	A0A8B2BWA4_9BACT	unreviewed	Pyruvate ferredoxin oxidoreductase	J4857_03710 J5A63_04290	Prevotella jejuni	Prevotella	159
A0A8A8TAX8	A0A8A8TAX8_9SPIR	unreviewed	Pyruvate:ferredoxin (Flavodoxin) oxidoreductase	nifJ HRI96_03950 HXT04_07995	Treponema parvum	Treponema	1182
A0A8F1J817	A0A8F1J817_9BACT	unreviewed	Pyruvate:ferredoxin (Flavodoxin) oxidoreductase	nifJ J5W50_04190 J5W69_04195	Akkermansia muciniphila	Akkermansia	1192
A0A809ZCP2	A0A809ZCP2_9BRAD	unreviewed	Indolepyruvate ferredoxin oxidoreductase	XF10B_57060 XF1B_58150 XF4B_57460	Bradyrhizobium diazoefficiens	Bradyrhizobium	1163
A0A8F1DXH8	A0A8F1DXH8_9BACT	unreviewed	Pyruvate:ferredoxin (Flavodoxin) oxidoreductase	nifJ J5W49_05065 J5W56_05095 J5W64_10440 J5W67_05355 J5W76_05080	Akkermansia muciniphila	Akkermansia	1194
A0A8E7LQK1	A0A8E7LQK1_ENTFC	unreviewed	Pyruvate:ferredoxin (Flavodoxin) oxidoreductase	nifJ I8F53_08485 I8F56_05455	Enterococcus faecium (Streptococcus faecium)	Enterococcus	1230
A0A8F1JK17	A0A8F1JK17_9BACT	unreviewed	Pyruvate:ferredoxin (Flavodoxin) oxidoreductase	nifJ J5W62_04370 J5W65_04345 J5W66_07115 J5W68_04390 J5W75_04405	Akkermansia muciniphila	Akkermansia	1192
A0A1Y3YZ04	A0A1Y3YZ04_9BACE	unreviewed	Pyruvate:ferredoxin (Flavodoxin) oxidoreductase	nifJ B5F24_09545 B5F97_01335 DWW09_05720 DWX38_01700	Bacteroides clarus	Bacteroides	1185
A0A3M4KSA9	A0A3M4KSA9_PSEA0	unreviewed	Pyruvate ferredoxin/flavodoxin oxidoreductase protein	ALP52_03750 ALQ05_03342	Pseudomonas amygdali pv. mori	Pseudomonas	1161
A0A1I0CZK3	A0A1I0CZK3_9FIRM	unreviewed	Pyruvate-ferredoxin/flavodoxin oxidoreductase (Pyruvate-flavodoxin oxidoreductase) (Pyruvate:ferredoxin (Flavodoxin) oxidoreductase)	nifJ2 nifJ Ccl03g_22370 FOC47_05120 SAMN05216521_1003125 SAMN05660211_00828	Enterocloster clostridioformis	Enterocloster	1178
A0A1G6NGV2	A0A1G6NGV2_9PSED	unreviewed	Indolepyruvate ferredoxin oxidoreductase (Indolepyruvate ferredoxin oxidoreductase family protein)	HBN90_11570 SAMN05216576_105118	Pseudomonas chengduensis	Pseudomonas	1155
A0A646HGC9	A0A646HGC9_9BACT	unreviewed	Pyruvate ferredoxin oxidoreductase	F7D34_04030 F7D59_02640	Prevotella copri	Prevotella	166
A0A492K840	A0A492K840_CLODI	unreviewed	Pyruvate:ferredoxin (Flavodoxin) oxidoreductase	nifJ E5F26_04720 E5F27_12165 E5F28_00680 E5F29_02745 E5F30_15215 E5F31_09730 E5F33_19675 E5F36_14715 E5F37_12610 E5F38_18695 E5F44_14135 E5F45_05830	Clostridioides difficile (Peptoclostridium difficile)	Clostridioides	1179
A0A174QZF5	A0A174QZF5_9FIRM	unreviewed	Pyruvate ferredoxin/flavodoxin oxidoreductase (EC 1.2.7.1)	porA ERS852480_04086 NCTC11224_05178	Enterocloster clostridioformis	Enterocloster	1178
A0A352NCZ9	A0A352NCZ9_LACSP	unreviewed	Pyruvate:ferredoxin (Flavodoxin) oxidoreductase	nifJ DCR07_01790 DCZ00_03950	Lactococcus sp.	Lactococcus	1218
A0A5P0Y249	A0A5P0Y249_9BACT	unreviewed	Pyruvate:ferredoxin (Flavodoxin) oxidoreductase	nifJ F7D83_04280 F7D97_08360 F7E03_03635	Prevotella copri	Prevotella	1192
A0A646HN23	A0A646HN23_9BACT	unreviewed	Pyruvate:ferredoxin (Flavodoxin) oxidoreductase	nifJ F7D34_12510 F7D59_09395	Prevotella copri	Prevotella	1192
A0A136WID6	A0A136WID6_9FIRM	unreviewed	Pyruvate-flavodoxin oxidoreductase (EC 1.2.7.-)	nifJ_1 nifJ_2 CLNEO_03040 CLNEO_04330	Anaerotignum neopropionicum	Anaerotignum	1177
A0A174PTH6	A0A174PTH6_9BACT	unreviewed	Pyruvate ferredoxin oxidoreductase	DW192_05320 DWV53_10425 EP152_12550 F7D28_00775 F7D42_07825 F7D74_05160 F7D83_03395 F7D94_01185 F7D97_01200 F7E03_11200	Prevotella copri	Prevotella	166
A0A229I333	A0A229I333_9BACT	unreviewed	Pyruvate ferredoxin oxidoreductase	CFT61_12915 F7D25_15760 F7D57_12685	Prevotella copri	Prevotella	166
A0A414AZT5	A0A414AZT5_9FIRM	unreviewed	Pyruvate:ferredoxin (Flavodoxin) oxidoreductase	nifJ CGC65_17360 DW839_04480 DWW02_06340	Enterocloster bolteae	Enterocloster	1178
A0A414AYS6	A0A414AYS6_9FIRM	unreviewed	Pyruvate ferredoxin oxidoreductase	CGC65_27180 DW839_06475 DXB04_09530	Enterocloster bolteae	Enterocloster	197
A0A6A7UP02	A0A6A7UP02_9BACT	unreviewed	Pyruvate:ferredoxin (Flavodoxin) oxidoreductase	nifJ F7D66_08100 F7D71_04380 F7D72_06150	Prevotella copri	Prevotella	1192
A0A646HFL3	A0A646HFL3_9BACT	unreviewed	Pyruvate:ferredoxin (Flavodoxin) oxidoreductase	nifJ F7D31_13935 F7D45_12735	Prevotella copri	Prevotella	1192
A0A366SHC2	A0A366SHC2_9ENTE	unreviewed	Pyruvate:ferredoxin (Flavodoxin) oxidoreductase	EB18_01018 EB31_00255	Enterococcus cecorum	Enterococcus	1230
A0A3R6E327	A0A3R6E327_9BACT	unreviewed	Pyruvate:ferredoxin (Flavodoxin) oxidoreductase	nifJ DW250_10500 DW262_10715 DW263_11245	Prevotella copri	Prevotella	1192
A0A1H1I3R6	A0A1H1I3R6_9PSED	unreviewed	Indolepyruvate ferredoxin oxidoreductase (Indolepyruvate ferredoxin oxidoreductase family protein)	FIV39_14360 SAMN04490186_5118	Pseudomonas grimontii	Pseudomonas	1187
A0A3E4SDE4	A0A3E4SDE4_9BACT	unreviewed	Pyruvate ferredoxin oxidoreductase	DW026_11500 DW916_03655 DWV60_01935 DWV76_02025 DWZ10_08125 DXB80_07195 DXC61_12115 F7D31_11915 FO447_12905	Prevotella copri	Prevotella	166
A0A031WJE9	A0A031WJE9_CLODI	unreviewed	Indole pyruvate ferredoxin/flavodoxin oxidoreductase (Indolepyruvate oxidoreductase subunit beta) (EC 1.2.7.8)	iorB BGV00_01115 BN1095_440167 BN1096_520333 BN1097_630286 E5F26_12350 E5F27_02135 E5F28_07925 E5F29_19085 E5F30_10325 E5F31_08165 E5F32_06160 E5F33_03380 E5F34_16500 E5F35_13680 E5F36_11550 E5F37_10540 E5F38_11265 E5F39_17790 E5F40_05050 E5F41_08525 E5F42_10925 E5F43_09735 E5F44_08815 E5F45_09685 SAMEA1402347_00585 SAMEA1531904_00281 SAMEA3375041_02247 SAMEA3375059_00357	Clostridioides difficile (Peptoclostridium difficile)	Clostridioides	191
A0A031WB84	A0A031WB84_CLODI	unreviewed	Pyruvate synthase subunit porA (EC 1.2.7.1) (Pyruvate-ferredoxin oxidoreductase) (Pyruvate-flavodoxin oxidoreductase) (EC 1.2.7.-) (Pyruvate:ferredoxin (Flavodoxin) oxidoreductase)	pfo nifJ porA_3 BGV00_16800 BN1095_250042 BN1096_520016 BN1097_680167 SAMEA1531904_02718 SAMEA3375041_03475	Clostridioides difficile (Peptoclostridium difficile)	Clostridioides	1179
A0A173V2I0	A0A173V2I0_9FIRM	unreviewed	Pyruvate synthase subunit porA (EC 1.2.7.1) (Pyruvate:ferredoxin (Flavodoxin) oxidoreductase)	porA nifJ DW264_11110 DW856_16910 DW927_14020 ERS852572_02451 GCK47_00020 GMD50_14535	Roseburia intestinalis	Roseburia	1181
A0A5P0WMA3	A0A5P0WMA3_9BACT	unreviewed	Pyruvate:ferredoxin (Flavodoxin) oxidoreductase	nifJ F7D57_03655 F7D73_14965	Prevotella copri	Prevotella	1192
M5EI05	M5EI05_9FIRM	unreviewed	Pyruvate:ferredoxin oxidoreductase, delta subunit (EC 1.2.7.1)	HSACCH_01043 HSACCH_01046	Halanaerobium saccharolyticum subsp. saccharolyticum DSM 6643	Halanaerobium	100
A0A160X9W3	A0A160X9W3_CLODI	unreviewed	Pyruvate synthase subunit porA (Pyruvate-ferredoxin oxidoreductase) (EC 1.2.7.-) (EC 1.2.7.1) (Pyruvate:ferredoxin (Flavodoxin) oxidoreductase)	porA_1 nifJ pfo E5F32_08540 E5F35_02440 E5F39_11020 E5F40_01750 E5F41_17290 E5F42_01860 E5F43_17365 SAMEA1402347_00895 SAMEA3375059_00046	Clostridioides difficile (Peptoclostridium difficile)	Clostridioides	1179
A0A0H3KCH0	A0A0H3KCH0_STAAE	unreviewed	2-oxoacid ferredoxin oxidoreductase (Pyruvate ferredoxin oxidoreductase, beta subunit)	porB NWMN_1199 CNH35_06870	Staphylococcus aureus (strain Newman)	Staphylococcus	288
A0A3E5DX27	A0A3E5DX27_9BACT	unreviewed	Pyruvate ferredoxin oxidoreductase	DW250_07735 DW262_07705 DW263_07100 DWY11_10425 DXB41_12380	Prevotella copri	Prevotella	166
A0A6A7VPN7	A0A6A7VPN7_9BACT	unreviewed	Pyruvate:ferredoxin (Flavodoxin) oxidoreductase	nifJ F7D28_14255 F7D42_04430	Prevotella copri	Prevotella	1192
A0A0N0WWB0	A0A0N0WWB0_PSEYM	unreviewed	Pyruvate ferredoxin/flavodoxin oxidoreductase protein	ALP13_02547 ALQ72_01722	Pseudomonas syringae pv. maculicola	Pseudomonas	1160
A0A1I4MRK6	A0A1I4MRK6_9PSED	unreviewed	Indolepyruvate ferredoxin oxidoreductase	SAMN04487855_2187 SAMN05216589_2188	Pseudomonas bauzanensis	Pseudomonas	1187
A0A174EEI8	A0A174EEI8_9BACE	unreviewed	Pyruvate ferredoxin/flavodoxin oxidoreductase (EC 1.2.7.1) (Pyruvate:ferredoxin (Flavodoxin) oxidoreductase)	porA_2 nifJ ERS852397_01843 F2Z22_13035	Bacteroides finegoldii	Bacteroides	1182
A0A2N8PV39	A0A2N8PV39_ENTAV	unreviewed	Pyruvate:ferredoxin (Flavodoxin) oxidoreductase	nifJ AUF12_00900 EH197_16260 GT583_08535	Enterococcus avium (Streptococcus avium)	Enterococcus	1223
A0A3P2AAT3	A0A3P2AAT3_9BACE	unreviewed	Pyruvate ferredoxin/flavodoxin oxidoreductase (EC 1.2.7.1) (Pyruvate:ferredoxin (Flavodoxin) oxidoreductase)	nifJ porA_1 EII33_03185 NCTC7812_02124	Bacteroides heparinolyticus	Bacteroides	1186
A0A5P3IG18	A0A5P3IG18_LACLL	unreviewed	Pyruvate-flavodoxin oxidoreductase (EC 1.2.7.-) (Pyruvate:ferredoxin (Flavodoxin) oxidoreductase)	nifJ D8K17_02515 FTN78_chr1580	Lactococcus lactis subsp. lactis bv. diacetylactis	Lactococcus	1190
A0A2R3INB1	A0A2R3INB1_PSEAI	unreviewed	Indolepyruvate ferredoxin oxidoreductase family protein (Thiamine pyrophosphate enzyme, C-terminal TPP binding domain protein)	CSB93_6036 IPC1476_24490 IPC1477_27165 IPC1478_22570 IPC1602_30320 IPC1605_09800 IPC1606_09610	Pseudomonas aeruginosa	Pseudomonas	1184
A0A4Y1W647	A0A4Y1W647_BACAN	unreviewed	2-oxoacid ferredoxin oxidoreductase (2-oxoacid:ferredoxin oxidoreductase subunit beta) (2-oxoglutarate ferredoxin oxidoreductase subunit beta) (2-oxoglutarate synthase subunit korB) (Putative pyruvate ferredoxin oxidoreductase, beta subunit)	korB BA_3909 A9486_19710 ABW01_09910 BASH2_02027 BVG01_13280 COJ30_00165 COL95_10980 DY471_19135	Bacillus anthracis	Bacillus	288
A0A863DGA4	A0A863DGA4_LACLL	unreviewed	Pyruvate:ferredoxin (Flavodoxin) oxidoreductase	nifJ D8K17_002475 JQ490_07935	Lactococcus lactis subsp. lactis bv. diacetylactis	Lactococcus	1193
A0A6H3AL21	A0A6H3AL21_BACAN	unreviewed	2-oxoacid:acceptor oxidoreductase subunit alpha (2-oxoglutarate synthase subunit korA) (Putative pyruvate ferredoxin oxidoreductase, alpha subunit)	korA BA_3910 BASH2_02026 COL95_10985	Bacillus anthracis	Bacillus	585
A0A3M5FJY6	A0A3M5FJY6_PSESS	unreviewed	Pyruvate ferredoxin/flavodoxin oxidoreductase protein	ALP60_03495 ALP61_05954	Pseudomonas savastanoi (Pseudomonas syringae pv. savastanoi)	Pseudomonas	612
D1P9Y2	D1P9Y2_9BACT	unreviewed	Pyruvate synthase (EC 1.2.7.1) (Pyruvate:ferredoxin (Flavodoxin) oxidoreductase)	nifJ F7D21_12860 PREVCOP_03943	Prevotella copri DSM 18205	Prevotella	1192
A0A3R8ITD5	A0A3R8ITD5_PREIN	unreviewed	Pyruvate:ferredoxin (Flavodoxin) oxidoreductase	nifJ D2S45_09820 D2S53_09555	Prevotella intermedia	Prevotella	1188
A0A0H5AZ03	A0A0H5AZ03_PREIN	unreviewed	Pyruvate ferredoxin oxidoreductase	BWX40_00785 CLI70_04390 CLI71_01915 CTM50_07960 CTM53_04935 CTM58_08425 CTM59_05525 CTM62_06135 CUB95_03900 CUC04_06320 D2S45_08390 D2S53_08140 PIOMA14_I_1483	Prevotella intermedia	Prevotella	159
A0A3E4F4D6	A0A3E4F4D6_9FIRM	unreviewed	Pyruvate ferredoxin oxidoreductase	porA DW054_12855 DW658_10355 DW885_14760 DW957_11395 DWV67_08965 DWX30_12530 DWX53_16100 DWY33_11435 DWZ24_12000 DWZ98_16455 DXB12_11790 DXB36_10620 DXC93_11090 DXD84_09925 HF855_05765	Dorea formicigenerans	Dorea	394
A0A3E4MCF9	A0A3E4MCF9_9FIRM	unreviewed	Pyruvate ferredoxin oxidoreductase	DWX53_09855 DXD10_09120	Dorea formicigenerans	Dorea	209
A0A413SM18	A0A413SM18_9FIRM	unreviewed	Pyruvate ferredoxin oxidoreductase	porA DW860_13180 DW924_10035 DWX78_06945	Dorea formicigenerans	Dorea	394
A0A099TYF5	A0A099TYF5_9HELI	unreviewed	Pyruvate ferredoxin oxidoreductase (Pyruvate-flavodoxin oxidoreductase) (EC 1.2.7.1)	porB LS73_006685 NCTC12714_01736	Helicobacter muridarum	Helicobacter	314
A0A0K2HN94	A0A0K2HN94_9BACT	unreviewed	Pyruvate:ferredoxin (Flavodoxin) oxidoreductase	nifJ B5F00_19010 DWW04_05555 GKD17_13945 GN309_08840	Phocaeicola dorei	Phocaeicola	1181
A0A413TAD1	A0A413TAD1_9FIRM	unreviewed	Pyruvate ferredoxin oxidoreductase	DW018_07930 DW652_05115 DW918_01395 DW929_04250 DW944_00300	Eubacterium ventriosum	Eubacterium	310
A0A1H0B8U7	A0A1H0B8U7_9FIRM	unreviewed	Pyruvate:ferredoxin oxidoreductase, beta subunit	SAMN05660299_02695	Megasphaera paucivorans	Megasphaera	233
A0A1G9ZDE1	A0A1G9ZDE1_9FIRM	unreviewed	Pyruvate-ferredoxin/flavodoxin oxidoreductase	SAMN05660299_02301	Megasphaera paucivorans	Megasphaera	1171
A0A1H6SA43	A0A1H6SA43_9PSED	unreviewed	Indolepyruvate ferredoxin oxidoreductase	SAMN03159495_1013	Pseudomonas sp. NFR16	Pseudomonas	1161
A0A3M4ESL0	A0A3M4ESL0_PSESX	unreviewed	Indolepyruvate ferredoxin oxidoreductase	ALQ20_03605	Pseudomonas syringae pv. atrofaciens	Pseudomonas	1160
A0A1H0B8N4	A0A1H0B8N4_9FIRM	unreviewed	Pyruvate ferredoxin oxidoreductase gamma subunit	SAMN05660299_02693	Megasphaera paucivorans	Megasphaera	184
A0A1G9WX54	A0A1G9WX54_9FIRM	unreviewed	Pyruvate ferredoxin oxidoreductase delta subunit	SAMN05660299_01696	Megasphaera paucivorans	Megasphaera	102
A0A1H0AY49	A0A1H0AY49_9FIRM	unreviewed	Pyruvate-ferredoxin/flavodoxin oxidoreductase	SAMN05660299_02617	Megasphaera paucivorans	Megasphaera	1173
A0A1G9WVY8	A0A1G9WVY8_9FIRM	unreviewed	Pyruvate ferredoxin oxidoreductase, beta subunit	SAMN05660299_01694	Megasphaera paucivorans	Megasphaera	298
A0A0P9IEH5	A0A0P9IEH5_9PSED	unreviewed	Pyruvate ferredoxin/flavodoxin oxidoreductase family protein	ALO66_04242	Pseudomonas coronafaciens pv. atropurpurea	Pseudomonas	1160
A0A3M6ERC2	A0A3M6ERC2_9PSED	unreviewed	Indolepyruvate ferredoxin oxidoreductase (Fragment)	ALP06_101122	Pseudomonas coronafaciens pv. atropurpurea	Pseudomonas	900
A0A1H0ABK1	A0A1H0ABK1_9FIRM	unreviewed	Pyruvate:ferredoxin oxidoreductase, beta subunit (Fragment)	SAMN05660299_02489	Megasphaera paucivorans	Megasphaera	390
A0A412AQS0	A0A412AQS0_9ACTN	unreviewed	Pyruvate:ferredoxin (Flavodoxin) oxidoreductase	nifJ DWZ01_05495	Collinsella sp. AF28-5AC	Collinsella	1179
A0A3M6E3K7	A0A3M6E3K7_9PSED	unreviewed	Pyruvate decarboxylase:Pyruvate ferredoxin/flavodoxin oxidoreductase (Fragment)	ALP06_101956	Pseudomonas coronafaciens pv. atropurpurea	Pseudomonas	248
A0A1H0BBU1	A0A1H0BBU1_9FIRM	unreviewed	Pyruvate-ferredoxin/flavodoxin oxidoreductase	SAMN05660299_02712	Megasphaera paucivorans	Megasphaera	1173
A0A1E5XDC8	A0A1E5XDC8_9PSED	unreviewed	Indolepyruvate ferredoxin oxidoreductase	AX279_07275	Pseudomonas sp. J237	Pseudomonas	1155
A0A7D4JXN0	A0A7D4JXN0_FINMA	unreviewed	Pyruvate ferredoxin oxidoreductase	porA FOC70_02900	Finegoldia magna (Peptostreptococcus magnus)	Finegoldia	381
A0A233W9W3	A0A233W9W3_FINMA	unreviewed	Pyruvate:ferredoxin (Flavodoxin) oxidoreductase	B9N58_01805	Finegoldia magna (Peptostreptococcus magnus)	Finegoldia	1226
A0A3M3F2G6	A0A3M3F2G6_PSESX	unreviewed	Indolepyruvate ferredoxin oxidoreductase	ALQ76_03207	Pseudomonas syringae pv. atrofaciens	Pseudomonas	1160
A0A848R4J5	A0A848R4J5_9FIRM	unreviewed	Pyruvate:ferredoxin (Flavodoxin) oxidoreductase	nifJ HKO22_00145	Peptoniphilus faecalis	Peptoniphilus	1177
A0A233VVB1	A0A233VVB1_FINMA	unreviewed	Pyruvate ferredoxin oxidoreductase	porA B9N54_01255	Finegoldia magna (Peptostreptococcus magnus)	Finegoldia	381
A0A178K8H6	A0A178K8H6_9GAMM	unreviewed	Pyruvate:ferredoxin (Flavodoxin) oxidoreductase	A3K86_13660	Photobacterium jeanii	Photobacterium	1179
A0A233VPC0	A0A233VPC0_FINMA	unreviewed	Pyruvate ferredoxin oxidoreductase	B9N55_01515	Finegoldia magna (Peptostreptococcus magnus)	Finegoldia	178
A0A233VGA0	A0A233VGA0_FINMA	unreviewed	Pyruvate ferredoxin oxidoreductase	B9N57_00970	Finegoldia magna (Peptostreptococcus magnus)	Finegoldia	178
A0A233VAE6	A0A233VAE6_FINMA	unreviewed	Pyruvate:ferredoxin (Flavodoxin) oxidoreductase	B9N51_02015	Finegoldia magna (Peptostreptococcus magnus)	Finegoldia	1226
A0A233W4D3	A0A233W4D3_FINMA	unreviewed	Pyruvate:ferredoxin (Flavodoxin) oxidoreductase	B9N50_02165	Finegoldia magna (Peptostreptococcus magnus)	Finegoldia	1226
A0A1G9WX16	A0A1G9WX16_9FIRM	unreviewed	Pyruvate ferredoxin oxidoreductase alpha subunit	SAMN05660299_01695	Megasphaera paucivorans	Megasphaera	404
A0A233VG76	A0A233VG76_FINMA	unreviewed	Pyruvate ferredoxin oxidoreductase	porA B9N57_00960	Finegoldia magna (Peptostreptococcus magnus)	Finegoldia	379
A0A6I2RZN8	A0A6I2RZN8_FINMA	unreviewed	Pyruvate:ferredoxin (Flavodoxin) oxidoreductase	nifJ GKD18_01055	Finegoldia magna (Peptostreptococcus magnus)	Finegoldia	1224
A0A233VFY6	A0A233VFY6_FINMA	unreviewed	Pyruvate:ferredoxin (Flavodoxin) oxidoreductase	B9N57_01910	Finegoldia magna (Peptostreptococcus magnus)	Finegoldia	1226
A0A3A5ZF24	A0A3A5ZF24_9BACE	unreviewed	Pyruvate:ferredoxin (Flavodoxin) oxidoreductase	nifJ DWX62_07400	Bacteroides sp. AF20-13LB	Bacteroides	1185
A0A3A6MIS0	A0A3A6MIS0_9BACE	unreviewed	Pyruvate:ferredoxin (Flavodoxin) oxidoreductase	nifJ DXA54_01900	Bacteroides sp. OF03-11BH	Bacteroides	1182
A0A417B293	A0A417B293_9FIRM	unreviewed	Pyruvate:ferredoxin (Flavodoxin) oxidoreductase	nifJ DW953_10265	Ruminococcus sp. AM45-2	Ruminococcus	1178
A0A1Y3VU03	A0A1Y3VU03_9BACT	unreviewed	Pyruvate:ferredoxin (Flavodoxin) oxidoreductase	B5G13_14940	Butyricimonas sp. An62	Butyricimonas	1178
A0A1I6QJ40	A0A1I6QJ40_9GAMM	unreviewed	Indolepyruvate ferredoxin oxidoreductase	SAMN05444586_100474	Acinetobacter bohemicus	Acinetobacter	1159
A0A4V2VLA6	A0A4V2VLA6_9FIRM	unreviewed	Pyruvate-ferredoxin/flavodoxin oxidoreductase	EDD61_102145	Longicatena caecimuris	Longicatena	1174
A0A150Z793	A0A150Z793_9BRAD	unreviewed	Indolepyruvate ferredoxin oxidoreductase (EC 1.2.7.8)	SE91_11525	Bradyrhizobium sp. DOA1	Bradyrhizobium	1163
G1VCN0	G1VCN0_9BACT	unreviewed	Pyruvate:ferredoxin oxidoreductase	HMPREF0666_01163	Prevotella sp. C561	Prevotella	1191
A0A1Y3RW06	A0A1Y3RW06_9FIRM	unreviewed	Pyruvate:ferredoxin (Flavodoxin) oxidoreductase	B5G38_10985	Gemmiger sp. An87	Gemmiger	1182
I9P0T3	I9P0T3_HELPX	unreviewed	Pyruvate ferredoxin oxidoreductase, alpha subunit (EC 1.2.7.1)	porA HPCPY1962_0776	Helicobacter pylori CPY1962	Helicobacter	407
A0A1T4NCC5	A0A1T4NCC5_9FUSO	unreviewed	Pyruvate ferredoxin oxidoreductase delta subunit	SAMN02745174_01498	Cetobacterium ceti	Cetobacterium	100
A0A1V9V3Z4	A0A1V9V3Z4_9PSED	unreviewed	Indolepyruvate ferredoxin oxidoreductase	BWR59_02880	Pseudomonas sp. Bc-h	Pseudomonas	1190
A0A417TSG4	A0A417TSG4_9FIRM	unreviewed	Pyruvate:ferredoxin (Flavodoxin) oxidoreductase	nifJ DXB49_05585	Roseburia sp. OM04-15AA	Roseburia	1181
A0A412P7B4	A0A412P7B4_9BACE	unreviewed	Pyruvate:ferredoxin (Flavodoxin) oxidoreductase	nifJ DWX27_14080	Bacteroides intestinalis	Bacteroides	1185
I9XV18	I9XV18_HELPX	unreviewed	Pyruvate ferredoxin oxidoreductase, beta subunit (EC 1.2.7.1)	porB HPCPY1962_0775	Helicobacter pylori CPY1962	Helicobacter	314
K0X4W3	K0X4W3_9BACT	unreviewed	Pyruvate:ferredoxin (Flavodoxin) oxidoreductase	HMPREF9448_00635	Barnesiella intestinihominis YIT 11860	Barnesiella	1187
A0A412Y638	A0A412Y638_9BACE	unreviewed	Pyruvate:ferredoxin (Flavodoxin) oxidoreductase	nifJ DWW10_13030	Bacteroides intestinalis	Bacteroides	1185
A0A414L7Z1	A0A414L7Z1_9BACE	unreviewed	Pyruvate:ferredoxin (Flavodoxin) oxidoreductase	nifJ DW712_14050	Bacteroides intestinalis	Bacteroides	1185
A0A1K2HDF0	A0A1K2HDF0_9LACT	unreviewed	Pyruvate-ferredoxin/flavodoxin oxidoreductase	SAMN02746068_01356	Lactococcus chungangensis CAU 28 = DSM 22330	Lactococcus	1180
B0ADX3	B0ADX3_9FIRM	unreviewed	Pyruvate-ferredoxin/flavodoxin oxidoreductase	SAMN02745147_1445	Intestinibacter bartlettii DSM 16795	Intestinibacter	1177
A0A2T2Q419	A0A2T2Q419_9BRAD	unreviewed	Pyruvate ferredoxin oxidoreductase	C7G42_12090	Bradyrhizobium sp. MOS003	Bradyrhizobium	1148
A0A3R6KPK8	A0A3R6KPK8_9BACT	unreviewed	Pyruvate:ferredoxin (Flavodoxin) oxidoreductase	nifJ DW657_03310	Prevotella sp. AM23-5	Prevotella	1192
S3YD92	S3YD92_BACSE	unreviewed	Pyruvate:ferredoxin (Flavodoxin) oxidoreductase	HMPREF1181_01168	Bacteroides stercoris CC31F	Bacteroides	1185
A0A367FXG2	A0A367FXG2_9FIRM	unreviewed	Pyruvate:ferredoxin (Flavodoxin) oxidoreductase	nifJ C4886_13835	Blautia obeum	Blautia	1181
A0A6F8SKX5	A0A6F8SKX5_9ACTN	unreviewed	Pyruvate-flavodoxin oxidoreductase	nifJ2 ADCFC_07780	Adlercreutzia sp. 8CFCBH1	Adlercreutzia	1183
A0A6F8SLC4	A0A6F8SLC4_9ACTN	unreviewed	Pyruvate ferredoxin oxidoreductase subunit alpha	ADCFC_14500	Adlercreutzia sp. 8CFCBH1	Adlercreutzia	396
A0A3A5ZYW9	A0A3A5ZYW9_9BACE	unreviewed	Pyruvate:ferredoxin (Flavodoxin) oxidoreductase	nifJ DWY42_19105	Bacteroides sp. AF25-18	Bacteroides	1181
F7L142	F7L142_FUSNU	unreviewed	Pyruvate ferredoxin/flavodoxin oxidoreductase family protein	HMPREF0401_01563	Fusobacterium nucleatum subsp. animalis 11_3_2	Fusobacterium	148
A0A2T2PTA3	A0A2T2PTA3_9BRAD	unreviewed	Indolepyruvate ferredoxin oxidoreductase family protein	C7G42_32020	Bradyrhizobium sp. MOS003	Bradyrhizobium	1163
A0A6F8SMH6	A0A6F8SMH6_9ACTN	unreviewed	Pyruvate ferredoxin oxidoreductase subunit gamma	ADCFC_14520	Adlercreutzia sp. 8CFCBH1	Adlercreutzia	223
F7L1T9	F7L1T9_FUSNU	unreviewed	Pyruvate:ferredoxin (Flavodoxin) oxidoreductase	HMPREF0401_01812	Fusobacterium nucleatum subsp. animalis 11_3_2	Fusobacterium	1188
F7L141	F7L141_FUSNU	unreviewed	Pyruvate ferredoxin/flavodoxin oxidoreductase	HMPREF0401_01562	Fusobacterium nucleatum subsp. animalis 11_3_2	Fusobacterium	79
A0A3R6KQ00	A0A3R6KQ00_9BACT	unreviewed	Pyruvate ferredoxin oxidoreductase	DW657_02615	Prevotella sp. AM23-5	Prevotella	166
F7KXK8	F7KXK8_FUSNU	unreviewed	Pyruvate:ferredoxin (Flavodoxin) oxidoreductase	HMPREF0401_00329	Fusobacterium nucleatum subsp. animalis 11_3_2	Fusobacterium	1188
A0A7K1T4E2	A0A7K1T4E2_9ACTN	unreviewed	Pyruvate:ferredoxin (Flavodoxin) oxidoreductase	nifJ GO707_04490	Adlercreutzia equolifaciens	Adlercreutzia	1183
A0A7Y1F4J0	A0A7Y1F4J0_9PSED	unreviewed	Indolepyruvate ferredoxin oxidoreductase family protein	HBO43_22010	Pseudomonas veronii	Pseudomonas	1187
A0A2T3NXY5	A0A2T3NXY5_9GAMM	unreviewed	Pyruvate:ferredoxin (Flavodoxin) oxidoreductase	nifJ C9I98_03600	Photobacterium sanctipauli	Photobacterium	1192
A0A3E2EQT4	A0A3E2EQT4_9ACTN	unreviewed	Pyruvate ferredoxin oxidoreductase	porA DX903_03595	Adlercreutzia equolifaciens	Adlercreutzia	396
A0A410VH66	A0A410VH66_9BRAD	unreviewed	Pyruvate ferredoxin oxidoreductase	X265_32190	Bradyrhizobium guangdongense	Bradyrhizobium	1149
A0A1H0XAE8	A0A1H0XAE8_9PSED	unreviewed	Indolepyruvate ferredoxin oxidoreductase	SAMN05216213_111117	Pseudomonas guguanensis	Pseudomonas	1155
A0A7K1T385	A0A7K1T385_9ACTN	unreviewed	Pyruvate ferredoxin oxidoreductase	GO707_02180	Adlercreutzia equolifaciens	Adlercreutzia	233
A0A0E9ZSX2	A0A0E9ZSX2_9PSED	unreviewed	Indolepyruvate ferredoxin oxidoreductase (EC 1.2.7.8)	TZ03_03330	Pseudomonas sp. 10-1B	Pseudomonas	1187
A0A414I9L3	A0A414I9L3_9FIRM	unreviewed	Pyruvate:ferredoxin (Flavodoxin) oxidoreductase	nifJ DW767_04920	Blautia obeum	Blautia	1178
S0L637	S0L637_9ENTE	unreviewed	Pyruvate:ferredoxin (Flavodoxin) oxidoreductase	I573_01504	Enterococcus sulfureus ATCC 49903	Enterococcus	1201
R9HUE4	R9HUE4_BACUN	unreviewed	Pyruvate:ferredoxin (Flavodoxin) oxidoreductase	C801_01994	Bacteroides uniformis dnLKV2	Bacteroides	1185
A0A5Q2U656	A0A5Q2U656_9PSED	unreviewed	Indolepyruvate ferredoxin oxidoreductase family protein	E4167_29760	Pseudomonas veronii	Pseudomonas	1189
A0A7K1T887	A0A7K1T887_9ACTN	unreviewed	Pyruvate ferredoxin oxidoreductase	porA GO707_11025	Adlercreutzia equolifaciens	Adlercreutzia	395
A0A6L8Q2H2	A0A6L8Q2H2_9ACTN	unreviewed	Pyruvate ferredoxin oxidoreductase	porA FM068_02805	Adlercreutzia equolifaciens	Adlercreutzia	396
A0A176YP65	A0A176YP65_9BRAD	unreviewed	Indolepyruvate ferredoxin oxidoreductase	AYJ54_14350	Bradyrhizobium centrolobii	Bradyrhizobium	1158
A0A3E2EHH5	A0A3E2EHH5_9ACTN	unreviewed	Pyruvate ferredoxin oxidoreductase	DX903_10815	Adlercreutzia equolifaciens	Adlercreutzia	233
A0A3E2ERG3	A0A3E2ERG3_9ACTN	unreviewed	Pyruvate ferredoxin oxidoreductase	DX903_05000	Adlercreutzia equolifaciens	Adlercreutzia	197
A0A7K1T335	A0A7K1T335_9ACTN	unreviewed	Pyruvate ferredoxin oxidoreductase	GO707_00855	Adlercreutzia equolifaciens	Adlercreutzia	197
A0A4Y3JP47	A0A4Y3JP47_9ENTE	unreviewed	Pyruvate-flavodoxin oxidoreductase	nifJ ESP02_19730	Enterococcus sp. NBRC 3427	Enterococcus	1230
A0A6L5XLK9	A0A6L5XLK9_9DELT	unreviewed	Pyruvate ferredoxin oxidoreductase	FYJ44_08110	Desulfovibrio porci	Desulfovibrio	186
A0A6L8Q621	A0A6L8Q621_9ACTN	unreviewed	Pyruvate ferredoxin oxidoreductase	FM068_09125	Adlercreutzia equolifaciens	Adlercreutzia	233
R5WY50	R5WY50_9FIRM	unreviewed	Pyruvate-flavodoxin oxidoreductase	BN568_01480	Blautia sp. CAG:257	Blautia	1179
A0A447YZ16	A0A447YZ16_9STAP	unreviewed	Pyruvate ferredoxin oxidoreductase alpha chain	NCTC12225_01709	Staphylococcus delphini	Staphylococcus	586
A0A410VID1	A0A410VID1_9BRAD	unreviewed	Indolepyruvate ferredoxin oxidoreductase family protein	X265_37785	Bradyrhizobium guangdongense	Bradyrhizobium	1155
A0A7K1T7Z5	A0A7K1T7Z5_9ACTN	unreviewed	Pyruvate ferredoxin oxidoreductase	GO707_11035	Adlercreutzia equolifaciens	Adlercreutzia	223
A0A3E2EFM8	A0A3E2EFM8_9ACTN	unreviewed	Pyruvate:ferredoxin (Flavodoxin) oxidoreductase	nifJ DX903_07210	Adlercreutzia equolifaciens	Adlercreutzia	1183
A4YVY9	A4YVY9_BRASO	unreviewed	Putative pyruvate ferredoxin/flavodoxin oxidoreductase (EC 1.2.7.8)	BRADO4317	Bradyrhizobium sp. (strain ORS 278)	Bradyrhizobium	1163
A0A1G6CL54	A0A1G6CL54_EUBOX	unreviewed	Pyruvate ferredoxin oxidoreductase gamma subunit	SAMN02910417_02486	Eubacterium oxidoreducens	Eubacterium	189
A0A1G6CL19	A0A1G6CL19_EUBOX	unreviewed	Pyruvate ferredoxin oxidoreductase delta subunit	SAMN02910417_02485	Eubacterium oxidoreducens	Eubacterium	100
A0A1G6BR14	A0A1G6BR14_EUBOX	unreviewed	Pyruvate-ferredoxin/flavodoxin oxidoreductase	SAMN02910417_01703	Eubacterium oxidoreducens	Eubacterium	1152
A0A374GCN7	A0A374GCN7_9FIRM	unreviewed	Pyruvate:ferredoxin (Flavodoxin) oxidoreductase	nifJ DW719_08140	Ruminococcus sp. AM27-27	Ruminococcus	1190
A0A1G6A290	A0A1G6A290_EUBOX	unreviewed	Pyruvate ferredoxin oxidoreductase gamma subunit	SAMN02910417_00178	Eubacterium oxidoreducens	Eubacterium	178
A0A1G6A3H5	A0A1G6A3H5_EUBOX	unreviewed	Pyruvate ferredoxin oxidoreductase delta subunit	SAMN02910417_00179	Eubacterium oxidoreducens	Eubacterium	96
A0A1Q6T4L9	A0A1Q6T4L9_9PROT	unreviewed	Pyruvate:ferredoxin (Flavodoxin) oxidoreductase	BHW56_03455	Acetobacter sp. 46_36	Acetobacter	1181
A0A1G6CKP6	A0A1G6CKP6_EUBOX	unreviewed	Pyruvate ferredoxin oxidoreductase beta subunit	SAMN02910417_02483	Eubacterium oxidoreducens	Eubacterium	310
A0A7S7Q7Z2	A0A7S7Q7Z2_9BRAD	unreviewed	Indolepyruvate ferredoxin oxidoreductase family protein	XI02_13450	Bradyrhizobium sp. CCBAU 21365	Bradyrhizobium	1157
A0A233W4X4	A0A233W4X4_FINMA	unreviewed	Pyruvate ferredoxin oxidoreductase	porA B9N50_01815	Finegoldia magna (Peptostreptococcus magnus)	Finegoldia	381
A0A242EMH0	A0A242EMH0_9ENTE	unreviewed	Pyruvate:ferredoxin (Flavodoxin) oxidoreductase	A5871_003175	Enterococcus sp. 2F9_DIV0599	Enterococcus	1236
A0A233W481	A0A233W481_FINMA	unreviewed	Pyruvate:ferredoxin (Flavodoxin) oxidoreductase	B9N56_01645	Finegoldia magna (Peptostreptococcus magnus)	Finegoldia	1226
A0A4U8SCM3	A0A4U8SCM3_9HELI	unreviewed	Pyruvate ferredoxin oxidoreductase	porD LS70_003420	Helicobacter sp. MIT 11-5569	Helicobacter	132
A0A807ZN59	A0A807ZN59_9DELT	unreviewed	Pyruvate:ferredoxin oxidoreductase (EC 1.2.7.1) (Pyruvate synthase)	nifJ CNY67_13490	Desulfovibrio sp. G11	Desulfovibrio	1178
A0A0E2J8J2	A0A0E2J8J2_STRIS	unreviewed	Pyruvate:ferredoxin (Flavodoxin) oxidoreductase	HMPREF1654_00428	Streptococcus intermedius (strain ATCC 27335 / DSM 20573 / CIP 103248 / LMG 17840 / NCTC 11324 / SK54)	Streptococcus	1221
E5CCC6	E5CCC6_9BACE	unreviewed	Pyruvate:ferredoxin (Flavodoxin) oxidoreductase	BSGG_3099	Bacteroides sp. D2	Bacteroides	1183
A0A7S7QC60	A0A7S7QC60_9BRAD	unreviewed	Indolepyruvate ferredoxin oxidoreductase family protein	XI02_26660	Bradyrhizobium sp. CCBAU 21365	Bradyrhizobium	1164
A0A1G6C4K9	A0A1G6C4K9_EUBOX	unreviewed	Pyruvate-ferredoxin/flavodoxin oxidoreductase	SAMN02910417_02084	Eubacterium oxidoreducens	Eubacterium	1170
A0A1E5GWT8	A0A1E5GWT8_9ENTE	unreviewed	Pyruvate:ferredoxin (Flavodoxin) oxidoreductase	BCR23_04035	Enterococcus quebecensis	Enterococcus	1225
B5Z8A5	B5Z8A5_HELPG	unreviewed	Pyruvate ferredoxin oxidoreductase, delta subunit	HPG27_1051	Helicobacter pylori (strain G27)	Helicobacter	130
A0A7D4JY19	A0A7D4JY19_FINMA	unreviewed	Pyruvate:ferredoxin (Flavodoxin) oxidoreductase	nifJ FOC70_03765	Finegoldia magna (Peptostreptococcus magnus)	Finegoldia	1226
A0A2T3FSV5	A0A2T3FSV5_9FIRM	unreviewed	Pyruvate:ferredoxin (Flavodoxin) oxidoreductase	nifJ C7U55_10125	Faecalibacillus faecis	Faecalibacillus	1169
J0QI01	J0QI01_HELPX	unreviewed	Pyruvate ferredoxin oxidoreductase, gamma subunit (EC 1.2.7.1)	porG HPHPP16_1067	Helicobacter pylori Hp P-16	Helicobacter	186
A0A415CVM6	A0A415CVM6_9ACTN	unreviewed	Pyruvate:ferredoxin (Flavodoxin) oxidoreductase	nifJ DW112_05915	Collinsella sp. AM09-41	Collinsella	1179
A0A7S9H322	A0A7S9H322_9BRAD	unreviewed	Indolepyruvate ferredoxin oxidoreductase family protein	IC761_14820	Bradyrhizobium genosp. B	Bradyrhizobium	1163
A0A2N8HLB0	A0A2N8HLB0_9BACT	unreviewed	Pyruvate:ferredoxin (Flavodoxin) oxidoreductase	nifJ CXU19_04565	Akkermansia muciniphila	Akkermansia	1192
A0A7V1K7Y4	A0A7V1K7Y4_9PSED	unreviewed	Indolepyruvate ferredoxin oxidoreductase family protein	ENI21_05075	Pseudomonas sabulinigri	Pseudomonas	1188
A0A0W0PSM7	A0A0W0PSM7_PSESF	unreviewed	Indolepyruvate ferredoxin oxidoreductase (EC 1.2.7.8)	AO250_14050	Pseudomonas syringae pv. actinidiae ICMP 19497	Pseudomonas	1160
A0A1H1VQN8	A0A1H1VQN8_9PSED	unreviewed	Indolepyruvate ferredoxin oxidoreductase	SAMN05216271_2962	Pseudomonas sabulinigri	Pseudomonas	1188
A0A412I5Q3	A0A412I5Q3_9FIRM	unreviewed	Pyruvate:ferredoxin (Flavodoxin) oxidoreductase	nifJ DWY01_01765	Eubacterium sp. AF22-8LB	Eubacterium	1182
A0A6L5XLB4	A0A6L5XLB4_9DELT	unreviewed	Pyruvate ferredoxin oxidoreductase	FYJ44_08120	Desulfovibrio porci	Desulfovibrio	356
A0A853PST4	A0A853PST4_BACFG	unreviewed	Pyruvate:ferredoxin (Flavodoxin) oxidoreductase	AC094_33020	Bacteroides fragilis	Bacteroides	1184
A0A6L8Q2K0	A0A6L8Q2K0_9ACTN	unreviewed	Pyruvate ferredoxin oxidoreductase	FM068_02795	Adlercreutzia equolifaciens	Adlercreutzia	223
A0A7S9D2C8	A0A7S9D2C8_9BRAD	unreviewed	Indolepyruvate ferredoxin oxidoreductase family protein	IC761_25650	Bradyrhizobium genosp. B	Bradyrhizobium	1158
A0A096LE14	A0A096LE14_9ACTN	unreviewed	Pyruvate:ferredoxin oxidoreductase	HMPREF9463_00287	Collinsella sp. 4_8_47FAA	Collinsella	1179
F0R5G0	F0R5G0_PHOSB	unreviewed	Pyruvate ferredoxin/flavodoxin oxidoreductase (EC 1.2.1.51)	Bacsa_0172	Phocaeicola salanitronis (strain DSM 18170 / JCM 13657 / BL78) (Bacteroides salanitronis)	Phocaeicola	1185
A0A3M5PIL2	A0A3M5PIL2_PSEVI	unreviewed	Indolepyruvate ferredoxin oxidoreductase	ALP40_05062	Pseudomonas viridiflava	Pseudomonas	1169
A0A374U528	A0A374U528_9ACTN	unreviewed	Pyruvate:ferredoxin (Flavodoxin) oxidoreductase	nifJ DXC67_09100	Collinsella sp. TF07-1	Collinsella	1179
A0A8B2X0F1	A0A8B2X0F1_9FIRM	unreviewed	Pyruvate:ferredoxin (Flavodoxin) oxidoreductase	nifJ DW097_22515	Enterocloster clostridioformis	Enterocloster	1178
A0A829W6B6	A0A829W6B6_9FIRM	unreviewed	Pyruvate:ferredoxin (Flavodoxin) oxidoreductase	Ccl03g_04060	Enterocloster clostridioformis	Enterocloster	204
A0A498QWC0	A0A498QWC0_9MYCO	unreviewed	Pyruvate-flavodoxin oxidoreductase (EC 1.2.7.-)	nifJ LAUMK142_03537	Mycobacterium pseudokansasii	Mycobacterium	1190
A0A8B2X472	A0A8B2X472_9FIRM	unreviewed	Pyruvate ferredoxin oxidoreductase	DW097_16560	Enterocloster clostridioformis	Enterocloster	197
A0A2A2IKN0	A0A2A2IKN0_9FIRM	unreviewed	Pyruvate:ferredoxin (Flavodoxin) oxidoreductase	nifJ CJ260_11705	Megasphaera sp. ASD88	Megasphaera	1165
A0A1Q6EG73	A0A1Q6EG73_9BACT	unreviewed	Pyruvate:ferredoxin (Flavodoxin) oxidoreductase	BHV64_07860	Alistipes sp. 56_sp_Nov_56_25	Alistipes	1177
A0A8E0AVS4	A0A8E0AVS4_STAAU	unreviewed	Pyruvate ferredoxin oxidoreductase, beta subunit	SAVG_01255	Staphylococcus aureus subsp. aureus M1015	Staphylococcus	288
A0A8B2X6Y4	A0A8B2X6Y4_9FIRM	unreviewed	Pyruvate ferredoxin oxidoreductase	porA DW097_19005	Enterocloster clostridioformis	Enterocloster	398
A0A7Y6TAP9	A0A7Y6TAP9_9BRAD	unreviewed	Indolepyruvate ferredoxin oxidoreductase family protein	HAP48_027155	Bradyrhizobium septentrionale	Bradyrhizobium	1163
R7H759	R7H759_9FIRM	unreviewed	Pyruvate-flavodoxin oxidoreductase	BN634_02362	Eubacterium sp. CAG:38	Eubacterium	1188
A0A242B3Z4	A0A242B3Z4_9ENTE	unreviewed	Pyruvate:ferredoxin (Flavodoxin) oxidoreductase	A5819_000415	Enterococcus sp. 7E2_DIV0204	Enterococcus	1241
A0A2R5HIB4	A0A2R5HIB4_9LACT	unreviewed	Pyruvate-flavodoxin oxidoreductase	porABG NtB2_00133	Lactococcus termiticola	Lactococcus	1210
W0U7I9	W0U7I9_9FIRM	unreviewed	Pyruvate-flavodoxin oxidoreductase (EC 1.2.7.-)	nifJ RBI_I02058	Ruminococcus bicirculans	Ruminococcus	1189
A0A8E0AVN9	A0A8E0AVN9_STAAU	unreviewed	Pyruvate ferredoxin oxidoreductase, alpha subunit	SAVG_01254	Staphylococcus aureus subsp. aureus M1015	Staphylococcus	586
I9RSA2	I9RSA2_HELPX	unreviewed	Pyruvate ferredoxin oxidoreductase, beta subunit (EC 1.2.7.1)	porB HPHPH16_1273	Helicobacter pylori Hp H-16	Helicobacter	314
A0A3R7AXG8	A0A3R7AXG8_9FIRM	unreviewed	Pyruvate ferredoxin oxidoreductase	DXB54_07325	Coprococcus sp. OM04-5BH	Coprococcus	311
A0A1Y4VDM9	A0A1Y4VDM9_9FIRM	unreviewed	Pyruvate:ferredoxin (Flavodoxin) oxidoreductase	B5E53_06865	Eubacterium sp. An11	Eubacterium	1182
A0A096AZL9	A0A096AZL9_9BACT	unreviewed	Pyruvate ferredoxin oxidoreductase	HMPREF9302_04755	Prevotella amnii DNF00058	Prevotella	159
K5YZA4	K5YZA4_9BACT	unreviewed	Pyruvate:ferredoxin (Flavodoxin) oxidoreductase	HMPREF1076_04643	Parabacteroides goldsteinii CL02T12C30	Parabacteroides	1185
R7H6Z2	R7H6Z2_9FIRM	unreviewed	Pyruvate-flavodoxin oxidoreductase	BN634_02005	Eubacterium sp. CAG:38	Eubacterium	1224
A0A328W6W3	A0A328W6W3_9PSED	unreviewed	Indolepyruvate ferredoxin oxidoreductase family protein	DP092_07625	Pseudomonas sp. MDMC224	Pseudomonas	1155
R5BAA8	R5BAA8_9BACE	unreviewed	Pyruvate-flavodoxin oxidoreductase	BN813_01548	Bacteroides sp. CAG:927	Bacteroides	1195
A0A1R7QDY8	A0A1R7QDY8_ACIJO	unreviewed	Indolepyruvate ferredoxin oxidoreductase	ACNJC6_02069	Acinetobacter johnsonii	Acinetobacter	1159
A0A3D1WRX2	A0A3D1WRX2_9ACTN	unreviewed	Pyruvate:ferredoxin (Flavodoxin) oxidoreductase (Fragment)	DEV22_03910	Collinsella sp.	Collinsella	176
A0A1I1KB75	A0A1I1KB75_RUMAL	unreviewed	Pyruvate-ferredoxin/flavodoxin oxidoreductase	SAMN02910406_01982	Ruminococcus albus	Ruminococcus	1190
A0A1L8WZK3	A0A1L8WZK3_9ENTE	unreviewed	Pyruvate:ferredoxin (Flavodoxin) oxidoreductase	RV13_GL000397	Enterococcus raffinosus	Enterococcus	1246
A0A328VLX3	A0A328VLX3_9PSED	unreviewed	Indolepyruvate ferredoxin oxidoreductase family protein	DP092_24700	Pseudomonas sp. MDMC224	Pseudomonas	1184
A0A5B1BKE8	A0A5B1BKE8_MYCSI	unreviewed	Pyruvate:ferredoxin (Flavodoxin) oxidoreductase (Fragment)	nifJ F0Q45_19735	Mycobacterium simiae (Mycobacterium habana)	Mycobacterium	1161
A0A7Y6W053	A0A7Y6W053_9BRAD	unreviewed	Indolepyruvate ferredoxin oxidoreductase family protein	HAP47_027525	Bradyrhizobium sp. 41S5	Bradyrhizobium	1157
A0A7T4KFX4	A0A7T4KFX4_9FUSO	unreviewed	Pyruvate:ferredoxin (Flavodoxin) oxidoreductase	nifJ I6H56_06795	Fusobacterium canifelinum	Fusobacterium	1191
R5AWI0	R5AWI0_9BACE	unreviewed	Pyruvate-flavodoxin oxidoreductase	BN813_01036	Bacteroides sp. CAG:927	Bacteroides	1172
A0A1H7GHF5	A0A1H7GHF5_RUMAL	unreviewed	Pyruvate-ferredoxin/flavodoxin oxidoreductase	SAMN05216469_10271	Ruminococcus albus	Ruminococcus	1190
A0A1E5KVZ0	A0A1E5KVZ0_9ENTE	unreviewed	Pyruvate:ferredoxin (Flavodoxin) oxidoreductase	BCR26_03310	Enterococcus rivorum	Enterococcus	1229
Q30WB5	Q30WB5_DESAG	unreviewed	Pyruvate:ferredoxin oxidoreductase (EC 1.2.7.1) (Pyruvate synthase)	Dde_3237	Desulfovibrio alaskensis (strain ATCC BAA 1058 / DSM 17464 / G20) (Desulfovibrio desulfuricans (strain G20))	Desulfovibrio	1217
E6UB54	E6UB54_RUMA7	unreviewed	Pyruvate ferredoxin/flavodoxin oxidoreductase	Rumal_0032	Ruminococcus albus (strain ATCC 27210 / DSM 20455 / JCM 14654 / NCDO 2250 / 7)	Ruminococcus	1193
A0A855KR88	A0A855KR88_9PSED	unreviewed	Indolepyruvate ferredoxin oxidoreductase (EC 1.2.7.8)	C1X44_01100	Pseudomonas sp. MPR-AND1A	Pseudomonas	1187
R5P9A7	R5P9A7_9BACT	unreviewed	Pyruvate-flavodoxin oxidoreductase	BN783_01979	Odoribacter sp. CAG:788	Odoribacter	1178
A0A3P1V4W2	A0A3P1V4W2_9FUSO	unreviewed	Pyruvate:ferredoxin (Flavodoxin) oxidoreductase	nifJ EII27_02400	Fusobacterium canifelinum	Fusobacterium	1191
A0A2K8Y5S5	A0A2K8Y5S5_9BRAD	unreviewed	Pyruvate ferredoxin oxidoreductase	CWS35_00590	Bradyrhizobium sp. SK17	Bradyrhizobium	1158
A0A7K3I2A2	A0A7K3I2A2_9ACTN	unreviewed	Pyruvate ferredoxin oxidoreductase	porA GT613_09040	Eggerthella sp. BIOML-A4	Eggerthella	402
A0A150UCU6	A0A150UCU6_9BRAD	unreviewed	Pyruvate ferredoxin oxidoreductase	SE92_19240	Bradyrhizobium sp. AT1	Bradyrhizobium	1149
T5CU72	T5CU72_HELPX	unreviewed	Pyruvate ferredoxin oxidoreductase subunit beta	N411_04220	Helicobacter pylori FD535	Helicobacter	314
A0A7S9M2N9	A0A7S9M2N9_9BACE	unreviewed	Pyruvate:ferredoxin (Flavodoxin) oxidoreductase	nifJ ITJ87_08675	Bacteroides sp. HF-162	Bacteroides	1185
A0A7K3HYE0	A0A7K3HYE0_9ACTN	unreviewed	Pyruvate ferredoxin oxidoreductase	GT613_02860	Eggerthella sp. BIOML-A4	Eggerthella	198
R2RG76	R2RG76_9ENTE	unreviewed	Pyruvate:ferredoxin (Flavodoxin) oxidoreductase	UAI_00105	Enterococcus malodoratus ATCC 43197	Enterococcus	1223
D0K0I8	D0K0I8_HELP5	unreviewed	Pyruvate ferredoxin oxidoreductase, beta subunit	porB HPKB_1042	Helicobacter pylori (strain 52)	Helicobacter	314
A0A0N8RST6	A0A0N8RST6_PSEA0	unreviewed	Indolepyruvate ferredoxin oxidoreductase	ALO67_05750	Pseudomonas amygdali pv. hibisci	Pseudomonas	1163
A0A4Y1WMK8	A0A4Y1WMK8_9BACT	unreviewed	Pyruvate-flavodoxin oxidoreductase	A3BBH6_22210	Alistipes onderdonkii subsp. vulgaris	Alistipes	1180
A0A7K3I3Y4	A0A7K3I3Y4_9ACTN	unreviewed	Pyruvate ferredoxin oxidoreductase	GT613_12965	Eggerthella sp. BIOML-A4	Eggerthella	203
A0A7K3I154	A0A7K3I154_9ACTN	unreviewed	Pyruvate:ferredoxin (Flavodoxin) oxidoreductase	nifJ GT613_07975	Eggerthella sp. BIOML-A4	Eggerthella	1180
A0A2K8YCU1	A0A2K8YCU1_9BRAD	unreviewed	Indolepyruvate ferredoxin oxidoreductase (EC 1.2.7.8)	CWS35_15275	Bradyrhizobium sp. SK17	Bradyrhizobium	1157
A0A3R7BJB6	A0A3R7BJB6_9FIRM	unreviewed	Pyruvate:ferredoxin (Flavodoxin) oxidoreductase	nifJ DXB42_05415	Roseburia sp. OM04-10AA	Roseburia	1181
D0K0I5	D0K0I5_HELP5	unreviewed	Pyruvate ferredoxin oxidoreductase, gamma subunit	HPKB_1039	Helicobacter pylori (strain 52)	Helicobacter	186
R2PHX9	R2PHX9_9ENTE	unreviewed	Pyruvate:ferredoxin (Flavodoxin) oxidoreductase	UAI_00218	Enterococcus malodoratus ATCC 43197	Enterococcus	1176
F9VBR2	F9VBR2_LACGL	unreviewed	Pyruvate-flavodoxin oxidoreductase	LCGL_0303	Lactococcus garvieae (strain Lg2) (Enterococcus seriolicida)	Lactococcus	1215
R6XG37	R6XG37_9BACT	unreviewed	Pyruvate-flavodoxin oxidoreductase	BN725_01734	Prevotella sp. CAG:592	Prevotella	1199
A0A078S550	A0A078S550_BACUN	unreviewed	Pyruvate ferredoxin/flavodoxin oxidoreductase family protein	M094_0602	Bacteroides uniformis str. 3978 T3 ii	Bacteroides	193
A0A0S3UHN5	A0A0S3UHN5_PREIN	unreviewed	Pyruvate:ferredoxin (Flavodoxin) oxidoreductase	PIOMA14_I_0521	Prevotella intermedia	Prevotella	1188
A0A3M5FQU5	A0A3M5FQU5_PSESS	unreviewed	Indolepyruvate ferredoxin oxidoreductase	ALP59_04838	Pseudomonas savastanoi (Pseudomonas syringae pv. savastanoi)	Pseudomonas	1163
A0A1H2XNY4	A0A1H2XNY4_ACIFE	unreviewed	Pyruvate-ferredoxin/flavodoxin oxidoreductase	SAMN05216495_10953	Acidaminococcus fermentans	Acidaminococcus	1171
A0A560QFZ5	A0A560QFZ5_9PSED	unreviewed	Indolepyruvate ferredoxin oxidoreductase	FBY03_101195	Pseudomonas sp. SJZ079	Pseudomonas	1155
A0A1H8NEK1	A0A1H8NEK1_9BACE	unreviewed	Pyruvate-ferredoxin/flavodoxin oxidoreductase	SAMN02910431_03934	Bacteroides sp. AR20	Bacteroides	1185
A0A3M5L0F4	A0A3M5L0F4_PSESS	unreviewed	Pyruvate ferredoxin/flavodoxin oxidoreductase protein (Fragment)	ALP60_04523	Pseudomonas savastanoi (Pseudomonas syringae pv. savastanoi)	Pseudomonas	282
A0A0S3UJK8	A0A0S3UJK8_PREIN	unreviewed	Pyruvate ferredoxin oxidoreductase	PIOMA14_I_1187	Prevotella intermedia	Prevotella	632
A0A1X0IEP1	A0A1X0IEP1_9MYCO	unreviewed	Indolepyruvate ferredoxin oxidoreductase (Fragment)	BST39_03860	Mycobacterium paraseoulense	Mycobacterium	740
A0A560Q7U4	A0A560Q7U4_9PSED	unreviewed	Indolepyruvate ferredoxin oxidoreductase	FBY03_10388	Pseudomonas sp. SJZ079	Pseudomonas	1187
A0A1X0I6H4	A0A1X0I6H4_9MYCO	unreviewed	Pyruvate:ferredoxin (Flavodoxin) oxidoreductase	BST39_20040	Mycobacterium paraseoulense	Mycobacterium	1190
A0A3M5H4K9	A0A3M5H4K9_PSESS	unreviewed	Pyruvate ferredoxin/flavodoxin oxidoreductase protein	ALP58_03407	Pseudomonas savastanoi (Pseudomonas syringae pv. savastanoi)	Pseudomonas	1161
A0A553C7E7	A0A553C7E7_9FLAO	unreviewed	Pyruvate:ferredoxin (Flavodoxin) oxidoreductase	nifJ FNW17_13650	Flavobacterium franklandianum	Flavobacterium	1179
A0A3M5B163	A0A3M5B163_PSESS	unreviewed	Indolepyruvate ferredoxin oxidoreductase	ALP70_04704	Pseudomonas savastanoi (Pseudomonas syringae pv. savastanoi)	Pseudomonas	1085
A0A3M2Z6L9	A0A3M2Z6L9_PSESS	unreviewed	Pyruvate ferredoxin/flavodoxin oxidoreductase protein (Fragment)	ALQ88_05381	Pseudomonas savastanoi (Pseudomonas syringae pv. savastanoi)	Pseudomonas	245
A0A3M5JZM1	A0A3M5JZM1_PSESS	unreviewed	Indolepyruvate ferredoxin oxidoreductase	ALP51_03333	Pseudomonas savastanoi (Pseudomonas syringae pv. savastanoi)	Pseudomonas	1053
A0A855G2I1	A0A855G2I1_PREIN	unreviewed	Pyruvate:ferredoxin (Flavodoxin) oxidoreductase	nifJ CTM53_00885	Prevotella intermedia	Prevotella	1188
A0A3M2ZL96	A0A3M2ZL96_PSESS	unreviewed	Indolepyruvate ferredoxin oxidoreductase (Fragment)	ALQ88_101886	Pseudomonas savastanoi (Pseudomonas syringae pv. savastanoi)	Pseudomonas	925
A0A2D3LKL2	A0A2D3LKL2_PREIN	unreviewed	Pyruvate:ferredoxin (Flavodoxin) oxidoreductase	nifJ CTM46_06620	Prevotella intermedia	Prevotella	1188
A0A2G8I4C3	A0A2G8I4C3_PREIN	unreviewed	Pyruvate:ferredoxin (Flavodoxin) oxidoreductase	nifJ CUB95_08450	Prevotella intermedia	Prevotella	1188
A0A2A6ED18	A0A2A6ED18_PREIN	unreviewed	Pyruvate:ferredoxin (Flavodoxin) oxidoreductase	nifJ CLI71_09955	Prevotella intermedia	Prevotella	1188
A0A5D4GA01	A0A5D4GA01_LACLL	unreviewed	Pyruvate:ferredoxin (Flavodoxin) oxidoreductase	nifJ FYK05_07250	Lactococcus lactis subsp. lactis bv. diacetylactis	Lactococcus	1223
A0A354X110	A0A354X110_9BACT	unreviewed	Pyruvate:ferredoxin (Flavodoxin) oxidoreductase (Fragment)	DDZ04_09220	Parabacteroides sp.	Parabacteroides	147
A0A2M8M6W8	A0A2M8M6W8_PREIN	unreviewed	Pyruvate:ferredoxin (Flavodoxin) oxidoreductase	nifJ CUB97_00855	Prevotella intermedia	Prevotella	1188
A0A2M8TTD9	A0A2M8TTD9_PREIN	unreviewed	Pyruvate:ferredoxin (Flavodoxin) oxidoreductase	nifJ CTM58_03230	Prevotella intermedia	Prevotella	1188
A0A2D3LIP6	A0A2D3LIP6_PREIN	unreviewed	Pyruvate ferredoxin oxidoreductase	CTM46_02625	Prevotella intermedia	Prevotella	159
A0A2D3MAG0	A0A2D3MAG0_PREIN	unreviewed	Pyruvate:ferredoxin (Flavodoxin) oxidoreductase	nifJ CTM44_08510	Prevotella intermedia	Prevotella	1188
A0A1P8JL25	A0A1P8JL25_PREIN	unreviewed	Pyruvate:ferredoxin (Flavodoxin) oxidoreductase	BWX40_06065	Prevotella intermedia	Prevotella	1188
A0A2D3L4L9	A0A2D3L4L9_PREIN	unreviewed	Pyruvate:ferredoxin (Flavodoxin) oxidoreductase	nifJ CTM62_01445	Prevotella intermedia	Prevotella	1188
A0A255U3L7	A0A255U3L7_9BACT	unreviewed	Pyruvate ferredoxin oxidoreductase	CIK94_11350	Prevotella sp. P4-51	Prevotella	163
A0A7M3MCE9	A0A7M3MCE9_9DELT	unreviewed	Pyruvate ferredoxin oxidoreductase	DPQ33_13695	Desulfovibrio indonesiensis	Desulfovibrio	94
A0A2Z6AUJ2	A0A2Z6AUJ2_9DELT	unreviewed	Pyruvate ferredoxin/flavodoxin oxidoreductase	DFE_0175	Desulfovibrio ferrophilus	Desulfovibrio	216
A0A2Z6B3I9	A0A2Z6B3I9_9DELT	unreviewed	Pyruvate:ferredoxin oxidoreductase (EC 1.2.7.1) (Pyruvate synthase)	DFE_3289	Desulfovibrio ferrophilus	Desulfovibrio	1217
A0A6N7VGZ9	A0A6N7VGZ9_9FIRM	unreviewed	Pyruvate:ferredoxin (Flavodoxin) oxidoreductase	nifJ FYJ55_09350	Holdemanella porci	Holdemanella	1182
I9XD80	I9XD80_HELPX	unreviewed	Pyruvate ferredoxin oxidoreductase, gamma subunit (EC 1.2.7.1)	porG HPHPP74_0726	Helicobacter pylori Hp P-74	Helicobacter	186
F7VC78	F7VC78_9PROT	unreviewed	Pyruvate ferredoxin/flavodoxin oxidoreductase	ATPR_0977	Acetobacter tropicalis NBRC 101654	Acetobacter	1192
A0A2Z6AXE1	A0A2Z6AXE1_9DELT	unreviewed	Pyruvate ferredoxin/flavodoxin oxidoreductase subunit beta	DFE_1152	Desulfovibrio ferrophilus	Desulfovibrio	283
Q9CIE1	Q9CIE1_LACLA	unreviewed	Pyruvate-flavodoxin oxidoreductase	nifJ L29321	Lactococcus lactis subsp. lactis (strain IL1403) (Streptococcus lactis)	Lactococcus	1190
J0FTP4	J0FTP4_HELPX	unreviewed	Pyruvate ferredoxin oxidoreductase, alpha subunit (EC 1.2.7.1)	porA HPHPP74_0728	Helicobacter pylori Hp P-74	Helicobacter	407
A0A5B6P4C3	A0A5B6P4C3_9BACT	unreviewed	Pyruvate ferredoxin oxidoreductase (Fragment)	porA F1912_12525	Akkermansia muciniphila	Akkermansia	237
A0A7D4KFI1	A0A7D4KFI1_BACFG	unreviewed	Pyruvate:ferredoxin (Flavodoxin) oxidoreductase	nifJ FOC69_22165	Bacteroides fragilis	Bacteroides	1184
A0A416GRX3	A0A416GRX3_9FIRM	unreviewed	Pyruvate:ferredoxin (Flavodoxin) oxidoreductase	nifJ DXA48_16810	Ruminococcus sp. OF02-6	Ruminococcus	1181
I9XIY6	I9XIY6_HELPX	unreviewed	Pyruvate ferredoxin oxidoreductase, beta subunit (EC 1.2.7.1)	porB HPHPP74_0729	Helicobacter pylori Hp P-74	Helicobacter	314
A0A3N6NJD5	A0A3N6NJD5_9BRAD	unreviewed	Indolepyruvate ferredoxin oxidoreductase family protein	EHH60_01350	Bradyrhizobium sp. RP6	Bradyrhizobium	1163
R5X2E0	R5X2E0_9BACT	unreviewed	Pyruvate-flavodoxin oxidoreductase	BN505_01750	Alistipes sp. CAG:157	Alistipes	1179
A0A3D8J234	A0A3D8J234_9HELI	unreviewed	Pyruvate ferredoxin oxidoreductase	CQA66_06910	Helicobacter aurati	Helicobacter	314
A0A2J8BAJ8	A0A2J8BAJ8_9FIRM	unreviewed	Pyruvate:ferredoxin (Flavodoxin) oxidoreductase	CAL30_03680	Megasphaera genomosp. type_2	Megasphaera	1177
A0A3D8J338	A0A3D8J338_9HELI	unreviewed	Pyruvate ferredoxin oxidoreductase	porD CQA66_06900	Helicobacter aurati	Helicobacter	134
A0A7M3MCC8	A0A7M3MCC8_9DELT	unreviewed	Pyruvate ferredoxin oxidoreductase	DPQ33_13710	Desulfovibrio indonesiensis	Desulfovibrio	208
A0A2J8B6N1	A0A2J8B6N1_9FIRM	unreviewed	Pyruvate:ferredoxin (Flavodoxin) oxidoreductase	CAL30_07340	Megasphaera genomosp. type_2	Megasphaera	1171
R6TIW1	R6TIW1_9FIRM	unreviewed	Pyruvate-flavodoxin oxidoreductase	BN626_01134	Eubacterium rectale CAG:36	Eubacterium	1185
A0A3D8J1L7	A0A3D8J1L7_9HELI	unreviewed	Pyruvate ferredoxin oxidoreductase	porC porG CQA66_06895	Helicobacter aurati	Helicobacter	186
R7J202	R7J202_9BACT	unreviewed	Pyruvate-flavodoxin oxidoreductase	BN799_02002	Prevotella sp. CAG:873	Prevotella	835
A0A1Q6SUL5	A0A1Q6SUL5_9FIRM	unreviewed	Pyruvate ferredoxin oxidoreductase	porA BHW48_01930	Roseburia sp. CAG:10041_57	Roseburia	395
A0A136WEC6	A0A136WEC6_9FIRM	unreviewed	Pyruvate-flavodoxin oxidoreductase (EC 1.2.7.-)	nifJ_3 CLNEO_19010	Anaerotignum neopropionicum	Anaerotignum	1175
A0A544W3X7	A0A544W3X7_9MYCO	unreviewed	Indolepyruvate ferredoxin oxidoreductase family protein	D8S82_09265	Mycobacterium hodleri	Mycobacterium	1163
A0A255UJ78	A0A255UJ78_9BACT	unreviewed	Pyruvate:ferredoxin (Flavodoxin) oxidoreductase	nifJ CIK94_03230	Prevotella sp. P4-51	Prevotella	1198
A0A1I7MA10	A0A1I7MA10_9BRAD	unreviewed	Indolepyruvate ferredoxin oxidoreductase	SAMN05192541_13885	Bradyrhizobium arachidis	Bradyrhizobium	1163
A0A255TQM3	A0A255TQM3_9BACT	unreviewed	Pyruvate ferredoxin oxidoreductase	CIK87_09855	Prevotella sp. P5-64	Prevotella	163
A0A255TYY9	A0A255TYY9_9BACT	unreviewed	Pyruvate:ferredoxin (Flavodoxin) oxidoreductase	nifJ CIK87_03265	Prevotella sp. P5-64	Prevotella	1198
A0A4Q0S272	A0A4Q0S272_9BRAD	unreviewed	Indolepyruvate ferredoxin oxidoreductase (EC 1.2.7.8)	XH99_20095	Bradyrhizobium nanningense	Bradyrhizobium	1163
A0A3D0HDQ2	A0A3D0HDQ2_9BURK	unreviewed	Pyruvate ferredoxin oxidoreductase	DEO49_06975	Sutterella sp.	Sutterella	354
R6Q5H5	R6Q5H5_9BACT	unreviewed	Pyruvate-flavodoxin oxidoreductase	BN637_01820	Prevotella sp. CAG:386	Prevotella	1192
A0A352LL44	A0A352LL44_9BURK	unreviewed	Pyruvate ferredoxin oxidoreductase	porA DCZ56_01060	Sutterella sp.	Sutterella	418
A0A3B9Q9L7	A0A3B9Q9L7_9BURK	unreviewed	Pyruvate ferredoxin oxidoreductase	DCL09_07230	Sutterella sp.	Sutterella	353
A0A3B9Q9X3	A0A3B9Q9X3_9BURK	unreviewed	Pyruvate ferredoxin oxidoreductase	porA DCL09_07225	Sutterella sp.	Sutterella	422
A0A2G8ICE8	A0A2G8ICE8_PREIN	unreviewed	Pyruvate:ferredoxin (Flavodoxin) oxidoreductase	nifJ CTI18_07620	Prevotella intermedia	Prevotella	1188
R6PXA8	R6PXA8_9BACT	unreviewed	Putative pyruvate:ferredoxin oxidoreductase	BN637_01601	Prevotella sp. CAG:386	Prevotella	165
A0A502E5S8	A0A502E5S8_9MYCO	unreviewed	Pyruvate:ferredoxin (Flavodoxin) oxidoreductase	nifJ EAH80_17995	Mycobacterium hodleri	Mycobacterium	1193
A0A1Q6SUJ3	A0A1Q6SUJ3_9FIRM	unreviewed	Pyruvate ferredoxin oxidoreductase	BHW48_01935	Roseburia sp. CAG:10041_57	Roseburia	311
A0A2A6EM44	A0A2A6EM44_PREIN	unreviewed	Pyruvate:ferredoxin (Flavodoxin) oxidoreductase	nifJ CLI70_05015	Prevotella intermedia	Prevotella	1188
A0A0K2GZA5	A0A0K2GZA5_9CORY	unreviewed	Pyruvate ferredoxin oxidoreductase	CLAC_04055	Corynebacterium lactis RW2-5	Corynebacterium	387
A0A2D3N8R7	A0A2D3N8R7_PREIN	unreviewed	Pyruvate:ferredoxin (Flavodoxin) oxidoreductase	nifJ CTM50_00720	Prevotella intermedia	Prevotella	1188
A0A6N9LDF0	A0A6N9LDF0_9FIRM	unreviewed	Pyruvate:ferredoxin (Flavodoxin) oxidoreductase	nifJ GT674_03215	Blautia sp. BIOML-A1	Blautia	1178
A0A4R2LY06	A0A4R2LY06_FLAPL	unreviewed	Pyruvate-ferredoxin/flavodoxin oxidoreductase	EV206_104122	Flavonifractor plautii DSM 6740	Flavonifractor	1211
A0A6N7W076	A0A6N7W076_ACIFE	unreviewed	Pyruvate:ferredoxin (Flavodoxin) oxidoreductase	nifJ FX155_03140	Acidaminococcus fermentans	Acidaminococcus	1171
A0A0T6UMV5	A0A0T6UMV5_9PSED	unreviewed	Indolepyruvate ferredoxin oxidoreductase (EC 1.2.7.8)	AO726_11240	Pseudomonas sp. TTU2014-080ASC	Pseudomonas	1155
A0A4Q0RWY7	A0A4Q0RWY7_9BRAD	unreviewed	Pyruvate ferredoxin oxidoreductase	XH99_30695	Bradyrhizobium nanningense	Bradyrhizobium	1143
A0A2M8TLQ2	A0A2M8TLQ2_PREIN	unreviewed	Pyruvate:ferredoxin (Flavodoxin) oxidoreductase	nifJ CTM59_01590	Prevotella intermedia	Prevotella	1188
A0A087FGT4	A0A087FGT4_9PSED	unreviewed	Indolepyruvate ferredoxin oxidoreductase (EC 1.2.7.8)	JF55_00740	Pseudomonas sp. 1-7	Pseudomonas	1155
A0A544W343	A0A544W343_9MYCO	unreviewed	Pyruvate:ferredoxin (Flavodoxin) oxidoreductase	nifJ D8S82_10960	Mycobacterium hodleri	Mycobacterium	1190
A0A329ZI93	A0A329ZI93_9HELI	unreviewed	Pyruvate ferredoxin oxidoreductase	porC porG CCY97_04985	Helicobacter sp. 10-6591	Helicobacter	186
A0A2M8M990	A0A2M8M990_PREIN	unreviewed	Pyruvate ferredoxin oxidoreductase	CUB97_05770	Prevotella intermedia	Prevotella	159
A0A1G3YRS7	A0A1G3YRS7_9SPIR	unreviewed	Pyruvate:ferredoxin (Flavodoxin) oxidoreductase	A2001_12215	Treponema sp. GWC1_61_84	Treponema	1185
A0A329ZIG9	A0A329ZIG9_9HELI	unreviewed	Pyruvate ferredoxin oxidoreductase	CCY97_05000	Helicobacter sp. 10-6591	Helicobacter	314
A0A2G9IF99	A0A2G9IF99_PREIN	unreviewed	Pyruvate:ferredoxin (Flavodoxin) oxidoreductase	nifJ CUC04_02975	Prevotella intermedia	Prevotella	1188
A0A136WCD8	A0A136WCD8_9FIRM	unreviewed	Pyruvate-flavodoxin oxidoreductase (EC 1.2.7.-)	nifJ_4 CLNEO_24550	Anaerotignum neopropionicum	Anaerotignum	1175
A0A2G8IAL5	A0A2G8IAL5_PREIN	unreviewed	Pyruvate ferredoxin oxidoreductase	CTI18_03665	Prevotella intermedia	Prevotella	159
A0A395Z7K0	A0A395Z7K0_9FIRM	unreviewed	Pyruvate:ferredoxin (Flavodoxin) oxidoreductase	nifJ DW963_07675	Eubacterium sp. AM46-8	Eubacterium	1186
A0A329ZHU9	A0A329ZHU9_9HELI	unreviewed	Pyruvate ferredoxin oxidoreductase	porD CCY97_04990	Helicobacter sp. 10-6591	Helicobacter	134
A0A2D3MD57	A0A2D3MD57_PREIN	unreviewed	Pyruvate ferredoxin oxidoreductase	CTM44_03635	Prevotella intermedia	Prevotella	159
A0A502DUD1	A0A502DUD1_9MYCO	unreviewed	Indolepyruvate ferredoxin oxidoreductase family protein	EAH80_27925	Mycobacterium hodleri	Mycobacterium	1163
A0A6L8Q1L2	A0A6L8Q1L2_9ACTN	unreviewed	Pyruvate ferredoxin oxidoreductase	FM068_01135	Adlercreutzia equolifaciens	Adlercreutzia	197
A0A6L5XIU9	A0A6L5XIU9_9DELT	unreviewed	Pyruvate:ferredoxin oxidoreductase (EC 1.2.7.1) (Pyruvate synthase)	nifJ FYJ44_03005	Desulfovibrio porci	Desulfovibrio	1177
A0A176Z1B5	A0A176Z1B5_9BRAD	unreviewed	Indolepyruvate ferredoxin oxidoreductase	AYJ54_42290	Bradyrhizobium centrolobii	Bradyrhizobium	1163
A0A176YH11	A0A176YH11_9BRAD	unreviewed	Pyruvate ferredoxin oxidoreductase	AYJ54_22360	Bradyrhizobium centrolobii	Bradyrhizobium	1143
A0A410V958	A0A410V958_9BRAD	unreviewed	Indolepyruvate ferredoxin oxidoreductase family protein	X265_22560	Bradyrhizobium guangdongense	Bradyrhizobium	1163
A0A3A5SGT0	A0A3A5SGT0_9BACE	unreviewed	Pyruvate:ferredoxin (Flavodoxin) oxidoreductase	nifJ DW777_11240	Bacteroides sp. AM30-16	Bacteroides	1185
A0A7M3M9A1	A0A7M3M9A1_9DELT	unreviewed	Pyruvate:ferredoxin (Flavodoxin) oxidoreductase (Fragment)	DPQ33_19280	Desulfovibrio indonesiensis	Desulfovibrio	196
A0A3A9HNB1	A0A3A9HNB1_9BACT	unreviewed	Pyruvate:ferredoxin (Flavodoxin) oxidoreductase	nifJ D7D26_03610	Pyramidobacter sp. CG50-2	Pyramidobacter	1185
A0A410E4G3	A0A410E4G3_9BACT	unreviewed	Pyruvate:ferredoxin (Flavodoxin) oxidoreductase	nifJ HXS70_03605	Akkermansia muciniphila	Akkermansia	1192
A0A3A9HXG3	A0A3A9HXG3_9BACT	unreviewed	Pyruvate:ferredoxin (Flavodoxin) oxidoreductase	nifJ D7D26_08405	Pyramidobacter sp. CG50-2	Pyramidobacter	1188
A0A2L2WNG4	A0A2L2WNG4_9BACT	unreviewed	Pyruvate:ferredoxin (Flavodoxin) oxidoreductase	PvtlMGM1_1874	Prevotella sp. MGM1	Prevotella	1185
A0A6L8Q228	A0A6L8Q228_9ACTN	unreviewed	Pyruvate:ferredoxin (Flavodoxin) oxidoreductase	nifJ FM068_01700	Adlercreutzia equolifaciens	Adlercreutzia	1183
A0A3R6M060	A0A3R6M060_9FIRM	unreviewed	Pyruvate:ferredoxin (Flavodoxin) oxidoreductase	nifJ DWY37_09075	Roseburia sp. AF25-13LB	Roseburia	1181
A0A2N8HFJ6	A0A2N8HFJ6_9BACT	unreviewed	Pyruvate:ferredoxin (Flavodoxin) oxidoreductase	nifJ CXU22_04500	Akkermansia muciniphila	Akkermansia	1192
A0A3M3WFA4	A0A3M3WFA4_PSEAP	unreviewed	Pyruvate decarboxylase:Pyruvate ferredoxin/flavodoxin oxidoreductase	ALQ37_05410	Pseudomonas syringae pv. aptata	Pseudomonas	1163
A0A352LL45	A0A352LL45_9BURK	unreviewed	Pyruvate ferredoxin oxidoreductase	DCZ56_01065	Sutterella sp.	Sutterella	354
A0A3M3XB07	A0A3M3XB07_PSEA0	unreviewed	Indolepyruvate ferredoxin oxidoreductase	ALQ39_04690	Pseudomonas amygdali pv. eriobotryae	Pseudomonas	1163
A0A3D0HDS7	A0A3D0HDS7_9BURK	unreviewed	Pyruvate ferredoxin oxidoreductase	porA DEO49_06970	Sutterella sp.	Sutterella	418
A0A3M3DSR7	A0A3M3DSR7_PSEAP	unreviewed	Pyruvate ferredoxin/flavodoxin oxidoreductase	ALQ78_04943	Pseudomonas syringae pv. aptata	Pseudomonas	1199
A0A0P9T5E8	A0A0P9T5E8_PSEA0	unreviewed	Pyruvate ferredoxin/flavodoxin oxidoreductase family protein	ALO53_04510	Pseudomonas amygdali pv. photiniae	Pseudomonas	1163
A0A1H3HRV4	A0A1H3HRV4_EUBBA	unreviewed	Pyruvate-ferredoxin/flavodoxin oxidoreductase	SAMN04488579_1198	Eubacterium barkeri (Clostridium barkeri)	Eubacterium	1171
A0A380G735	A0A380G735_STAIN	unreviewed	Pyruvate ferredoxin oxidoreductase alpha chain	NCTC11048_01942	Staphylococcus intermedius NCTC 11048	Staphylococcus	586
A0A090I150	A0A090I150_9FIRM	unreviewed	Pyruvate-flavodoxin oxidoreductase (EC 1.2.7.-)	nifJ3 ING2D1G_1204	Peptoniphilus sp. ING2-D1G	Peptoniphilus	1173
A0A658KFK8	A0A658KFK8_PSEA0	unreviewed	Pyruvate ferredoxin/flavodoxin oxidoreductase protein (Fragment)	ALP66_05243	Pseudomonas amygdali pv. photiniae	Pseudomonas	785
A0A149U2S3	A0A149U2S3_9PROT	unreviewed	Pyruvate-flavodoxin oxidoreductase	AD948_07710	Acetobacter senegalensis	Acetobacter	1191
A0A0P9QV25	A0A0P9QV25_PSEA0	unreviewed	Pyruvate ferredoxin/flavodoxin oxidoreductase family protein	ALO70_03323	Pseudomonas amygdali pv. eriobotryae	Pseudomonas	225
A1UQS3	A1UQS3_MYCSK	unreviewed	Pyruvate ferredoxin/flavodoxin oxidoreductase	Mkms_6009	Mycobacterium sp. (strain KMS)	Mycobacterium	563
A0A3B7PQ60	A0A3B7PQ60_9GAMM	unreviewed	Indolepyruvate ferredoxin oxidoreductase family protein	BEN74_01900	Acinetobacter sp. WCHAc010034	Acinetobacter	1159
C2S7H1	C2S7H1_BACCE	unreviewed	Pyruvate ferredoxin oxidoreductase alpha chain	bcere0013_35140	Bacillus cereus BDRD-ST26	Bacillus	585
A0A8B1ZJ59	A0A8B1ZJ59_9BACT	unreviewed	Pyruvate ferredoxin oxidoreductase	J5A66_00805	Prevotella sp. oral taxon 475	Prevotella	160
A0A6G0EWP6	A0A6G0EWP6_HAEPA	unreviewed	Pyruvate:ferredoxin (Flavodoxin) oxidoreductase (Fragment)	F8M38_11860	Haemophilus parainfluenzae	Haemophilus	85
A0A8B2D560	A0A8B2D560_9BACT	unreviewed	Pyruvate ferredoxin oxidoreductase	J4866_06970	Prevotella denticola	Prevotella	159
A0A6N2TYX9	A0A6N2TYX9_9FIRM	unreviewed	Pyruvate-flavodoxin oxidoreductase (EC 1.2.7.-)	nifJ BGLFYP119_01817	Blautia glucerasea	Blautia	1179
A0A8B2CVE8	A0A8B2CVE8_9BACT	unreviewed	Pyruvate:ferredoxin (Flavodoxin) oxidoreductase	nifJ J4855_07395	Prevotella denticola	Prevotella	1191
A0A8F2JAM5	A0A8F2JAM5_9FIRM	unreviewed	Pyruvate ferredoxin oxidoreductase	KP625_05975	Eubacterium sp. MSJ-33	Eubacterium	310
M2CCD5	M2CCD5_TREDN	unreviewed	Pyruvate:ferredoxin (Flavodoxin) oxidoreductase	HMPREF9725_01332	Treponema denticola H1-T	Treponema	1201
M2CJV8	M2CJV8_TREDN	unreviewed	Pyruvate:ferredoxin (Flavodoxin) oxidoreductase	HMPREF9725_00083	Treponema denticola H1-T	Treponema	1186
A0A0F6MMV1	A0A0F6MMV1_TREDN	unreviewed	Pyruvate:ferredoxin (Flavodoxin) oxidoreductase	HMPREF9723_01800	Treponema denticola OTK	Treponema	1186
A0A8B2D567	A0A8B2D567_9BACT	unreviewed	Pyruvate:ferredoxin (Flavodoxin) oxidoreductase	nifJ J4866_02235	Prevotella denticola	Prevotella	1191
A0A0F6MR59	A0A0F6MR59_TREDN	unreviewed	Pyruvate:ferredoxin (Flavodoxin) oxidoreductase	HMPREF9723_00618	Treponema denticola OTK	Treponema	1201
C2UHP3	C2UHP3_BACCE	unreviewed	Pyruvate ferredoxin oxidoreductase, beta subunit	bcere0018_34920	Bacillus cereus Rock1-15	Bacillus	265
A0A8B2ACI7	A0A8B2ACI7_9BACT	unreviewed	Pyruvate ferredoxin oxidoreductase	J5A71_02400 J5A72_00790	Prevotella melaninogenica	Prevotella	159
A0A173SY26	A0A173SY26_EUBRA	unreviewed	Pyruvate ferredoxin oxidoreductase (Pyruvate synthase subunit porC) (EC 1.2.7.1)	porC_2 ERS852448_01159 GKE72_05500	Eubacterium ramulus	Eubacterium	182
A0A0K2X676	A0A0K2X676_9HELI	unreviewed	Pyruvate:ferredoxin oxidoreductase, beta subunit (EC 1.2.7.1)	HAL011_08630 HAL013_03320 HAL07_12690 HAL09_08150	Helicobacter ailurogastricus	Helicobacter	314
A0A2X0SNW4	A0A2X0SNW4_9LACT	unreviewed	Pyruvate:ferredoxin oxidoreductase fusion of alpha beta and gamma subunit	por_2 AMHIJAGA_02244	Lactococcus lactis	Lactococcus	1190
A0A0P0FCT5	A0A0P0FCT5_BACT4	unreviewed	Pyruvate synthase (Pyruvate-ferredoxin/flavodoxin oxidoreductase) (EC 1.2.7.1) (Pyruvate-flavodoxin oxidoreductase) (EC 1.2.7.-) (Pyruvate:ferredoxin (Flavodoxin) oxidoreductase)	nifJ porA_2 BSIG_4314 Btheta7330_01267 DW011_16215 DW780_26175 DXA83_14310 EH213_04991 ERS852511_03129 GAN75_25860 GAN91_24705 GAN93_19225 GAO51_29305 HMPREF2534_01961 SAMN02910322_03869	Bacteroides thetaiotaomicron	Bacteroides	1185
A0A173R5U1	A0A173R5U1_EUBRA	unreviewed	Pyruvate ferredoxin oxidoreductase (Pyruvate synthase subunit porB) (EC 1.2.7.1)	porB ERS852448_00207 GKE72_10130	Eubacterium ramulus	Eubacterium	313
A0A099UDU5	A0A099UDU5_9HELI	unreviewed	4Fe-4S dicluster domain-containing protein (Pyruvate:ferredoxin oxidoreductase, delta subunit) (EC 1.2.7.1)	BN2458_PEG0587 LS75_000350	Helicobacter typhlonius	Helicobacter	131
E5VAH1	E5VAH1_9BACE	unreviewed	Ferredoxin oxidoreductase (Pyruvate:ferredoxin (Flavodoxin) oxidoreductase)	nifJ DXD65_05925 HMPREF1007_01754	Bacteroides sp. 4_1_36	Bacteroides	1185
A0A174QQ44	A0A174QQ44_9BACE	unreviewed	Pyruvate ferredoxin/flavodoxin oxidoreductase (EC 1.2.7.1) (Pyruvate:ferredoxin (Flavodoxin) oxidoreductase)	porA_2 nifJ DXB21_09090 ERS852461_03252	Bacteroides faecis	Bacteroides	1182
A0A099UI75	A0A099UI75_9HELI	unreviewed	Pyruvate flavodoxin oxidoreductase subunit gamma (Pyruvate:ferredoxin oxidoreductase, gamma subunit) (EC 1.2.7.1)	BN2458_PEG0588 LS75_000345	Helicobacter typhlonius	Helicobacter	186
A0A3M5IZN6	A0A3M5IZN6_PSEAV	unreviewed	Indolepyruvate ferredoxin oxidoreductase	ALP54_06273 ALQ26_05532	Pseudomonas amygdali pv. lachrymans (Pseudomonas syringae pv. lachrymans)	Pseudomonas	1163
R9I093	R9I093_9BACT	unreviewed	Pyruvate:ferredoxin (Flavodoxin) oxidoreductase	nifJ C802_03619 E5339_12165	Phocaeicola sartorii	Phocaeicola	1181
A0A5F0V3H8	A0A5F0V3H8_ENTGA	unreviewed	Pyruvate:ferredoxin (Flavodoxin) oxidoreductase	nifJ E4T76_07890 HZY99_13765	Enterococcus gallinarum	Enterococcus	1231
A0A3E3AAI0	A0A3E3AAI0_9FIRM	unreviewed	Pyruvate:ferredoxin (Flavodoxin) oxidoreductase	nifJ DW242_17055 DXB93_09815	Erysipelatoclostridium ramosum	Erysipelatoclostridium	1172
A0A0K2X442	A0A0K2X442_9HELI	unreviewed	Pyruvate:ferredoxin oxidoreductase, alpha subunit (EC 1.2.7.1)	HAL011_08620 HAL013_03330 HAL07_12700 HAL09_08160	Helicobacter ailurogastricus	Helicobacter	407
E5V9R2	E5V9R2_9BACE	unreviewed	2-oxoglutarate ferredoxin oxidoreductase subunit gamma (Pyruvate ferredoxin/flavodoxin oxidoreductase)	DXB40_10175 DXD65_08540 HMPREF1007_01495	Bacteroides sp. 4_1_36	Bacteroides	181
A0A1L6KMM8	A0A1L6KMM8_ACIHA	unreviewed	Indolepyruvate ferredoxin oxidoreductase family protein (MFS transporter)	AHTJS_07990 GPS62_00095	Acinetobacter haemolyticus	Acinetobacter	1156
A0A374PDC7	A0A374PDC7_9CLOT	unreviewed	Pyruvate:ferredoxin (Flavodoxin) oxidoreductase	nifJ DWX31_29345 DXD79_01170	Hungatella hathewayi	Hungatella	1178
A0A099UHU7	A0A099UHU7_9HELI	unreviewed	2-oxoacid:ferredoxin oxidoreductase subunit alpha (Pyruvate:ferredoxin oxidoreductase, alpha subunit) (EC 1.2.7.1)	BN2458_PEG0586 LS75_000355	Helicobacter typhlonius	Helicobacter	406
A0A174VH80	A0A174VH80_FLAPL	unreviewed	Pyruvate:ferredoxin (Flavodoxin) oxidoreductase	nifJ A4U99_17605 B5F52_10465 GXM20_02090	Flavonifractor plautii (Fusobacterium plautii)	Flavonifractor	1211
A0A3M4N8G3	A0A3M4N8G3_PSEUB	unreviewed	Indolepyruvate ferredoxin oxidoreductase family protein (Pyruvate ferredoxin/flavodoxin oxidoreductase protein)	ALQ00_01470 E2N90_08020	Pseudomonas syringae pv. tomato	Pseudomonas	1160
A0A174P1Q8	A0A174P1Q8_PHOVU	unreviewed	Indolepyruvate ferredoxin oxidoreductase beta subunit (Indolepyruvate ferredoxin oxidoreductase, beta subunit) (Indolepyruvate oxidoreductase subunit beta) (EC 1.2.7.8) (Pyruvate ferredoxin/flavodoxin oxidoreductase)	iOR_beta CK234_01082 DW105_09350 DW150_07445 DW193_00490 DW783_06075 DW869_18185 DWV96_06295 DWW27_06390 DWX04_10335 DWX60_05830 DWY53_02265 DWZ36_19890 DWZ72_07630 DWZ92_02470 DXC16_07305 DXC44_09040 DXD33_01625 DXD46_00260 EH214_00498 ERS852457_03873 ERS852509_02307 ERS852556_01870 F9001_01960 F9Z94_13710 FYJ30_07300 GAS29_04075 GAS37_03095 GAX98_06985 GAY01_03435 GAY12_06190 GAY76_17265 GAY79_…	Phocaeicola vulgatus (Bacteroides vulgatus)	Phocaeicola	193
A0A367GD76	A0A367GD76_9FIRM	unreviewed	Pyruvate:ferredoxin (Flavodoxin) oxidoreductase	nifJ C7J97_00375 DW855_08745	Faecalibacterium prausnitzii	Faecalibacterium	1181
A0A1V1V4L5	A0A1V1V4L5_PHODP	unreviewed	Pyruvate-flavodoxin oxidoreductase (Pyruvate:ferredoxin (Flavodoxin) oxidoreductase)	nifJ E4T26_00785 IC627_04695 PDPJ_1_00418	Photobacterium damsela subsp. piscicida (Pasteurella piscicida)	Photobacterium	1185
A0A133CN86	A0A133CN86_ENTFC	unreviewed	Pyruvate:ferredoxin (Flavodoxin) oxidoreductase	nifJ B4W81_10665 DPX29_07495 GBM44_08260 GBM73_01325	Enterococcus faecium (Streptococcus faecium)	Enterococcus	1230
A0A2A7AGR9	A0A2A7AGR9_9FIRM	unreviewed	Pyruvate:ferredoxin (Flavodoxin) oxidoreductase	nifJ CGS57_09300 CRH10_07815	Faecalibacterium prausnitzii	Faecalibacterium	1181
A0A1G6LJ46	A0A1G6LJ46_9FIRM	unreviewed	Pyruvate ferredoxin/flavodoxin oxidoreductase (Pyruvate ferredoxin/flavodoxin oxidoreductase-like protein)	BY453_1189 C8C78_10476 SAMN04488597_10674 SAMN04515651_11349 SAMN04515652_11734 SAMN04515654_11119	Halanaerobium congolense	Halanaerobium	61
A0A1G8RG44	A0A1G8RG44_9FIRM	unreviewed	Pyruvate ferredoxin oxidoreductase gamma subunit (Pyruvate ferredoxin oxidoreductase, gamma subunit)	C8C78_12221 C8C78_12227 SAMN04515654_1313	Halanaerobium congolense	Halanaerobium	190
A0A133MTC6	A0A133MTC6_ENTFC	unreviewed	Pyruvate synthase (Pyruvate:ferredoxin (Flavodoxin) oxidoreductase)	nifJ C0649_05820 EQI29_05965 HMPREF3199_02015	Enterococcus faecium (Streptococcus faecium)	Enterococcus	1230
A0A2P1S557	A0A2P1S557_9FUSO	unreviewed	Pyruvate ferredoxin oxidoreductase	C4N20_09935 C4N20_13135	Fusobacterium ulcerans	Fusobacterium	312
A0A3M5Z6B8	A0A3M5Z6B8_PSEUB	unreviewed	Indolepyruvate ferredoxin oxidoreductase family protein (Pyruvate ferredoxin/flavodoxin oxidoreductase protein)	ALP19_05491 E2N89_17850 E2N91_21205	Pseudomonas syringae pv. tomato	Pseudomonas	1160
A0A174RJW5	A0A174RJW5_PHOVU	unreviewed	Pyruvate ferredoxin/flavodoxin oxidoreductase (EC 1.2.1.51) (EC 1.2.7.1) (Pyruvate:ferredoxin (Flavodoxin) oxidoreductase)	porA_2 nifJ ERS852509_03294 F9001_13425	Phocaeicola vulgatus (Bacteroides vulgatus)	Phocaeicola	1181
A0A6I2RAJ6	A0A6I2RAJ6_FLAPL	unreviewed	Pyruvate:ferredoxin (Flavodoxin) oxidoreductase	nifJ GKE90_19830 GKE97_24235	Flavonifractor plautii (Fusobacterium plautii)	Flavonifractor	1171
A0A380YPV4	A0A380YPV4_9BACE	unreviewed	Pyruvate ferredoxin/flavodoxin oxidoreductase (EC 1.2.7.1) (Pyruvate:ferredoxin (Flavodoxin) oxidoreductase)	porA_2 nifJ DWZ51_12005 EAJ03_05035 HF841_10065 NCTC11155_01950	Bacteroides eggerthii	Bacteroides	1185
A0A2P1S6F0	A0A2P1S6F0_9FUSO	unreviewed	Pyruvate ferredoxin oxidoreductase	porA C4N20_03940 C4N20_09940 C4N20_13130	Fusobacterium ulcerans	Fusobacterium	392
A0A7Z7QQF4	A0A7Z7QQF4_9STAP	unreviewed	Pyruvate ferredoxin oxidoreductase alpha chain	NCTC12218_01634	Staphylococcus schleiferi	Staphylococcus	586
A0A4R8G3B6	A0A4R8G3B6_9FIRM	unreviewed	Pyruvate ferredoxin oxidoreductase beta subunit	C7954_1931 SAMN04515651_105112	Halanaerobium congolense	Halanaerobium	317
A0A174WVN0	A0A174WVN0_PHOVU	unreviewed	Pyruvate synthase (Pyruvate-ferredoxin/flavodoxin oxidoreductase) (EC 1.2.1.51) (EC 1.2.7.1) (Pyruvate-flavodoxin oxidoreductase) (EC 1.2.7.-) (Pyruvate:ferredoxin (Flavodoxin) oxidoreductase)	porA_2 nifJ por_1 BHV80_13310 CK234_03358 DW105_16960 DW783_12470 DW869_17365 DWV96_13065 DWW27_18210 DWX04_14065 DWY53_01860 DXC16_11190 DXD33_12055 DXD46_19665 EH214_03805 ERS852457_02966 ERS852556_03891 F9Z94_20705 FYJ30_18585 GAY12_13240 GAY79_05470 HKQ49_02375 HKQ55_11305 HUV05_14770 I6I56_10650 SAMN04487923_102524 VIC01_01622	Phocaeicola vulgatus (Bacteroides vulgatus)	Phocaeicola	1181
A0A1M7MZ22	A0A1M7MZ22_9FIRM	unreviewed	Pyruvate ferredoxin oxidoreductase gamma subunit (Pyruvate ferredoxin oxidoreductase, gamma subunit)	C7954_10683 SAMN04515652_1213	Halanaerobium congolense	Halanaerobium	190
A0A4R8GDQ9	A0A4R8GDQ9_9FIRM	unreviewed	Pyruvate ferredoxin oxidoreductase gamma subunit	C7954_1743 SAMN04515652_1692	Halanaerobium congolense	Halanaerobium	190
A0A0P0L857	A0A0P0L857_PHOVU	unreviewed	Pyruvate ferredoxin/flavodoxin oxidoreductase (EC 1.2.1.51) (EC 1.2.7.1) (Pyruvate-flavodoxin oxidoreductase) (Pyruvate:ferredoxin (Flavodoxin) oxidoreductase)	nifJ porA_2 BvMPK_3305 DW193_16845 DWX60_12775 DWZ36_11745 DWZ72_14485 DWZ92_16545 GAS29_18305 GAS37_13875 GAX98_15905 GAY01_17605 GAY76_09320 GAY98_06505 GAZ06_18805 GAZ09_18475 GAZ65_07985 GAZ76_18650 GAZ90_17030 HKQ46_06900 HKQ51_14335 HKQ53_07090 NCTC10583_03445	Phocaeicola vulgatus (Bacteroides vulgatus)	Phocaeicola	1181
A0A413IIK3	A0A413IIK3_9BACT	unreviewed	Pyruvate:ferredoxin (Flavodoxin) oxidoreductase	nifJ DWZ68_16020 DXA50_18025	Butyricimonas virosa	Butyricimonas	1178
A0A374NAN8	A0A374NAN8_9FIRM	unreviewed	Pyruvate:ferredoxin (Flavodoxin) oxidoreductase	nifJ DW833_08620 DXD91_14125	Anaerobutyricum hallii	Anaerobutyricum	1185
A0A0K2YBZ4	A0A0K2YBZ4_HELHE	unreviewed	Pyruvate:ferredoxin oxidoreductase, gamma subunit (EC 1.2.7.1)	HHE01_02220 HHE03_08430	Helicobacter heilmannii	Helicobacter	186
A0A414ALN2	A0A414ALN2_9FIRM	unreviewed	Pyruvate ferredoxin oxidoreductase	DW839_25680 DWW02_10605	Enterocloster bolteae	Enterocloster	184
A0A1G6IR51	A0A1G6IR51_9FIRM	unreviewed	Pyruvate-ferredoxin/flavodoxin oxidoreductase	BY453_10363 SAMN04488597_10263 SAMN04515654_1135	Halanaerobium congolense	Halanaerobium	1177
A0A395XRV5	A0A395XRV5_9FIRM	unreviewed	Pyruvate ferredoxin oxidoreductase	DW924_00230 DWV67_05070 DWX78_10755 DWY33_13065 DXB12_04915	Dorea formicigenerans	Dorea	209
A0A3E5EMY0	A0A3E5EMY0_9FIRM	unreviewed	Pyruvate ferredoxin oxidoreductase	DW658_10350 DXB36_10615	Dorea formicigenerans	Dorea	311
A0A415MTN6	A0A415MTN6_9FIRM	unreviewed	Pyruvate ferredoxin oxidoreductase	DW054_09530 DWZ98_15395	Dorea formicigenerans	Dorea	209
A0A413RD21	A0A413RD21_9FIRM	unreviewed	Pyruvate ferredoxin oxidoreductase	porA DW929_04255 DW944_00305	Eubacterium ventriosum	Eubacterium	397
A0A414QHK0	A0A414QHK0_9FIRM	unreviewed	Pyruvate:ferredoxin (Flavodoxin) oxidoreductase	nifJ DW658_02300 DW957_08940 DWY33_00375	Dorea formicigenerans	Dorea	1179
A0A3E5ERG5	A0A3E5ERG5_9FIRM	unreviewed	Pyruvate ferredoxin oxidoreductase	DWX30_07625 DXB36_08490	Dorea formicigenerans	Dorea	209
A0A413QIZ2	A0A413QIZ2_9FIRM	unreviewed	Pyruvate ferredoxin oxidoreductase	DW658_04000 DW957_10575	Dorea formicigenerans	Dorea	209
A0A3E4FB28	A0A3E4FB28_9FIRM	unreviewed	Pyruvate:ferredoxin (Flavodoxin) oxidoreductase	nifJ DW924_01045 DWX53_00885 DXD84_01125	Dorea formicigenerans	Dorea	1179
A0A415MVD7	A0A415MVD7_9FIRM	unreviewed	Pyruvate:ferredoxin (Flavodoxin) oxidoreductase	nifJ DW054_14505 DWZ98_13825	Dorea formicigenerans	Dorea	1179
A0A316A3T9	A0A316A3T9_9FIRM	unreviewed	Pyruvate-ferredoxin/flavodoxin oxidoreductase	A8805_102384 SAMN05216529_102384	Faecalicatena contorta	Faecalicatena	1180
A0A3E5EXG1	A0A3E5EXG1_9FIRM	unreviewed	Pyruvate:ferredoxin (Flavodoxin) oxidoreductase	nifJ DWX30_07220 DXB36_00055	Dorea formicigenerans	Dorea	1179
A0A3E4L763	A0A3E4L763_9FIRM	unreviewed	Pyruvate ferredoxin oxidoreductase (Pyruvate synthase subunit PorB) (EC 1.2.7.1)	porB DFSSTS7063_00136 DW860_13175 DW885_14765 DW924_10040 DW957_11400 DWX30_12525 DWX53_16105 DWY33_11440 DWZ24_11995 DWZ98_16460 DXD10_11055 HF855_05770	Dorea formicigenerans	Dorea	311
A0A2N5NRZ9	A0A2N5NRZ9_RUMGN	unreviewed	Pyruvate:ferredoxin (Flavodoxin) oxidoreductase	nifJ CDL27_07880 DW243_09100 DW812_14305 DWY88_02300 DWZ50_17520 DXC31_13335	Ruminococcus gnavus	Ruminococcus	1182
A0A4Q5HMN3	A0A4Q5HMN3_9BACT	unreviewed	Pyruvate:ferredoxin (Flavodoxin) oxidoreductase	nifJ EAJ02_17105 F2Y51_17055 F2Y58_17660	Phocaeicola dorei	Phocaeicola	1181
A0A3C0E7D8	A0A3C0E7D8_9BACE	unreviewed	Pyruvate:ferredoxin (Flavodoxin) oxidoreductase	nifJ DCM29_11345 DEB68_05905	Bacteroides sp.	Bacteroides	1185
A0A415I009	A0A415I009_9BACE	unreviewed	Pyruvate:ferredoxin (Flavodoxin) oxidoreductase	nifJ DW042_02540 GA560_21615 GA574_16495	Bacteroides xylanisolvens	Bacteroides	1182
A0A396G830	A0A396G830_RUMGN	unreviewed	Pyruvate:ferredoxin (Flavodoxin) oxidoreductase	nifJ DW142_01870 DWZ70_09575	Ruminococcus gnavus	Ruminococcus	1182
A0A1Y4V164	A0A1Y4V164_9BACE	unreviewed	Pyruvate:ferredoxin (Flavodoxin) oxidoreductase	nifJ B5E50_21250 DXD03_05935	Bacteroides xylanisolvens	Bacteroides	1182
A0A1V0PJ10	A0A1V0PJ10_LACLC	unreviewed	Pyruvate-flavodoxin oxidoreductase (Pyruvate:ferredoxin oxidoreductase fusion of alpha beta and gamma subunit)	LLJM1_1904 RU89_GL000771	Lactococcus lactis subsp. cremoris (Streptococcus cremoris)	Lactococcus	1223
A0A1Y4VAR9	A0A1Y4VAR9_9BACE	unreviewed	Pyruvate:ferredoxin (Flavodoxin) oxidoreductase	nifJ B5E52_13845 DW785_12450 DWW25_17010 F6S82_21745	Bacteroides xylanisolvens	Bacteroides	1182
A0A2G7H7Q8	A0A2G7H7Q8_FUSNV	unreviewed	Pyruvate:ferredoxin (Flavodoxin) oxidoreductase	nifJ CS401_03050 JY399_08000	Fusobacterium nucleatum subsp. vincentii	Fusobacterium	1189
A0A6A2RXL7	A0A6A2RXL7_9BACE	unreviewed	Pyruvate:ferredoxin (Flavodoxin) oxidoreductase	nifJ GA423_18430 GA424_16930 GAZ43_21715	Bacteroides xylanisolvens	Bacteroides	1182
A0A414PBK0	A0A414PBK0_RUMGN	unreviewed	Pyruvate:ferredoxin (Flavodoxin) oxidoreductase	nifJ DW270_13400 DW671_06515	Ruminococcus gnavus	Ruminococcus	1182
A0A1I4UQX6	A0A1I4UQX6_9BACE	unreviewed	Pyruvate-ferredoxin/flavodoxin oxidoreductase (Pyruvate:ferredoxin (Flavodoxin) oxidoreductase)	nifJ DW027_12165 SAMN04487924_10479 SAMN05216250_11379	Bacteroides xylanisolvens	Bacteroides	1182
A0A6J4CXV0	A0A6J4CXV0_9HELI	unreviewed	Pyruvate ferredoxin oxidoreductase, beta subunit PorB	porB NHP194003_11560 SNTW_09610	Helicobacter suis	Helicobacter	314
A0A2N5NY22	A0A2N5NY22_RUMGN	unreviewed	Pyruvate:ferredoxin (Flavodoxin) oxidoreductase	nifJ CCY17_05500 CDL18_10210 CDL20_01500 CDL25_13755	Ruminococcus gnavus	Ruminococcus	1182
A0A193SPL1	A0A193SPL1_9PSED	unreviewed	Indolepyruvate ferredoxin oxidoreductase (EC 1.2.7.8)	PCPL58_2322 PL963_02374	Pseudomonas cerasi	Pseudomonas	1160
E3GDV6	E3GDV6_9FIRM	unreviewed	Indolepyruvate ferredoxin oxidoreductase beta subunit (Pyruvate ferredoxin/flavodoxin oxidoreductase)	ELI_2053 SAMN04487888_11355	Eubacterium callanderi	Eubacterium	191
E3GI13	E3GI13_9FIRM	unreviewed	Pyruvate ferredoxin oxidoreductase alpha subunit (Pyruvate flavodoxin/ferredoxin oxidoreductase domain protein)	ELI_0279 SAMN04487888_107295	Eubacterium callanderi	Eubacterium	394
A0A1X3GD96	A0A1X3GD96_9BRAD	unreviewed	Pyruvate ferredoxin oxidoreductase	BSZ18_13510 BSZ24_30170	Bradyrhizobium canariense	Bradyrhizobium	1149
A0A2V0QW49	A0A2V0QW49_PSESF	unreviewed	TPP-dependent indolepyruvate ferredoxin oxidoreductase	KPSA3_03277	Pseudomonas syringae pv. actinidiae	Pseudomonas	1160
A0A2G9EB45	A0A2G9EB45_9FUSO	unreviewed	Pyruvate:ferredoxin (Flavodoxin) oxidoreductase	nifJ CTM69_00895	Fusobacterium pseudoperiodonticum	Fusobacterium	1189
B7HDP8	B7HDP8_BACC4	unreviewed	Putative pyruvate ferredoxin oxidoreductase, beta subunit	BCB4264_A3872	Bacillus cereus (strain B4264)	Bacillus	288
A0A223ASP7	A0A223ASP7_9FIRM	unreviewed	Pyruvate:ferredoxin (Flavodoxin) oxidoreductase	AXF17_05830	Mogibacterium pumilum	Mogibacterium	1178
A0A355XSE2	A0A355XSE2_9BACT	unreviewed	Pyruvate:ferredoxin (Flavodoxin) oxidoreductase (Fragment)	DD401_00590	Prevotella sp.	Prevotella	259
A0A1Y4JA71	A0A1Y4JA71_9FIRM	unreviewed	Pyruvate:ferredoxin (Flavodoxin) oxidoreductase	B5F27_05875	Faecalibacterium sp. An192	Faecalibacterium	1181
A0A374WXY1	A0A374WXY1_9ACTN	unreviewed	Pyruvate:ferredoxin (Flavodoxin) oxidoreductase	nifJ DXB53_08910	Collinsella sp. OM04-5	Collinsella	1179
A0A223AS28	A0A223AS28_9FIRM	unreviewed	Pyruvate ferredoxin oxidoreductase	AXF17_04225	Mogibacterium pumilum	Mogibacterium	182
A0A5B3G6G3	A0A5B3G6G3_9BACT	unreviewed	Pyruvate:ferredoxin (Flavodoxin) oxidoreductase	nifJ F2Y13_09410	Alistipes shahii	Alistipes	1177
T0GC94	T0GC94_HELPX	unreviewed	Pyruvate ferredoxin oxidoreductase subunit beta	N207_05210	Helicobacter pylori UM114	Helicobacter	314
U7T9C4	U7T9C4_FUSNU	unreviewed	Pyruvate:ferredoxin (Flavodoxin) oxidoreductase	HMPREF1538_01412	Fusobacterium nucleatum CTI-1	Fusobacterium	1188
A0A1P8JEN6	A0A1P8JEN6_PREIN	unreviewed	Pyruvate:ferredoxin (Flavodoxin) oxidoreductase	BWX39_05965	Prevotella intermedia ATCC 25611 = DSM 20706	Prevotella	1188
A0A424Y361	A0A424Y361_9FIRM	unreviewed	Pyruvate:ferredoxin (Flavodoxin) oxidoreductase	nifJ D5S01_11520	Halanaerobium sp. MSAO_Bac5	Halanaerobium	1178
B0S025	B0S025_FINM2	unreviewed	Pyruvate/ferredoxin oxidoreductase alpha subunit	FMG_0217	Finegoldia magna (strain ATCC 29328 / DSM 20472 / WAL 2508) (Peptostreptococcus magnus)	Finegoldia	381
A0A1H8ZIN7	A0A1H8ZIN7_9PSED	unreviewed	Indolepyruvate ferredoxin oxidoreductase	SAMN05216600_101165	Pseudomonas cuatrocienegasensis	Pseudomonas	1155
A0A3D1H0G7	A0A3D1H0G7_9BACT	unreviewed	Pyruvate ferredoxin oxidoreductase	DEQ66_07485	Prevotella sp.	Prevotella	165
A0A2V0QFA3	A0A2V0QFA3_PSESF	unreviewed	Pyruvate:ferredoxin oxidoreductase or related 2-oxoacid:ferredoxin oxidoreductase	KPSA1_01234	Pseudomonas syringae pv. actinidiae	Pseudomonas	159
A0A2D3NVT3	A0A2D3NVT3_9FUSO	unreviewed	Pyruvate:ferredoxin (Flavodoxin) oxidoreductase	nifJ CTM72_02920	Fusobacterium pseudoperiodonticum	Fusobacterium	1189
A0A2V0QHN5	A0A2V0QHN5_PSESF	unreviewed	Pyruvate:ferredoxin oxidoreductase or related 2-oxoacid:ferredoxin oxidoreductase	KPSA1_06117	Pseudomonas syringae pv. actinidiae	Pseudomonas	271
A0A417QM78	A0A417QM78_9FIRM	unreviewed	Pyruvate ferredoxin oxidoreductase	porA DXC04_07790	Dorea sp. OM07-5	Dorea	393
B0S0N9	B0S0N9_FINM2	unreviewed	Pyruvate/ferredoxin oxidoreductase	FMG_0385	Finegoldia magna (strain ATCC 29328 / DSM 20472 / WAL 2508) (Peptostreptococcus magnus)	Finegoldia	1226
A0A417QTM2	A0A417QTM2_9FIRM	unreviewed	Pyruvate ferredoxin oxidoreductase	DXC04_01650	Dorea sp. OM07-5	Dorea	190
A0A3B9UBG4	A0A3B9UBG4_9BACT	unreviewed	Pyruvate ferredoxin oxidoreductase	DCL18_09055	Prevotella sp.	Prevotella	163
A0A2D3PIV7	A0A2D3PIV7_9FUSO	unreviewed	Pyruvate:ferredoxin (Flavodoxin) oxidoreductase	nifJ CTM92_02670	Fusobacterium pseudoperiodonticum	Fusobacterium	1189
A0A0F5J6Q7	A0A0F5J6Q7_9BACT	unreviewed	Pyruvate:ferredoxin (Flavodoxin) oxidoreductase	HMPREF1212_01235	Parabacteroides sp. HGS0025	Parabacteroides	1184
A0A2D3NXM4	A0A2D3NXM4_9FUSO	unreviewed	Pyruvate:ferredoxin (Flavodoxin) oxidoreductase	nifJ CTM72_10790	Fusobacterium pseudoperiodonticum	Fusobacterium	1189
A0A3B9F905	A0A3B9F905_9BACT	unreviewed	Pyruvate:ferredoxin (Flavodoxin) oxidoreductase	nifJ DCG20_00280	Prevotella sp.	Prevotella	1195
R2T195	R2T195_9ENTE	unreviewed	Pyruvate:ferredoxin (Flavodoxin) oxidoreductase	UAY_02095	Enterococcus moraviensis ATCC BAA-383	Enterococcus	1179
A0A2V0R6P5	A0A2V0R6P5_PSESF	unreviewed	Pyruvate:ferredoxin oxidoreductase or related 2-oxoacid:ferredoxin oxidoreductase	KPSA3_06977	Pseudomonas syringae pv. actinidiae	Pseudomonas	123
A0A417QF23	A0A417QF23_9FIRM	unreviewed	Pyruvate:ferredoxin (Flavodoxin) oxidoreductase	nifJ DXC04_11820	Dorea sp. OM07-5	Dorea	1178
A0A2G9EBD2	A0A2G9EBD2_9FUSO	unreviewed	Pyruvate:ferredoxin (Flavodoxin) oxidoreductase	nifJ CTM69_05780	Fusobacterium pseudoperiodonticum	Fusobacterium	1189
A0A6N7RKE4	A0A6N7RKE4_9ACTN	unreviewed	Pyruvate ferredoxin oxidoreductase	GJG86_04675	Eggerthella guodeyinii	Eggerthella	198
A0A3A5X5G9	A0A3A5X5G9_9BACE	unreviewed	Pyruvate:ferredoxin (Flavodoxin) oxidoreductase	nifJ DWZ41_16300	Bacteroides sp. AF32-15BH	Bacteroides	1181
A0A6N7WE30	A0A6N7WE30_9FIRM	unreviewed	Pyruvate:ferredoxin (Flavodoxin) oxidoreductase	nifJ FYJ53_06955	Eubacterium sp. BL-380-WT-2B	Eubacterium	1178
A0A4S4G2W3	A0A4S4G2W3_9ACTN	unreviewed	Pyruvate:ferredoxin (Flavodoxin) oxidoreductase	nifJ E5986_03325	Adlercreutzia caecimuris	Adlercreutzia	1304
A0A143Y548	A0A143Y548_9LACT	unreviewed	Pyruvate ferredoxin/flavodoxin oxidoreductase	TFLO_235	Trichococcus flocculiformis	Trichococcus	1179
A0A3M5JXN5	A0A3M5JXN5_PSESX	unreviewed	Pyruvate ferredoxin/flavodoxin oxidoreductase protein	ALP50_00008	Pseudomonas syringae pv. spinaceae	Pseudomonas	1160
A0A3N0B3S6	A0A3N0B3S6_9ACTN	unreviewed	Pyruvate:ferredoxin (Flavodoxin) oxidoreductase	nifJ DMP06_02595	Slackia equolifaciens	Slackia	1184
A0A4S4G7K1	A0A4S4G7K1_9ACTN	unreviewed	Pyruvate ferredoxin oxidoreductase	E5986_02485	Adlercreutzia caecimuris	Adlercreutzia	200
A0A6L7IRE6	A0A6L7IRE6_9ACTN	unreviewed	Pyruvate ferredoxin oxidoreductase	porA GS424_002410	Eggerthella guodeyinii	Eggerthella	403
A0A371J7B4	A0A371J7B4_9FIRM	unreviewed	Pyruvate:ferredoxin (Flavodoxin) oxidoreductase	nifJ CHL78_005110	Romboutsia weinsteinii	Romboutsia	1184
A0A6N7RMW9	A0A6N7RMW9_9ACTN	unreviewed	Pyruvate ferredoxin oxidoreductase	porA GJG86_09170	Eggerthella guodeyinii	Eggerthella	403
A0A6N7RP81	A0A6N7RP81_9ACTN	unreviewed	Pyruvate:ferredoxin (Flavodoxin) oxidoreductase	nifJ GJG86_10815	Eggerthella guodeyinii	Eggerthella	1180
A0A4S4G3L2	A0A4S4G3L2_9ACTN	unreviewed	Pyruvate ferredoxin oxidoreductase	E5986_06640	Adlercreutzia caecimuris	Adlercreutzia	210
A0A4S4G1S4	A0A4S4G1S4_9ACTN	unreviewed	Pyruvate ferredoxin oxidoreductase	porA E5986_06630	Adlercreutzia caecimuris	Adlercreutzia	397
A0A3N0B1N5	A0A3N0B1N5_9ACTN	unreviewed	Pyruvate ferredoxin oxidoreductase	DMP06_03760	Slackia equolifaciens	Slackia	244
A0A417Q522	A0A417Q522_9FIRM	unreviewed	Pyruvate:ferredoxin (Flavodoxin) oxidoreductase	nifJ DXC27_02090	Ruminococcus sp. OM08-7	Ruminococcus	1178
J0LI45	J0LI45_HELPX	unreviewed	Pyruvate ferredoxin oxidoreductase, beta subunit (EC 1.2.7.1)	porB HPHPH42_1241	Helicobacter pylori Hp H-42	Helicobacter	314
A0A374U940	A0A374U940_9ACTN	unreviewed	Pyruvate:ferredoxin (Flavodoxin) oxidoreductase	nifJ DXC66_08310	Collinsella sp. TF06-6AC	Collinsella	1179
A0A6L7IU17	A0A6L7IU17_9ACTN	unreviewed	Pyruvate:ferredoxin (Flavodoxin) oxidoreductase	nifJ GS424_012235	Eggerthella guodeyinii	Eggerthella	1180
A0A847D8L6	A0A847D8L6_9LACT	unreviewed	Pyruvate:ferredoxin (Flavodoxin) oxidoreductase (Fragment)	nifJ GX662_11420	Trichococcus flocculiformis	Trichococcus	856
A0A6N7RIH1	A0A6N7RIH1_9ACTN	unreviewed	Pyruvate ferredoxin oxidoreductase	GJG86_00760	Eggerthella guodeyinii	Eggerthella	203
A0A1F0R660	A0A1F0R660_9MICC	unreviewed	Pyruvate ferredoxin oxidoreductase	HMPREF2971_05150	Rothia sp. HMSC066G07	Rothia	366
A0A829KVM6	A0A829KVM6_FUSNU	unreviewed	Pyruvate:ferredoxin (Flavodoxin) oxidoreductase	HMPREF1768_01422	Fusobacterium nucleatum CTI-7	Fusobacterium	1189
A0A7I7LJ00	A0A7I7LJ00_9MYCO	unreviewed	Pyruvate-flavodoxin oxidoreductase	nifJ-1 MSHO_48170	Mycobacterium shottsii	Mycobacterium	1179
A0A7X1HJC3	A0A7X1HJC3_9FUSO	unreviewed	Pyruvate ferredoxin oxidoreductase	porA H5J22_05885	Cetobacterium sp. 8H	Cetobacterium	416
A0A851IGD9	A0A851IGD9_9FUSO	unreviewed	Pyruvate:ferredoxin (Flavodoxin) oxidoreductase	nifJ HW275_07980	Leptotrichia sp. oral taxon 223	Leptotrichia	1187
A0A7X1LHU1	A0A7X1LHU1_9FUSO	unreviewed	Pyruvate:ferredoxin (Flavodoxin) oxidoreductase	nifJ H5J22_04470	Cetobacterium sp. 8H	Cetobacterium	1191
A0A0P9SKH0	A0A0P9SKH0_9PSED	unreviewed	Pyruvate ferredoxin/flavodoxin oxidoreductase	ALO75_01543	Pseudomonas syringae pv. coryli	Pseudomonas	1160
A0A0D7QAT1	A0A0D7QAT1_9BRAD	unreviewed	Pyruvate ferredoxin oxidoreductase	UP10_25065	Bradyrhizobium sp. LTSPM299	Bradyrhizobium	1160
A0A4S4G1L9	A0A4S4G1L9_9ACTN	unreviewed	Pyruvate ferredoxin oxidoreductase	E5986_10335	Adlercreutzia caecimuris	Adlercreutzia	242
A0A7X2M4Y4	A0A7X2M4Y4_9FIRM	unreviewed	Pyruvate ferredoxin oxidoreductase	GKG43_06315	Eubacterium sp. BIOML-A2	Eubacterium	196
D7IIR7	D7IIR7_9BACE	unreviewed	Pyruvate:ferredoxin (Flavodoxin) oxidoreductase	HMPREF9007_04301	Bacteroides sp. 1_1_14	Bacteroides	1185
A0A1Y3UBN3	A0A1Y3UBN3_9ACTN	unreviewed	Pyruvate:ferredoxin (Flavodoxin) oxidoreductase	B5G20_08995	Collinsella sp. An7	Collinsella	1179
A0A016AXQ4	A0A016AXQ4_BACFG	unreviewed	Pyruvate ferredoxin/flavodoxin oxidoreductase family protein	M123_1776	Bacteroides fragilis str. 3976T8	Bacteroides	180
A0A3N0AUI0	A0A3N0AUI0_9ACTN	unreviewed	Pyruvate ferredoxin oxidoreductase	DMP06_08865	Slackia equolifaciens	Slackia	199
A0A6N7WAF6	A0A6N7WAF6_9FIRM	unreviewed	Pyruvate ferredoxin oxidoreductase	FYJ53_00420	Eubacterium sp. BL-380-WT-2B	Eubacterium	182
A0A4Q0RYH3	A0A4Q0RYH3_9BRAD	unreviewed	Indolepyruvate ferredoxin oxidoreductase (EC 1.2.7.8)	XH94_35870	Bradyrhizobium zhanjiangense	Bradyrhizobium	1163
A0A4Q0Q937	A0A4Q0Q937_9BRAD	unreviewed	Indolepyruvate ferredoxin oxidoreductase family protein	EAS61_37470	Bradyrhizobium zhanjiangense	Bradyrhizobium	1163
A0A1H5LNM5	A0A1H5LNM5_PSEAG	unreviewed	Indolepyruvate ferredoxin oxidoreductase	SAMN05421553_5100	Pseudomonas anguilliseptica	Pseudomonas	1155
I9T0E5	I9T0E5_HELPX	unreviewed	Pyruvate ferredoxin oxidoreductase, alpha subunit (EC 1.2.7.1)	porA HPHPH42_1240	Helicobacter pylori Hp H-42	Helicobacter	407
A0A7X2JE56	A0A7X2JE56_9FIRM	unreviewed	Pyruvate:ferredoxin (Flavodoxin) oxidoreductase	nifJ GKG43_13925	Eubacterium sp. BIOML-A2	Eubacterium	1180
A0A016BYK4	A0A016BYK4_BACFG	unreviewed	Pyruvate ferredoxin/flavodoxin oxidoreductase family protein	M123_1826	Bacteroides fragilis str. 3976T8	Bacteroides	194
A0A346AY59	A0A346AY59_9FIRM	unreviewed	Pyruvate:ferredoxin (Flavodoxin) oxidoreductase	nifJ DKB62_04025	Megasphaera stantonii	Megasphaera	1169
A0A6N7WNR8	A0A6N7WNR8_9FIRM	unreviewed	Pyruvate ferredoxin oxidoreductase	porA FYJ53_00430	Eubacterium sp. BL-380-WT-2B	Eubacterium	394
A0A4S4G1F1	A0A4S4G1F1_9ACTN	unreviewed	Pyruvate:ferredoxin (Flavodoxin) oxidoreductase	nifJ E5986_09030	Adlercreutzia caecimuris	Adlercreutzia	1183
K7Z5Q4	K7Z5Q4_HELPX	unreviewed	Pyruvate ferredoxin oxidoreductase, beta subunit	HPAKL117_05205	Helicobacter pylori Aklavik117	Helicobacter	314
A0A255SWA3	A0A255SWA3_9BACT	unreviewed	Pyruvate:ferredoxin (Flavodoxin) oxidoreductase	nifJ CIK99_08200	Prevotella sp. P5-92	Prevotella	1192
A0A829KSH3	A0A829KSH3_FUSNU	unreviewed	Pyruvate:ferredoxin (Flavodoxin) oxidoreductase	HMPREF1768_01913	Fusobacterium nucleatum CTI-7	Fusobacterium	1188
A0A416HNJ9	A0A416HNJ9_9FIRM	unreviewed	Pyruvate:ferredoxin (Flavodoxin) oxidoreductase	nifJ DXA36_18420	Eisenbergiella sp. OF01-20	Eisenbergiella	1177
A0A083UKV2	A0A083UKV2_PSEPU	unreviewed	Indolepyruvate ferredoxin oxidoreductase (EC 1.2.7.8)	HA62_19180	Pseudomonas putida (Arthrobacter siderocapsulatus)	Pseudomonas	1187
A0A6I6XHH6	A0A6I6XHH6_PSEPU	unreviewed	Indolepyruvate ferredoxin oxidoreductase family protein	C2H86_12545	Pseudomonas putida (Arthrobacter siderocapsulatus)	Pseudomonas	1180
A0A3D8ISE1	A0A3D8ISE1_9HELI	unreviewed	Pyruvate ferredoxin oxidoreductase	porD CQA54_02950	Helicobacter equorum	Helicobacter	132
A0A6N4H188	A0A6N4H188_9BACT	unreviewed	Pyruvate:ferredoxin (Flavodoxin) oxidoreductase	nifJ DW189_03610	Alistipes sp. AM16-43	Alistipes	1180
A0A847D831	A0A847D831_9LACT	unreviewed	Pyruvate:ferredoxin (Flavodoxin) oxidoreductase	GX662_10085	Trichococcus flocculiformis	Trichococcus	332
A0A412S5P1	A0A412S5P1_9FIRM	unreviewed	Pyruvate:ferredoxin (Flavodoxin) oxidoreductase	nifJ DWW86_10510	Ruminococcus sp. AF17-22AC	Ruminococcus	1178
A0A264YB76	A0A264YB76_9BACT	unreviewed	Pyruvate ferredoxin oxidoreductase	CHL74_00005	Prevotella sp. 885	Prevotella	165
A0A4V1L1A9	A0A4V1L1A9_9BRAD	unreviewed	Pyruvate ferredoxin oxidoreductase	XH94_36515	Bradyrhizobium zhanjiangense	Bradyrhizobium	1143
J0JFK8	J0JFK8_HELPX	unreviewed	Pyruvate ferredoxin oxidoreductase, alpha subunit (EC 1.2.7.1)	porA HPNQ4044_0624	Helicobacter pylori NQ4044	Helicobacter	407
M2S479	M2S479_TREDN	unreviewed	Pyruvate:ferredoxin (Flavodoxin) oxidoreductase	HMPREF9728_00724	Treponema denticola US-Trep	Treponema	1186
M2QLD2	M2QLD2_TREDN	unreviewed	Pyruvate:ferredoxin (Flavodoxin) oxidoreductase	HMPREF9728_02097	Treponema denticola US-Trep	Treponema	1201
A0A374WDD8	A0A374WDD8_9BACE	unreviewed	Pyruvate:ferredoxin (Flavodoxin) oxidoreductase	nifJ DXB63_05300	Bacteroides sp. OM05-12	Bacteroides	1185
A0A4D6X7N6	A0A4D6X7N6_PSEPU	unreviewed	Indolepyruvate ferredoxin oxidoreductase family protein	E6B08_14050	Pseudomonas putida (Arthrobacter siderocapsulatus)	Pseudomonas	1182
A0A264Y5B5	A0A264Y5B5_9BACT	unreviewed	Pyruvate:ferredoxin (Flavodoxin) oxidoreductase	nifJ CHL74_11065	Prevotella sp. 885	Prevotella	1198
A0A3A6DZZ7	A0A3A6DZZ7_9FIRM	unreviewed	Pyruvate:ferredoxin (Flavodoxin) oxidoreductase	nifJ DW937_08990	Faecalibacterium sp. AM43-5AT	Faecalibacterium	1181
A0A2Z4U8Z1	A0A2Z4U8Z1_9FIRM	unreviewed	Pyruvate:ferredoxin (Flavodoxin) oxidoreductase	nifJ DQQ01_04365	Blautia argi	Blautia	1179
A0A354M553	A0A354M553_9BACT	unreviewed	Pyruvate:ferredoxin (Flavodoxin) oxidoreductase (Fragment)	DDY73_11640	Coprobacter fastidiosus	Coprobacter	251
S3K085	S3K085_TREMA	unreviewed	Pyruvate:ferredoxin (Flavodoxin) oxidoreductase	HMPREF9194_01974	Treponema maltophilum ATCC 51939	Treponema	1179
[truncated: 2,937 more rows]
